# Supplementary material for: Cathodoluminescence and tip-plasmon resonance of Bi2Te3 triangular nanostructures
Source: PLoS One. 2024 Jan 19;19(1):e0291251. doi: 10.1371/journal.pone.0291251 (PMC10798455; doi:10.1371/journal.pone.0291251)
Supplement: S1 Data — (ZIP) [file pone.0291251.s007.zip]

Archive with 14 entries (14 files):
- supporting data/CL Spectrum Acquire 01 corner (smoothed).dm3
- supporting data/CL Spectrum Acquire 02 corner smoothed.dm3
- supporting data/CL Spectrum Acquire 03 corner smoothed.dm3
- supporting data/CL Spectrum Acquire 04 corner smoothed.dm3
- supporting data/CL Spectrum Acquire 05 corner smoothed.dm3
- supporting data/CL Spectrum Acquire 10 rt.dm3
- supporting data/CL Spectrum Acquire center of the flake smoothed.dm3
- supporting data/CL Spectrum Acquire sub smoothed.dm3
- supporting data/CL tri 500nm.dm3
- supporting data/edx.rpt
- supporting data/filtered CL no filter.dm3
- supporting data/filtered CL tri 400nm.dm3
- supporting data/filtered CL tri 650nm.dm3
- supporting data/monte carlo.cas
