# Supplementary material for: Cathodoluminescence and tip-plasmon resonance of Bi2Te3 triangular nanostructures
Source: PLoS One. 2024 Jan 19;19(1):e0291251. doi: 10.1371/journal.pone.0291251 (PMC10798455; doi:10.1371/journal.pone.0291251)
Supplement: S1 Data — (ZIP) [file pone.0291251.s007.zip › supporting data/edx.rpt]

<?xml version="1.0" encoding="WINDOWS-1252" standalone="yes"?>
<TRTReport>
  <RTHeader>
    <RTCompression compressor="zlib" encoder="base64"/>
  </RTHeader>
  <RTData>eJzsvW1TKmuXpftXKp7z0T4lKipWrNoRmWspoKKmipp8gxQTSCCBBBL89T2ukez97OelT3d1R5+oE6drV5XigiTzvufLmHOOOe8fP/PZ4ld/3f/tx89pvyja82LdnyfDf3ndL4b//pfX59fn4SJfrf/y24/ql5t8Neuvf6te/Dj+mz/+eFqN5+vh6qE/G/52sxoOn37d/MvH04/jP//9x1N/MVwdPnE/XOvvesOf/la94WX8PXwff65Hv52eXBze8Ne//fU9reE4Ha1/O728+tObDn+s3vW4Gg/n6/56nM9/W+RPut1Vf7w+vPvP/6i3p8OXpD/97aTG//CWwx/8Tz/zzVzfVP25euG/1377cd/f55v1ny+mT//jH3+E+epzuNL7h1+6Eu/hlx+v+ULf+eOYnz+efe+8rH7Th9brfOa/HH7ll+pCz/1izc+P385/HH/89iPmZ6w3/P4PNzm36ZUPVuP+9MdxtQssky/pX378zKf56rfaf9F/P46rFz9e1vvp8FjXqq7Boz5+8f+L6sVD/ttJtRj67Uenv+NX1uf3X6t//OMz19PhTEtR8G0s3iXf5FX8p6LXXPUXo3Fi2Tl8VFL4+ufXXGnGL8e/b8HzMFkflveyfnr15wW+Om80Tv52ja+uTs7/fpmvGmeXZ39a6T9f92mVS2bWY56ml+ez/mA6ZKf/+P1HJ98Of//rH7//eBsXY37R1//+64/XVX9eLPorHoOt/9PLSo9e84fhbu2FrB1U6E9/kjr2Px/n0z0X/eP3H6/91FfTjx/NVb5ZtOefw91v/7fe9KeXP57yYmyJfH3WpX9/8eMjDooFT6pL/PH7D/bjN9mIoa7Lrz9+roZ69ac//+kPP142A//SnWfzvJxLwA5/OHzsH/79b//Mk/51kX8X86fh/GCk/omcdvLP4W8/88WeJf8cHgT3t5/TYV+mpXrxo7IbWoaDATn+45LhalOM/nz10/Pz/3L4v7/Vhb+75PGfPvmHQr5qg/57Wnf6H9C6+/F8+JyX3Pnvv/4IpuN0bvn/OZzbfv71Lz9ex+vhVFv620Ou/fr9RfXnl+FUVw4265zb9D3oi//mtT7jJzj+e0X7596BN7MCf/kXHvDf/3Iz3g0//3JYhoefjf3DvrHv/Lqu/35dBOa3i3+9+NfTWk3L65e6OS3OyeW/nZ3/2+kpd81aHf/NV/7j6/8tRkMmovY3Zvnq4uzq8m+sxtXFZf3yH63Gea3xn8xqnPyHrMbJ/w6rYff4T8zG4e//n7Ebtf/37cbbcPXZn/f/5/31/7PlQML/V+zGyf9Gu9F5qafd5s28F/37v/8ntBu/tWcS3xPWvXr9j2bkqlE/+RtwV7+sX/yNFamfntX+wYqcXV6cX/4nsyL/Mexx+h+wIs8//wetiGXwn1iRw9//mRV5ue54l/6bZuSvb/ifsCP/TNP/c1uT/0Xs/z9rSypJ/mf25Ddu5f+a53/+38P7+Nf/MWPz3zAu4XjeX+3/bF7+MDdW4sVqWBQIXaXDf7zEyPT/5XqeaP9W//6XQb8YXtT/8tswuP6cDK4f00nQff5IXo43N1fpYP++XiwvHjejIM7uf17dxsv793nQXwbL7OvX9m2VfJ+1np6i2UNtcr2Pn+4/3h/fvttn3cfOdH8dZun6KL1bNh/T03S9fDg7Ovt46Jwtzo+Ozq/6QfdqVS+Hvdlu0bm7mbzf9o4H7+27qNW8CXeP65v04+tm9N37tXx5f0k318nZ+8Usufx5/uvq/aXRG43m7fnd+mFxO7rZPU3i24d1erY9ajReGtn26DyuJTarlcRUy4vROSzs3xvP/zFzblX684L/y8XpRQ0L+vzakoEYroaf/uh/O81w3aneWH3oDh9f/eFgBPyW341AddsXJ3/c9t9/5Ho+XKWyT9Kdw68KUNP5+GucVKH4ybkj/L/944/3fJWN5+mv8eH5z/+1dnp2dXbRaNQaZ6c1xYV//45/smL/8Mjt9XDm+5R1/OP3gy04Jxo4WIND2uKsIbT8Rwpj2p8fkg3gub+++tHZTNdjL7wN/l9f/fj42Z+OB6tDIuJfayeN88bZX/9H9vXPb/gR//fe/jdvqDzx6eW/1uWKTxp/74rPL/6tXvvdFft+cF/HhwepHczRy/XvtujXsEhW44UvzV///PrHm773k6erfrEZ8tNri0/+y//57//89//b/ypH/Lsy2HP9VjaTYNAOR2WzFvR64bbdfI/6eVhGzSzqT8Oy3SzS/k1Yxs3voHcWrqLmtuy1wiJqPqf9erjOm62g/xRm7eYw6N+G+XVzF8T7sGg0l0HvNlxnzTbXn+bNMujvw1nZXAWDPJzpfengK5xGzXXQS8JZrfmV9h7DVdzMyl6N+4jK/nG4jJqf0WAQZnHzK+j/DKfXzas0HoXLRrMf9FZhUTZvy0HGfb0Gg+9w0m3W0/5rOEua41Lfr+vLwUbhMmt+RP3zcFxvjiJdR98/CXprrvOZ9obhumz2on47XCXNmO/V++pRLw3naXNf9kY853vZ74RFpxnLYYd51BwE/V2YJdxvFM4azY80boQLfg50/XZzVPavwixojliHVaM5jnrv4Tq5aUT9RpiXel+/DKdxcx/oexbXzVX6cRxu0uZrOdC6Fs1OMOiHk+vmPO1NwlnUbHA/y3rzJNDzl0HzNdX9LPLmJOp/htP64ftqzWnan4WrTvMs7d2Ey4D7vw2X3eZHqb/rub+CwQf7tQr0XLOC+y55njgdbMNJ0Myj3iCctls3ga6b1ZvDsqf76TbH3GeRNG/TwZR1mqSDZTgvm7O0vwqzvHkR9Fvh/Frvi4/CRaD11r7p/Q9pfxhO9P6od806Pgj8hPMcORuG46j5XcbCozXJW68TznLta78Zztvc/3eYt5tfZbwL86T5WPa/kJ91qn2fdpq9svcS5mkziZCjbnNQDt7DSab7ibdhnut1X99Xaz4FWudJpOv1R+GkaK6i+CtcFM1Z1AvCRU3rKDmQ/K3LwU04C5pJ2nsL807zhfWcZcjDFesrOS1Zr7KMe+znSyQ50/M+Wg7y5qIcvLHfR+yX7n+T9qbhutPcBFrP5XWzx/u0Xy/IkeS0luq5JJf9tF+T/N0cBdKnhfbB6xA3z8q4E67a3OcEfRqk/Rf0K0Juxu3mEjnP661fQW8fTmvcVy1cZejRz3AeNdNyEHN/2udj1vkj7RXo413aT5E7rc8zPy+5j6LQc8YT9isptf7jRnMR9HY89yKIU+5zGkjOF93mc9DfoheSm36YRdzfOXo5xW5kDeThDPmaRbHsRdBsl5L3TPvF92Yp6/KL/flAb8ad5ihlPZPmIOqNw02dde2xD6NU9z0tmtugdx/mWfO5HHi/noLBPfuc8lPfL/kccr2vspeFi3rzLegvwtF162fZuwrnRSU/q1Kfl/2RfM/QZ+ltLeo9Ib+dQHqfSo/KXp99W0W9V/b/M9L+SZ/fUt2//v6J/cuuuZ8hduoFO6LrD6O+1qGU3eu1We8uerlJmkvrkexUJH2uF60Q/VglrZs0eed+a9FnHOaB7MKgES5T7FwPeR+lgwX7/pjyuo6cl+j/BXol/c7Yz2UH+9xgvwbBIOT7umV/EpbSr2iQhJN2s0z7b9zXdzRooY+TUusv+btkH/MYu3iFfVjx/NLv07Ifs37HgX7KzkgvLsKt9ewVex+nkt9pij+oY7++sbuS94t08BLOus3zVPeh511jn5aJnkP2Qz+fon4RzhvcZ5d9PCkH+ve4OU77l8hXIxo8h7NOs1bKj8hu11LJbZa1QvSo4Htkt6dR61c6eOV7ToLeZzgPmpdlb47dkLz+CouA52+gb1/o2V52A3suvetiTxcp/uIUubqMeotwIbkvJSe6D9klvU/2Hz2SfsxTyd+2pv0dzLDjy6j/iP2Mg0T2LZF9HazRwy/0WHq/ws4WufyK9GBTSh77d7x/HEhf553mLJAdnJbNT+533pVeSG6kTxH2bG2/NmH/39PBE/sue3bH/nxG8luzsnWPvdT6DFP5SX3uIeqdIA9nAXpcYz2O+bx+6rnQX9kP23PZz0ovL9gX2Wc9fyG7rutI3xuB/KyuJ71sowfdYDDGfryjZ5L3Mhj8Yn+WgZ5f37fCDmm9hxH+Mmfd3/mePn5d8panui/p+aLEH0XI6SrMC/TuCX2bIT+yD/VSeiV5ytH/pfSq1PXX2Ce977uD/a2jdwvWY5bqOrLjsrtF0Lvj7yPjhKJ5zbrJPsvf3fH9e/RD/ln+YYvcZNjnIuV5jrGrD1H/A3sx5zmkVy/4kUUHuT4Ll0XznueSPo/wi6uu9LZ3iT7EkeR7dY1+yl8VWkfto/yU/OQyLCQvZe8ZO9cr+/fY7Xkkuyo/u0llF/RzWvaTcKXrlJX/fknx02lzmw6u8e8Xae/D+hzIPy/AFbruut4MysEn+vkWSe4nefO8lDxIjxfYa9sN2Uvtm/BMyn7tjYeS5iLqbcI1+ErPJVzxGWgdhBe+Itmvoo7/OeX5u9gP7W8e9a23X4Hsn/SgX8qO53odDebs2yiQPkzlzyL520W79RN/Jf2R3V9jr1pl/wE9EI6UX9P6R/gL7Ft8jt2NI+4jFz5Mfgr/NB8j6c+khj0N2f+zSPetfRSeCZDL90jPjd6k8sfSt7TU3/W8p+UgqvZTzzettX5GgzQskePBSVhctz6i5CLc58JtgxI5Po/0nCutc5QssOe6vyX+a5L20YvWbdrP8FNHkeyZ7MmV9y/A715z39NI/m+RYc9lBzP5W8njtqt903rL3o55Tq2TcM4KuZwEyUe4zeUntV7yD33sj9b9JdV9rxt8bxYW+v5gcIsd+0rlv4Q/Z2V/DC4pSv5eCGeDl7rY0SLcpfj5EH2rIXeSR+nVle1rILnX98gvPmhfZI+0HvMa91fgNyfIh+zXCXZDeruLpK9Fo9UqE+/3tJQe6b6Fcz+QizSQHZU9eA1kl7S/sl817NoX6yZ9mGIXNzwHuCzB/77yPfN0UIBPslK4Vzh/E+h5hc/0nA/IbY31lhzX8IvSm9MAHM33xstwE+En77HTsrtHrNNdpHXel+D5IFyDR1kX8IHkTP4nLwcX6JniiYzry469s29Xgfz52vtzH24C8Ec9LDPikCtwg3D7FPw4C3qzcB6DpwfozQj7KXmRXdqhPxPstOzWZ6r1EC7pRIoHJAdnqfyq5Eh4sMZzrLHPc+Id+WfZD123i51+KPUcwl/2t8K9l1F8wvve+Zz2UXLQxW7ErJu+X3Z/Hk7iZhoJH8ie5qnwsNbvPdA6LMrmk3FTxPNO5P9bxsHyp/s0vsB+vQTaD+lFmur+hW/mpa6DvYzkb6VX8gtf3F8/xV5Jv8BHkjvp0QS/tOH7pCey3++s/zv7IDv1mEpOhJO1nxvWOwMfTBS/oVd6vuOolyOP8g8h+ye7W8P/9Yk/ttfYxRnrP0NeJJdPaa8BbtU6t9HnMiU+jJsR67eR/Yj0fNL7vu19mzjzhfdtSvxrgX1Y4DcS4i/tb2R7bL+Toy/+u/btBbw/kr8q9X0T+5sMudh4n7v4oxR9UTzYxQ6Vke7b9klyqPjrNpD9kF16KBXnKE6JjUfiKp5cIld63hz7xHVS7uNXOBdOThPhwII46Rf2dw5elJ14sR9vcJ0B+7gubX+IP8fYE+HRD/Bgv5Se6vnn1pvr5lFZ2U2t3x6/ZPxd2v4NwN/CpRFy840fyzvg3RC7XpT6Xv1MsO/CIVGkdZO//MIPyO6U0UA4tiN8JfuRB63rKMnAG5NAcrDstt6iZBnW660Reqf7X6WyK7uO8B04K2rdYGfZnyhxHLmLEvk/3X+q60p/VviPDL88qIFnJqXsnHDJ0PrHcyRz/PM5clga/3SI0/S5Ifq+Jd6sWc8ew03Rugf/ym5/429kp94D7ecuF46UP91G+KuPcJfhR7Zan1ZIHFhcC6fKPklO15Hi6EXQakXJE/5YdvYJ/de+H7HeBeu+xs71HCe8lf1bnqOH/9yV2LFWuIvlL4XHta9JqvhoGzfzQLhU+vIFHhbukB3O8W8p8q/nX5aSN8Wdx+BB+RfFs1fs022g+1TcumMfwRn4F/n1KKjiZeH+23B83Wwgd4rPtsHgiL8rPi2IP4S/H7Az8tvX2jetD/4/0vUkV7JvJ/h/2bs3/Nna8WWIn14G4O4uuDXF3yzwy/rcCX5bf9+USRe7sgoGW3C9/N8IOZM/j3gu4bQb8Ins1xR7+YGf1fMLr76Fszrx6SIcx5Ir4Ujp+4nttOxLqfh8bnvZxx7tA+F96Yns0ht6qHjwiPxNHTyY14gDX5GnV/6epa2gJD7XfpVV/ukLPd622fcC3PVIHKx1UtxkfHcaEJdkzYtI8W4VL7wgP/tAOExy8YadlZ4/EY/JnmkfLtFjyc8p61qybjlxnfC8/Os98aj8rfxrk/XpIT+jNnpchlP8Wq8ZbmL0dMh9D7An8psRdmSGfvdPwLHyDw/gtZqfQ3FkJNwof/vI9bXOvai/4b7PgviS+GqcCs/rfS/g1YXzRTWuI7n6dbCfe+yQ9CUgTye7eYP9fcHuCWf3wOXyI0fg6WmXPEuJnK2I3/W8A+I84b+MuFHf30j7A17PwfGzWvM4VZwlvYzBt9L7XyXxeannEo5fRuDODThPuOECuSzJz0kOFCf0sIdvqdYLfxkNJtgpyZ/iFXCU/KSuswhYN+K6+Btc9MY6yB/0WddtQrw2Zr2/wdHSnzXysGBd+sYL2rcmOKSHvZnhF8Ad4GN9r/Bqj3yHvr8LPpK/G5CfEE5YRMQ3JfbpnXVc2i47r3bG/u3Jv+TWyzbx6tT5pTY48Cd2XM/XRf4T7If80YS8mPR8BJ7PLedN/PI2lZ/TPkSp1nkXt4bl5y7cFsI98p/rsnWHPq70fGXyip7aTu4K9mvEfiouEL5rtx6ipOM8jvOGslf48QVyKr8ufLzFDmwbyPvS8Tz3twuQ+zT8rjUb5eAR+14vhbsVf14F/TVycUXeTtfdg2+0fnvs1TJoBeyD5P8b+6N1n5OPywvut+RzO9ZxkWPHGtixC+KSvGxdE38pLt6TT5SdfCA+3Qp/H+IP3ZdxSp98sOK8dSC7rX0XHnlgH2WPjtCjHjjxu0tcvQAnCh/NkNcu+ZAV/kI4c1PDHn8c/NkLerQqBzvwjOziDjncEN9ndcUrkj/h0gx/Ib3aou+rDrhvg93+In6SnXfeYNMGh56xv95XrUOPuFn4eeK4v2w+p7IvWkfZZa/rtuT+cvkR7ZPsmnB/KfspnI1ed5unUc95ROnrM/efgoOcfx6cI69FAB5wvu2N7zkh/tP9nmNHFI8NjO8K8lq/sMuSq7H2n30KkAfZmzl27cW4MAWPfyGPBXkgXTcJZB/WqeIlxY3Snwl2XXGL/Mwv8H83SB7Z502qOGYK7pceCVdfpsJvwhGyU0m4rIErf5FfmZHn1udfnUc2HirAKxv+ruftgIu0TkmZPLBvi0B2ZVbDfmSsj+LUCXLSIV9EHr1MmuDIAfZL8rVPZZ8y5Ix4tJA+VXYwQU6FU1/ILxSx/LBwqfRX9iV03gS8IPu/xb8KJ0T4Pe2L8LjjBOl1A/u6I6+Yk7/sxcIXzadS7x83wC9P4MH3NN6Qj5iAS+X3XvA30pOMvIzi4bIcXPH5LXGC/NIF9kz7dWx7VcfvvuLvPsj/6nkuSvkRx1OSp3VKHH2CHEiuNuzve6n71/P3Al0ff+l8UQ1/cBSOu/iLO/z/B3FyYRzi53tOwWHgD8m98K/ilj1+dwEOLKVfpexf5Q827PMYnKTv+SLPozh9Rf5H8cc5+Xnth/PMsquS0wf0sh2QH8hll3U96cu+jPfV/kuOyYuCv6VvY/Lo4A7qRPLfY/xE2UXOOuxPD/yrfZ6Wwhnyw2PqI8IfZ6niM+3ba0k+L25+sM6jlPpRZrsf9eyv9L1z9u2R/Ijw4hh5n5DnEk7VfZ6hJ9s6uEV2OW51g89p+F3IH8nv7YOW8/+y05dRMgLf9VLdt+RwF/Ba+gpe1HPNo/6I+4+j5MbrlArX1CyPUWUXhA82dfxcQH6mR/3ipMO6z7DrA+plskvLqP8W7q5bIfG64scz5Fh2bUNdQjjyjLzAumyeltL39XXrGnsvedilwo/yMzviKMWbx3yf9KlOHpH4Gn0XXv0q8TsZcXiOfshudcHpimfuwS977NGc+hd536z5iTwhr2kyJj8hHLfh8xm4uKihHzv2ZUq8qOf6TIXr9e9d+41ac1gOvrmPb3CD7MMbcY7i8G/qHdKvLc8rXL8gP7MCf8ruZNTN4itw/4Z93Fqu7sOt80F35Lv62AXt8yjovyN3NctHW3ZH9lzyP3J+7hr83MF+1qO4AG/WicOKNvHgBrl6c5wsuYyoC5T8ew07dw4+0PWPwcPy4/bPZa71JO7U+ke6P+qL+HnJ4Zh8ofb3nXWQPxmmA+dZPnku2aOacUzBfQ6xe8J9Pa7Twa7IPgzR4zn5PuFb4slU6yv9F145Jn+RUjfYRPJjxMX15j37rftLiHuEj0rygvOMeGQIHrgHR2ndOtSfFCfGqdZpWpB3aRF/zdP4BPmX3tbBxbeR5HhF3lnrKHsunHyBPp1Rx7DcaN1lf36CF/R6Svwl+1zDT+fgf9mPRVnVKRWfKX7vgf/eiKuEsx+oO+n6WUC+/xo/+wiuLMhDSY5KcLbiiBfqCcJBY/L6OXYOf2L/d4V/mpXxufMW1CNl14bRYI+9HEdJC//3Qt5v6jqM811FFF8gj+/gB8XBY+IBXX9OHXlK/kXrIT8qe7dg/TfY9wV5RNlZvf81kB2deX8D8tI76sHzWP6ZuLuQnQc3G3deE392bQcy8P7Qedyofwm+/TYeB2/IPgr3jtlP7dcXdlq4MsXfy65kfv4u/vyVdVySr15SZ5V9WKCnikvHJXblk/38DoRH5MfH1I+4PnmkbUYd+R4/e0/9Q/oyIm4X3vkMqO/VwJ+f5P3fwPEF9Z+B8wgpuD/zOnTBlyPqMYpH2uSh9bl38mrEpxH4uSv7Q53oWs/xcQXuH0bJT9b7JNBz7wvhOuGEZdwSXmgR9w6RF+GmLnGe7Jlw1124My6+Ayd8gIv2HeLiL+RmCh5egUP7rpMMD3WSNeum18f4Va3fDv2ckUfR+sjunKX906ouRN0nAL+W2LUNdWqt7ypInqt8Q7LBLy+dp0ylz4ozpC8rcIn0txcpft6Sd1dcsKo3W8jLRvpKXC37PEbe9Nwp9Z7C9bp75PokSFxP/AiE66bgySTGTnwR50uOh+R9qANgT2WfzqkTKs7OAtnlUnEl+TnFqVNwifY/4d8r//2LdXnjOgvX726p6106TuySz34wjkYe80YrJD+s79lRb5G+nkfCWbLTif1Ah7xsyPMo/n4Gt/bxA7I/KXYnp44iOdN9TbCX2LFS+5t18SfGpTvXJe2HeuxfLajyoEPiFF0/gl+waYDHc/JuD9STspJ4KCS+WQb6PsVNj6VeSx5i/Jn2a4D/UVzxjR4r7hNu7XN/ks8++OUhGhiHvqRV3mpH/LIC78Yr7Nk79QD5r3GQfBK/fRCvKf79SuMFdmYBX0X+ISbv7DpIVa+bsW6Z47MG/j3BP+n5I/Ci7PeG+9f7j8mjjJNW0/mBlLroEd8nvWmBi2L8/rJO/fKDz8nv59Kn1q8IPGj7SD62qvtQN3Kdu8v12/jDU/Dlgn2BD5OBC1vgpCH4IaMOqX3VuhTEB7J/RSQ/J33ukDeUPR25Dhdgl27DUUG+6Ra7s0/JA7a53im44SmVfQA/4mcn1HvjS/Te9pJ6OvVh2bX7QP5az5GxD7rOsKzikSn4sKAeKfsvfSuIM8eR9jVO2a8x+y79fSLO1v1IbxLqYMs0Ni55BwcXrn9dY4e/yetqfS7Bf7LDnwccFHMd+ct71nOBvSBOitGfHX5wTH1P9yMcNeD9q1L2W3ozIt5Z+jlPiGumKbhQehfI/wk/v0R950Nmgd4/DppX5Hcmsvel1mFHPpY6ZUrcdo79G8Ab0D4so/gYvCE8+8J1olL2bt2m7rsEj+qncX4a9X5xfwvfR63ibUj/X9Fb2XHjhyn1Een7Elwu/LFrk/ffkid6KGWHs0ZLdqQheyD5GXwSr12kSUCeYw4PY0W+XH5Q9lX6eMa+XUR95wlP8L95QL1qSXxxhv9Zg/O0nrKDBfhTdqVAXrW+JfZHfiTHH206zSP2Z13g5wO+x3UU6XOKvikul7y+EKfPsNMl78P/w/PSfm5yfb/iJ9mJnPqI8Iz25YLrfRKHaZ/eI+rYXfJib1xvzPMKB2/RM9kF59/1M6cOUIDftb87xysN7MU6qHCO4vNv1l16/JPr35TyB/J7wlNz7MmK/Kuea049bUGddRDjJ1Zpf25eUEm86zyG4/0Tvlf6NKUuXqTI+RlxdAeezyKteCTy11PqYZKLJXknre8mqPDbNJW9B+fhJya8Jt6rEQe8k2e5BXfOqOeAE3L8v/Q5wQ++IB8bnqtw3ibDH9XIR0q+hyn6FhFfZOAVr7P80gB9ll4OwL8575N9nOJfhDOW1rcpuLQbkLcpsGeKW2Psxxz70YD3I7lIwUEr268mcclP9H/uuNd8s5p5AjXikW/srOxjjD+aOP/aIZ8yAt+vSuLwGDsXgDMj/Mn6uvlKHl44sYe9N/8NvGTe2BPx2pC4BV6B84QpceKAdX2B71Hlp3+yflPypYoTCz636RKHt7jelLzmlPqb8JPs/qN5KuQ/K/+bECfo76/EX9KPjXkYHezzK/q5gMezIY+O3cF/ISfw1MgnN5DnBXK8DWT/NuRtdD+y+wN4TyvzCW8tb6zzlHx1z3y9HflbPXdVT7tGD4953nfzqJIqryx/cIR/y+AhCpfPyR9KDufUFeTXFRcpjo957TqN5G4E3pO9fyH/p/1ewbujjhdov7U/K+yJ4pxX51OvyUsu+D7Fa01w2wn5Eeqa1DE21s8z16+8r0WzDQ7LqO9qPfWcK9cHAvJCv4j7PohrtE53EfUz17kz1jNHvsc1+Yv4lOfukkfTc7+lio8W8DrB0Q3yINfYgSn4T/f5EFDfT8Ajd64PB/EjcvCLfP3UdXDHkTP8vuR4gv3cgRe0H2vHcx+s4yil3pnKHsQT8NQz+eVVcHNEnXDcwK7+cl2e59wUsvvDB3DlNiLOTbS+kk/hmCvWY10KvypuneM/ped6zjnPl0WyE0mJv58FyS+e9xzenO5zSX5K8n8Obpp2Wtfl4BT7UhzyqGel7Lfw0Qn7IBz3al4H9kl2clkTbta/L+DNJmfEF2/kJ7cd5OwJOeu7Hmx89oSfTEvqSwF2IQo3lrsn5HxOnCU/NeD75Defqe/bToLnatT3j5GzEfED9VtwiNajIL+r779iH4QHhLvfwIkdcKbiugl2CflDP6SfX2Vy67wbdkd2bg9emhI/DgryTEWq55fcpkGy5nPCtWvk7xy8sWTdqnhLccWeeloBHtX6yA4co4/OH2Ztvm+CHqbESVPL9wQ7+YwfF05Pwd+KJx6J3wp4f8gLdh3ckZIfWGBf85Q8doGfOwKX7LF7wnkX8EyX5hU439PnOeWXZac7yNOaOoe+P6fuTl4YvCe9mcAHKDvUYffsx0Og+5+kxPmX1L3kxx6IVybof8WTnGL3EviEilePsHs59Yee/fAt+Hpu3s2adZT/icG7e/Rw6ft4RI++yAOunIcZYn+X5N23sseOE9roWQm/ZlnK78jfj7kPcLTrlNTP9Xx6joXr8gnrfue8Hnm5JbhY6yi9isznIN8Jf8/xWQs7NyYPZR6LcFkO34G8US59k90e4b+IE+HF6bm4T/wAfIVAfjSDH9Az73QJz1VymtkPRPipPfX5wn6zDf9gwLokqXCO3tfDrq8d/09tX+CvwFcyL69N3cF5rIsDX+rdechr+Jp9cN6SddP31/C3sj/a94sqT624Xn7QPAbpo3D0IBxn5LHfwckL9HNlnu8EvBfDE9VzvZmPEYAP34gzPuG9zYtWs4y7+N8YeVV81uP5Za+fqdvO4DlSdzB/eI9cLbBHks8pcb/wsfz3Evka8HnprfDyU1VH7JlH2Q96zjvcIt9pShz0zD7PqFes4MMg5132+xF7tCzjN3BQ1/X7dvOOeE32dhzEM93nzZXtEfkL2ckp+wzOB2/hT3LhaOHbjDg5uUHf19TxR/K/QfyJ/W4TN0vvklR2q0DuFF9I3mfUh+T/ZXdukc8NecddhH0RjoBP8HnNfctvHON3Juh5YX628cgEOV3jn/S5lfkar7xeULeWvXOeGN4V/JwV/rGqwwyJu8oEu/krPDHujMJv6jWS653rPWvux3G38PNjINz4HcHbsR5/YGdz8klVnWUZfbbAsyvqkbLH79S7hAflD6asc0acPzVPTHFlvXVHfGu+uOyS7Gyj1PqRj6AOCQ+WepX0J4dHJTs5Ns/afPxn+Gjn1BfIV+CPluZtP/O85v8vzAuZcb098dBE+MFx8bX8hvzgFJ5BxVO6SNEr73ufeDlGP2eup63ATXvw8rhDvnjK+4RTCuLkfln1H7SQW9mJbpDccZ/mZyheOz/4xRE8ZNmpL/c/BMTXA/zHGv5U6fqM7c4QPzAteb4a+OvLeQWv0wA+wYK4RfHjhriqFF50fZD8FzzKjPyvccyx9SlunuLHpHezFN5gF70PD/wZ8yBfo8EFce2X+WNt9Nd9GCn6u7X9fiOv2sGuTMvK7ki+a+DSGfVI8p3us1jjh9fUaZbmmYy4Tu4+EHivsovYmaDibc5KeLP4+/4b+v1NHO86CDzUOnbQvIsH7Jjw1ZlxRYD+rvT5ireQmwd1hl/uwZ8ryPvovjbkLci/1vFvL3zPJXXWKm6x/3U+UH60WwqX6fvNo5K92yJPC/j+1JUi8O6Z+wyoK07Jk8KrTrBfK9a1YD0VZxyBpyS/31HP+DaCL7Eyz+WGdUvIF0ve5sQnK+SCPHpQ1eUW5tm8gRNS9GYFzh+4r2BsvAovRThafqKJHO1y4n7nz4bwWTJ4TOgf8TM4EP8Uj7DnC/ovFtSDZe8kL9K7xHk782cDrVPS5Hm61NErvLzEHmXwM1fUD8kTpNRxxvi7OXE7fTDI2STD727BO+/wDLVOz8Sl9GFE8i/TOuvxjB1f01ek52zDc4NHQp1C9jPDr0/JNwoXKH7rIH/g0jS+Awe+u7/I/NJH5EHx6SP88Z75MtSp44w8wCaIB+QxhuSXhXPG8GZkF56oE+wK2ZOB4uNOq5km9fC70epRtyzS1k0EPqROD4+mVDyPn7omD79G//fwT4XL99gv+dOEviHpyRc4KQdnUadhfZMh/t/8COHtT/ZT+rCiriw9nh/6CQrkZOX12+K/5uCCbUTd5JrXb/BtNpbjI+R5Bo9047zyiHiqTx2M+DZSvLMm3ym90P0N4evOycMP2uShvi2fWUvxKfyQilc8yVst/PA4oW66d57I65gI92Fna9SDZxVPRPK5dt+D7cEr9Vv9PSbvKP2OyoHzYv1DPUJ4745913odh2nA8zTww1lKfjWm3tYgzh2Bq9bmiZ6Th3iiL2eVUh/u4mdewKPzvKr3LLxetaqvhXqu/VmP79d9fmFX9uQxt+gfONP2y30RrktLH4T/xpI38kIb5HHq/SipCyTYj1PyTiv6gmR/pb/36eCT/NsefEFdjvWXndzDp5afeoaXZh6kcKQ+d4ddkp9vBNgx+PPxC+ug6924fk5cMoO/q33Tv5+ZT9huXpaK++Q3jt1PllK/Ma8uA8857wcvp0See+D6Pa+nyEu85j5lXwJ+fiK3wpvfyP24i38vqnx0ryReeMM+yD4n8A0z+LDCx4rfXsE7wh9zeOsry2vP/QbwtbVfO+yrPpdyn9sudeTceSjyocNGdZ/SvwV5SO3jF3ZF17nBTmyd31uDUwbkEWbYY/o7uuDTn8jFKfhk4f6+OX67hJ+huMp59zX5RfwHfWesa508eVO4T/Jc2bME+YTfQhym/Z6Qh3ReQHYlo64pOzuHb90b8tzP7ssy/+ob/Z7w+Y3rUdbbZ+QLv4DeTdFP7FFEfTUzvqCPYJcgPzd8f494clXHP5nvs6COrM/vsLey80dpnIAH383rNB+uCb5cldjBesW70M+zoOpvOIeHK3/ywfPMXGf4JD+2hPdRRvDw7sCdb/A5JZ8peQPfX5ybD0+8MyFPIH8pf3EKbtU6b5DfFXxj8FQM3h1it5eWs45we3yCnk/Q4x08nLjEHzThK4yIh+UPZAe75NFS+grjW+KACP9UNvB/q3Afta6xO3nRaoPXN+atP4E3ZuSp1u7TuEG/q3om3yt5KvLWq/W0qzigbz72cVTFhyPngUr0IkK+ztO4yX6vqa9tS/zwAr00j0F2KaMeIZwyx77IXu7BAYXztJ/kXff0xRXXrV/weArXfW7gWf0qkwL/fEH8Jnk/wT5qn07JL0kuv6n/zpyf3oALT+ExKt57jxSfCX+6D2dOXp0+K+LzwRm47iVVvC85y8nbyr/to6Rb9V9KHmcd+qtuiZtX5NPW2H/6TeHp0j+U41cb/PsneS3FoXeuu9SIy/fyP9jxLvHbknhHuGDtPoOi2cCfKb64JE8svcjSivf+SBy4TvHLJ+S/FhF143qzdD0lA598st5d8IP8/Z39VaeyL5XfWSA/X+A9+lDo+zLvq+/nWwTxlv0eUQ/WczzCW5Q9S5EH6f3SeLaDXGzRr1P3i9SQu6qvCb743LzLETgiC+grTKkXfmFHnLeawVOiH7JOnf8Ivx3CRxoFyNMMfY8PdfcP9Efr2IMf674p2Tnh72N47MLz30Fcg+8you6zgo+jeE1+deq4RXEcvBXFSY/0hWrfzsDD8uPfvDavE54YvHny6TX81y/w6wf5JdnpT/frwgui/7NNnuPjwHv65Hva5CNHGX7onn06p161Io5BL9rgqBvw4BTekvzfBHnTOp/bzuX47wfwXQHfoqBe2nM/1zu8mjl9U/EEu1fj55a6Ruz8xTP+fEm8KDtNHpK6uXBMzXx88yoTravwAvGW+6++iC+f3S9U4PcD49IUvCK/5XppreoLX8DHiTf4F+H5Mfs/xB9t6E8Av7uvOanyjnqOmXnnLzxnnb46rXfbfD3yS9Kn9BB/Tp1H6WNPb+lXkvxkpfuSWz/xY7rvc3Ai9Ulw7rIB/h+Cr+NKX5DTR+xaRv/YtCAevkPOP0rFTZMcnFk470F/24r8A/0XHfLyE3C/+6vhvTvP0YVX/Ap+itJKLz/Nu65TH9jZ/jhfS58u/KKU+t8EXHNffoCfby7BvWlb+vVxHI4SePfwcFu3+OtFvRVGyXn4jVzrNfxTx+tp1R+5hq+VbLA7X+RfhDOm2Bnp2S5KZjx3Fin+tF0UXs3NOyzhS4zJR5Zd6owfxOdvrPcuBl+2sR9L8KT80ph+3m/qzVrn74I6+IQ8y5ntaK2KE7fw2uT35Ue/yfMIBzbgv7g/DvuZUac0P9h2aGs+5Yz1+aLvYFugBw/m28GHEP7s8VNxQh4lj+QZh8wV0OsN8f6sJB8yPdjrIfI8MU+naAXOy3WrfOcK3N1rokdL/P2avgbpl56/y/VkT9fEKd81xU/UnXPy4a5/9A59cEP4ANqvT/AZ/WPm7VIPo68h43mf4LnHxpOdqg9ecjtyHSIgfnwlHh+V8g/6/g/iRuHWHusufBexr5L7OfYYexTFM12/9QDu1L71eF7Z6yf0Tn45ha+xg/8gv7Z3veQF/Oh+ddmdIfkYrdcz+Zw58avwhuR+6rpNDr/7GT+/BTev4ev1AuKorvlPCX4yIU8mPXG/bidIptjRxygxX/8L+ZrhX8m34B/BYwF1pKOq7gv+KKi/rNHHnDyW/EECX1N4+5W6pPRha74nvDvZQenjFzzCAh7lwPf1iDzO4F1oH2bU+bROxJHoR+4+/zb72qeuv6CPGp4k/QlaL9m1fWQ9aj5i70vjuxQ9fjf/NQD/nSFPS/Ch9OgEPKz1bvJ57V/i+kkK3+mBeCOlLqJ4JWU9scPk27OSvOMx9nFt+90Fr5s3FhM3yv9/BskYvc6oP8zoV4G3nWGfzIvrOT/aIW88dt8p/MrMcjnHbq+pJxTOLyeVvsrvkY9yn/g1vJoH4r1hIPsuO7AEpy7NJ3kCh7yx3pl5Da6zXaTxT/yM69xVf/UIPtCYuCLDv/Vt36/gi0pOv81jBhcP3Mc4oP5tHE//E/gx1r51W/fkr4VTus6HpeQjQuoIKXl98KftOzwt5kLUiJd6PEcKf1Y4NDNOLsAbe/rJ3uFVzeSnwIGu94OHzZdJyaOm1G22zvs5nntzfxr5oo8s/MputtixYQeex1341SB/AU+k9YTd25OflJ/btVsv1KHo+3GfgOsu5tP3wYEb14kj/No5OFg41/nyGXkX+Fgp9UXho7L17P6IOjzYPfZoTT5acrkjPyO7d0n9TvtyiXxtiRO1LlqnOnhuGQt/wsvMqN/fgwvMS19Hsv/uF6DPt+B59/Ap99fkdX+hpy/kNWQ/hC8nrN/c+p/DO/d+zeDVT9ute3hlxPXU4fT8T+A+6ceYOqTsZBIkfXD3p+eMpMhr5vkx5CcVN8zBydLLb/RUeGcOj2CHvAlPKA4YYOdn8PnJi3Qk58JR31G1TpLzD/DginkqFa6euI7l/rQX7F49At87HhhQh/wmnimoF8i+K458cj36mv6vW/L/E3iN0q/jSM8pHFJHLvTvH8QP9Ps6v3YNXvB+DMCT5lX03bczhH+9gicqPZMf6HGdqecItJHHI+LWGfVN4XjZuT314Iz1hX9Xx85fI8cD/LCuH5EfGpFHER4s2O/Y+r80n9z9/xteD+D1aL26xO3S71Pi2ZnrhzPs4Ay+4dq8owX8I8UlU75/Co9izFwf2QHhbddV5J8e4UVN3b/s+TCX8MeX1F3Jx5Ff0HNuqT9L7nLqbuRVzCcaVfw36spdeE1XfE986AMeUbfTOu3I4xqv0w/v/rtf9JtG5MPHrkdN0IcRfaTC2bfgLOG7Ef0hso+fQRVfbIOqzpLw/sy8BPc3yJ+uyKfvsW/yXxl8Zvnfqt5fgGMT1vcUvZ3RTyK7vyBvLL+1Yo6HcKH8wIfz48z/Qd7cv/HM9wiH1g71joT43fy9SaOKq+iTpq66qFf2fdPAP2yxSzvkqXB8+YndzFlPxXEX4Gjd95r9XXmuQcb1v+hX0z6/EC9lGX5viH5duL6Ran+pqwXwwU7IByfkvfWzRb4oM5/GdY8J/UhL9+mfYi8mzp+Bi+hXhUcWx/iZrut3wqfmUTJPCX9bkGcMqj7BOEOOuyVySZ6NeT1FM4QfOW3jHzb4wbyMI/x0m/UY5fTlNMDV+yA2P+YBnuCodrOJ4qPwi/rhxxZ82wyET8a1myPyfSvziQLqyTlxxS6WPUzmfI/sQBv7+Rl9dsCDOX3v0rsJ/q3Kizrf9UXdRPaiIH4qkEftw7Zz4PNcV/q8bVT2cVMHB7m/1XORtgH29LXqH6T+W0fuVuRpPvH32xL+Vea5UiXfS12KOgt1SepnbfKMzfA7hYf48geOzumnA9/7fibI3zwanHP9pfu1MnhRP8E1I+LNVSo/yDwt7AX8jWvygc6/zJBz4ag9+WfmJsFPFn5dUCcXXjjmvqXHM/L7W/KF0s8dcQn8CuzaIOf5uoc6yAk8HX0uDSp+89r1ikNdc9agP+i54t2Ca92/eYp87XneWYBcTbHzx8bJ9H/iJyLw8w1+KQvA9fSL6PlK123cB7Aqkx73f8f+jBz3ub92AQ4uyNfTZ94mf/pgXAqvOId3RZ6S/gTsvet7P+mnSdOqz/qdOmpVZ5uxrgvXd3LdD/O5Evh1K+zKBp694thP8o3uT+t7ntED+TX34xIHxeS/huS/4lR6Klw3BJdtus1X8JjuZ8L8iJw8RcVDngbxq3nh5O30/D36AJiHBM9fdn9p3jn+inpzjL0KqBu9lfSPGH8nyEfieUZtPV88r+YkwQdrIJcFuPgcnAgPxfxB+DXCrfree/jS5HXMVw3w/y/4i4I8XGE+whN5h3fPfSIfrPiLOmMKb4z+HvofjDuH7vNznsVzsvbY800QD/Ezn653UN+HB54rLky+iNdn5ENGETycO+zbCP9IfZA818b+42eFV8k30XcFL65GvqDFfq6Ii3V/MXz6CfMeyH/QBw6foqAv9tzxOHyBBXMSqvyF9XDufFqIPj/DDy7ML27bLzOPYU49rsrnyv+1wDcvrkt5TpbXKydenRH3sk7XWl/Zq5X5Dx3u85v7h0dBHlT62YEHrOu/I8dT5z88d6hkv9Bv8hBFUfUva19XkdZLuGXBugsPvbseFmNf3/n3LfIlP7EgX7Kg7wf+IXORwCUJ+LlNfNKBF5iVN1fwzr7aN+el4tbPVP40vpf/umnAL5iYp9Fxfynx6Ya5GdKnk6T1Tl5A+3sCf38KHyD5BLcV8C2n7s+qEf+Mg+TW/WiB4rYN+TDdP/UbeElb5ppoH3dd+lDO0FfzJmTH3+h7K93P+wof4AE9zpkrIP0t3D/nOUVL4jP6meAhLOkbpR+0Df5sgY82ZTV36ry0PjCX6wk9+Kbut8par9SRc/okB86vf8GnmIMnyFug//BH2xVPaUk+THZg5Tyi+9T22DvFOzXsmu7vDFw3oz+XOUidVtP2sESOU/BY7Ll4dXipMXI/xu4q/pvBb9E6ndJPpecqPV+pDQ84xJ4k5osn+MVr8Pd3WfFzhugL+0/fgvz/mPzhJKDftiW70zIPDx5KWtWlJ/jFaj7EGXLbZB8m5iG3wSNL+gKkVxF+Yut5TTn3++Q5YIf6LPVhXgsvrz03KWleBrIPsiNr+phK5myR78rBPyvX3alfr5lLKH3Jbdfc7zFxHyH2jr7eOvkM90uYB7ElT98zL/+xlNwqvpzCM5mDOw/9OtTTF+BR8grkkYU7N54fY3z7gt9Z0N8tPKf1XlE/yusHu+c5JDvihUFa1YXG1MXg/zN/UfZnQ11ezxfhX7fuz1nz+Y7nJng+2hHytLOeBuDLlvMGhzzmi/mh8GjIn18366yTcNXGvNpr/FITnPTl/oyE/ulH9xWUh74f54Ot55fsr+cJjqiHYWc6fO+vCvcR7xbCvT3z7FO+R8/r+r/k+wX7uyHvIX2Tf+xRP5adXXj+YgmeecPOD8lrVPMSluC5ifORBXL9wv15XqHkYhFVdbJbcIbs7JXzXzX6kINwXK/mufG8zEtYMYdC9nfuuOsWOye8/OH5YO4bzZrXfK5Mqz78OX1P8P/oUyT+Jn9FP3MMD/+dfEK3rOr5llv6KKnXkdfyXCnypwPPSzmB5zBnLg1134h+haX5LyV4uEuc4TzRIIpb3GeEfZCcWe+Eiwrs7MLzMT7R+3f2UfbFfPs5dU3h8FXOXIM9+OEa3J7IXkUf7+FnHb+Pv7i5Ip5Is2ZAflx4eEE/vOLtt+BzjJ9Zg892JXNAfuFXzj3vg7oE/WDE1ZK7ufARdkq44rtMXrCTn9irGXEMeWnm+/TdH/9tnmSHfasjnydRcmz+q/Fem3xcgXzs6T/JvX8t1vcUfr/iiWPP34QX3jNfyvKxysjjJPADUuShzJHbKXZSelTDfo7JN+XMkUkK/O0M+WA+DTw02Z0uPIGJ8xwPrP8l+EJ2bQ++nsObp3+KOSLUnZjnSl7HfSzOU8bmB9InwlybrMqfLclvS6+LWqvlvmbrxTl+3PipoH5JHr0At4bglql5lPC4ZIcWWSuwnNB3S7+a+1qycK94sYw/2J8UvdvWyBfA9wGnB+TxRq6/0Pff97yPwnPE6hXvaGM+/xu46Ys4c0NcrfXRT/MLV/SfD8zHmXtOUcQ8xHvu79Rz4rCf8GDa5DWPq/w/eTnz/t/NqyLOzz3H18/74rwZfaYDx9cxfLyMPAh9A/RDMa/I/bYRz3kKz0727Re8kcx8zQS89Em/1II+WvrrU+o/5rNF+GvJT4P+BHh1h7l6dfo9Zbc/kCPh8g77MzMPL+W6peNDz/GI8XPf1E8K+oqpr6aHeQgB/UKOj1Ps8Mp9/efkJy7gX8qfBeSbVuRzhKeFt22P5f8i+JX0T5DPmiaKI+L+wV56jser+96Rl0Gj4u9J/6buc/7lOWyeH5xRP585DiQPPqfvkfmzOXXxL+odZ55nUMA/uMCevJDfXlouXnnuF+SHuZT4xSU8K/aD/DB82xr2yjy8E/ICueOHALv9Yn59ST69Rfy1w08ti9Yd66T16Rzmgn6R13NfvfzDDHxN/1wAPgnwf13wv+eZyb5P6NftPVd1OdlP+oCQXz3nB/tYzZk8xj9dUf+fM1el4rH0nM91P+2g6vsVDs/s3z0X4+Yw12rJnI4Fc1l6nlM0O8z5WxqnNyRXzBUDB8tOjemLBz+34QME4JFX9EXX6dvvZcKBH/Zb5rVI729ZD30uKeN38IawxQL/dxPF7fCrc7MgLzCFl0Vep6QuexR+11uPzG2AxxAo3v+2P6oRR5xRjxcObBGXLJkPgn3FHg+Y00J8uHGftftfHC828ftD6hrMZXA/I3U0xRsreGD6/I48oux3zXhGfqJb4cwFc3TlR4vrKs8ofY/BdSv0Uesv+c2oS+zLiv8hHByDV7eeQzA2bwfe3sbzdwL6bBPqG2vyLPKjzDsF9+r+Mu5r1+B9MXj5JKAf9bp1yz7JDkzR+20hP0Ve1/2dA+IMycGe+PyZ+9HzeT5x7v7aue1OdODdcz3FSzvPt8xb9/BThYePwWsL5tn2zB+OzVcriKN32PU32+uMeY4hevSNXjPf1v1ZjnPP2Ie14z14FvBfWFfmh9TIc2fIm/sJcs8jd366Q55SduSlrOYdzN3PxbyDag7AjD4S+tbAKet6xWNfw5dUXK/n/ShlF4XrY/I/M9c17ZeE9z6o6307f8mcR3inHeqrb4c87DPX9fyQUZs5AR/ESVvmIwqv7ImP4amhJyvjlE/0amh9o29N9nBM3B7/DGvUk2W/db0ZfDHm08Cv3zgf1/Q8YeSVvnrmZmuf37Bvwikd8ztc15+TX6izHvTLM4do7T7Pc+xNAm9fdvaevrCZ6yBX7OsCnL5qt+7AwZ7noO8Xjn4wj9JzYF7BpdKXlfuzDv2HiXku5g23iZtPifezgHz2zwOPzfX5V/jaa/OXYvZtDk6ZMuer4gvvybPk7p/5wn99Mh+tpP6iz21L7Os3ed5H80iZK0QcYRwSEGcsiaurutUp6/ESJJeej0GcMGKOKPJK/pa6RV37kLTBLy33AdHfq/2f0JdBXY18TG/G9Vp+HvMZRtjpqXn5jisn7ucH90mf7V+zoPKT1OdYz4K4q+d5yo+eu1hv3jGPNs2Jx2v4n5g8ruyh7e7swJebmI9xVfVB9czTfT/M/5qAkyfUQ+L8wFv4wF5+wNsfua91Sp7UfLQJPFDqGUFVJ5afO/M8BeZEa/0yzxXoIDfPnv9Ff4LkcBTfnEUfn2ESy97q9Vfj5ij6yPCrPeoLO64jvdx4jrDiGsWl7htsyx8PLvi+Ova7oB5GvhF+ltaXvmbzNG1HJ8wVjIljvhPsWxNclpKH3dH/Rr+B+xDdN/qG/9iSl+s73iipG5QN8mxt7HxOvnbNHJEqPvp2/S2CT5PyurRfrcH/ok+e+Ych+1wjHsyjVpM87jKr+r1y82rPsQNL4gvmMZFXoN8duaZfH37YCr8dD8i3bbHH2u9RWc2x+iY+2dK3KRyyjSs+3TYDv8+Rg4qnUAd/tcBdNee/IvzqBTwGrYf7qE8PczkS9x/VKj6g/NIDfnTqPMG35/QFn3fUYc6QM+bHW048J7WJPb1Er5kLT15L8jomzi3xP3r+Ar4M+QbmiVKnoC4Pr6mBPJ4QPxbka4QfdsT/kwR8fMK+jpDjleeYPLjfi74x2fNPnp/vcz0rrXgy9GNRb1jQvwEvmfycrjf23KYMO9Sgr6Sa83TLurm/bd0F75ywLn38Gf3c4AfmkvJ+yd91UM1HeIEvuIP/S99/HbwSECeF8CHp/2CuzdR5+Fdwz5C5HvKnY/rl9Rwd/NKS8wt0vzP72VPi75L83dJ8xprn3h3yF+/UwZfk4wYZ+7HwHC7yluTboop/r+u+Ol4mryX8Ny7JZ2+xO7MgnrP/d+SxdN0u/l94+hT+1cz8hXf0csOc8V2bvrgM+xzhd4XTPA+w4i1f4Mc/yF8vqFeRP6izr1PjOt+X+y5j9mlwyMO844+rfq9X7HzBPJB50HogHs1/n0cUwLcqJUf0NXhOkuf7w08Cp8q/vYFTctfn2jxXwfcojjmHn6h1eHM8Ak+Kcw6Cqo+Z8xo8H8p5oxr/fsn8p4Xrx8/wVc3Lhc9P3DSHx4W/xw5Wc/2fPC+9y/VuHXeR15H8xOZFJs0b+mQmzCXU8+fkW2X/iEccD3p++afnslEnmwVVvn5qnnlU8RDIDzWaIXo2YV/jV/PgqaNr/a7dnwBeYH8992OKPa8HccJzdT3vjf7ajyT8yptB9J6Gn8jDeyMcwieLzeP/Zj6X8O8R9ZQV82GSLNyUrRv6TrUO52my9NydYLAL913WfY1fzak/Lpz3God750WfiJu/mLNf0ndIH795PD/BLWPytrsEfsER9ZqF+5WoJwmfrDvMg0mIG2v4G/hkh/MbVuAS4cEaerqNWoHxDH1KsvMr9zG6XrvBv+p9r9QLvq+Z5+x+7C/ja/en0E9LnnKDXjk+LpiPKv00H5j6dofnecX+LcAXsrsXjnvrsp/MqU1brgsueC39Fa44hZexzjkPY8Mcw1+eA0ddlzpVjJ31HMKt5zyVirfJ0zNfhLlyxLdVH9WAuTY55ysI/40j4ssT8/pT5vvhH+CNpMwLvznke4fo94n5yjXiwT5ykR14rn3y79K7J/oO4B/gbyfMNyNvSVxPna3Lc03oC/LcL+njgvtnHgo4wOft6H6Eu5bIOX3y4B35gT317eq8mBn8kFfsu+xrxP5V+aqf2P99KnmfZ/A8esz5bbv+Qr+0rl/NLx2Tb0rwm/Qp0He09fzPvXm3ZdU/lJInmniu9CU4rgFfbhFznW94YDP3mzkOaaMXPfrphMO31Dep3x/4SMsy/uX5OvB5V9gjPZf5nPTBMQdO9mJGnZ85MPCjZSeFT2+iKn7t429Xnt/tetQbeY6JeWKV/toucm5H33NntvB35Y9b7k+pgT9cF+oiL5LH06iaTzN0/yHzQ/uuF6aH+bWP5L+XnM/Q9xxe4aiS+HnjPEVc9fWW9mfmr1Z5FfN8s3AfVf1+nts8ePF8cPga2DPPIfF88Bvqqp53MKOemtz4/CLzvpinzxxY6hfxG37xy7iAuS3MLTQ/Occf1lLp9dhzO87xI/WywjUV7yOo4grdb9N1jBI+lO1vSt1sRN6NPF8d/+V45Qv5LjzX8Nz1ichzfuGDNJHXd+Jb2Zt7989G9OE++1wY5qEU1LXIPxiPhtX8Z/KW11W9au3zW2657hN66Xnp5Lk7N8fOmzE/InZdoWWeLvlJ+fcZ/fDwqhs3l8HHLOwnssPyR/3y5ox5V5/4f3gQzLPSep+krec0OcKfH5WK/zedinf6zXklzGUrqUv0iNcT/GURtNrYOX3fBr3Q65bnxtPvL78gP2wetPbhmDhE+nqB/V+5X6TLXNs7z0czP9h9+Xv81Zb5NZLPDfOOmLsUtx48xyLAfiXC860n8vzLNnndAv3aGYdavo7A+Q36uZfmiZxi9xLOaVnH1VwW2fdTfq6YpyWctXUfeGr+Ffq1JF+mfd3W8OdH5I2OwBcr5kwzl955iUfkJAU/6Xu68K6r8zzyw5zSLnrxSv5X9u2MPNTGc0/7yHEB33yTVHw86VsnTRK+55M5YbnnT747T2XeSke4THJUktdgLhHzgvuuU6fUEcfmsW+oy3TNU4WnV53rtCbu2JvHu3BfOfzjjfk+nuMXwZeGhwlOVFy+CCr5/EaOmH9HPll67n74kvOIZA9kV3qut7nO5bnSp9iRTQbOHPK8iq8WPOcHfmraqPrspvAhmfsNb4p6MvZF75cd6AbV+Q/PnjcFr6Wa51z3XMgaef/WYe7IM35i4fmHBfmOEfIjnPOMXVkgV4o3X6jP+Xytvvu+C5831aFvNADH9slfzo235u6jMb+R+XLk+3yOy5L765g3kKCfb8bBnH9SeM7Pivt7JX8/Rb7ItzJHTvogP12Yf+962RH71MfPCXfNo8R99lPnPWvMbe9jF3rwDmbwzqmrOa/1zXM1nE/2nMIWduILfJLb7n4x32NOfmUC34f8RgQv2/02kc8fa8N7uXH/F/ZE8tTwXJTrKo6U3ZhG1XlYV/h594fBn8FfVPN+vpgnNWUOOriyYH5Oy3P/POcpQ16dN3+xn6fOz5yLOnmzPvI3pM43gxcqORjl+Bvb9U/4tFuf27XDzrlOW53P9kb9rE68t2QOE3FNu/IXVR/CB3oee14x83oUt0oOzeOcBKz3MfmzDvWwKg/QB3/I7z4SN/TIFy75PM+Zwzv1+XWnrkd1mYfjuW097ILsYEbeXf71Nqrmvw+8L23tR8x8wpvLVDh1XL+ZlnHO3K0Avu0whr81Y85+v0wm9K0W1L/Lkrmra/qYxvCxS+Z+CdcU7vdt4ydScFg176eGnC2oy8s/nhMH5fgd+C+elzLxeRrp4OLAJz0l/9PxfO2IOqV5B13jWOrcA/fH97Av0zb9pJ6begb+nNO/RF9Hl/m0Jftd83kvxCXwHF0voW8IO/SNXl96Xl9C/1XK99VZN9mvq7I6J2hNHyN1Y+IL+kTBs0VU9cmsfK7TtevRzJEtXOc6wj6/s05r86K/PBeOuAdebTS4JM+Zgcd9rpJwHPE283gUjxSHc1VO6DvM6fOEL5nSh3aDfbnyPAv3a/r8pw31nx19UYqHN2krhmet9bjAL0iuL+BPL3zeQYxdsv7I7r3x/Yp7Pa9B+hmXVb13B69yghzL73IeBXH73Lzwa/RtQz82dQviwk29miufMzeROTrMiWBeInWAime2COIx9ZAE+y2cfMtchi/nSXye05l52gl1qz7380wcyFxLeCaSw9MyNm/lgn7Edf0wv7ONPWuR53lGXmQ/hj5XkXl+seeyvIP/PF+66t/el/BwUuKWz0O9xecm9PH/E58P5/j9IoplV8sb1z+reQeJ5y4jx/CXyEfJPrbcJ9YgLrP9dV/HXPIYVfnVE+JS6obYOd3vC/1n0rtb/PwU/h28t4x5zzk4u0/9U/oxID8zpn8S/nJa8QTgUzJPWPtxhx2au4/sBTmfeu5sAm9ogf2+hMep9T8Nqj7g1PNz4VVzvkYdfLPgOq9pdc5U7rnydeLwN+T3y3MT2Pfq3J8h8Slz8fBXY/df3Xnuret99vuP+IfHKGlX51kwf9vzQsy/ruHn5Vc/qM9t3HeyQC8y6hpL58+OwSMfxJ2ToJpvlZfkxVb4myX2UM9zC/9tCs6Rf5KfuPBccuZOS76Wjis6Ps+ROD2jHsC6FvRdx9iZN3DpyPzxoflJ5Nfkx7rULebkUeBXea7R2nM9DryKNno0KXl9h/0fYV/hbYC/9fkv41zzZlbkD9rgvXl2U0+J/9vNuzImT3GTR/FTmATNX9Qzxnw/8S99Yp/3Ya1L33+Pue1tz6vjXB/hmKXP60h5/YbfkX1fcR6Lz8XALoLf+s5nnXneRKN1DW99SVwaL1lX8+TXnhv2Xs2HYh4YfGjp4Za5k/Izmzbx84C4K2GftuZTm/fpOdSe48q5dfBgFN/J73yQn9j63IsX7PwCv1ntw/fhnJRRuE+rc0f1vg+fn2B+8j39wzfMbVim1IvcT5qSf7PeDDLscFomni95YRwFXyb2/KAN8f/W58cWnkOJ3dHnH6mbkx+Nqvjom3WZun/N5/c0PDeyXvlP7deGuF52+gUcXKask/maL/RfyC4/0yefoz/kuT3n+8XzicCZ1Tl8GfFpaN5QBp8yxU8VyHvhc2OesL9JWtXDc+owwiH9aOC87Ij8W+68xw15+1PmRGZ18JvPQ5kRVxXO8/s8x7HPb+iSv/fc7ylzdWb0Xffd33TEHBjJdULcsvUc8hl5gp3PbTLeGLHeL/Akx8wxVpw1h58qnLPxuU2PzH0Zg4sWnJtLvQb+Q9/zQy7gQywa9JHJfyhewm4Khyypfy+YK0Y/1+FcFPnPF3gXc5/zdeFzOKgfrtxv9Uq84nPMMueJGujD1OejGMesqzm8fZ8jMnGd3fnQEfHdln1au178jl/vp1X+dIq8wSchXlnCT+i5v7TuPgh43fKb0u/bqJozp/vxHK4BfPcd/VGyH8xZ5byuaaPifS7JX8q+jtvUiVz3dp5sYf6n9aKJP5o53onxDyfYzbn5SqfYR8/Vlv3/wO/MOI8Ke00+RO9j7gzxw8a4JyC/HGNPp8zR5Rwlz0Pa8b5v8Lr7SuCn4o8HbeND9HPG/BLqWuTr6bfw+ZdX4LV3/KPjl755HafgEfcvEV/mzOF/wS7fRlUd/M28lnZ1Dq7w0pr7z5lno30oiOvlBzae73SPHqXUqTPz0I23e8FHreIJVecuPPO+KXkSzrnh+WTP1/QNMO/NczFsh+ueS3bNHOp7/PCzz21i3iO4vn7zXcYv4fj65iyK78JhcrMjvh7HN1fUA0fkrTgnqSucBC8cXr1waa1BnYrzsRSfDMzDXMMr3TGPhbn97dYNuHQecN7JgHUpef7CPM+65zhzzl/h+eNFdd4L86hr2AWff7gnf679uQR3LagHo/cleLsHDjnBji9cH/S82D16uWxg730e5oX5+EHzmP4d+DJBsvX52MHnLbipS31e8v4eyF4umO+l+Jr539Tntyn18ivs/yvnM2wdD7rOW80vq5Efc1//t/uzyYsyH7rOfKA+evXt+JV8MvUQ5kP3rsMa81t6nhM/4j63nJ9R8SHe4FVsOuTrPdfoBf86iuCPXaFvc/Nf4S8PjvG/5n9N8XPYM9e3esjZljrPynydsuofoz+efgFwPfsAHoeHQt6fPg/61ajjJyV2+pm5KOYlwPOGt0Z9syAPv0X/3sg/T91X7Dyf44fpoS4nvW7QT6x1qNG/vfKcXZ/7lKJfitNfjV+pn1XnpfSQi6n7wtrgpx34Yskc2dhx7gfnu8zIXwjXUI/xuShxNa8/Y/4qdWH71UfPx/I5Bj5HrTz0nZ9TT/4Gt0nOCuzT2v3jY59Phb+u5uOO+Pd37PyEc3SER/b01fd9juG8rOZ8vpKHmtTp82jR/1gyj5W5pujxkvMTmGvo+vjedoI8b855xsmIeNe8H9mTms/fTaq+oIV56JYvy0Nmnu4x65cTr8w8L8fzgBPwMTw38//I+/U/zPd1PNymzt/1ObTU5zb0CXK/9NcyD4F5VHq//r3u/H7KOah74myf0yL/0SROmPqckU/5s9Yz+zRmrht1MuK/nufTeW7CwvNWE+xYZh5ERp10jv7OiHM2nktedx4Lvoeu+0r8Rz+t5wsn0kvZoUVU8fzHPh+zOk8LHFrk1XyHLfEpc48j+n0/wDPrMv5CDhbwvhf01ZMXp35CvRTechzyfI/EmfCVfS4Z+UbObYmpW7yhB2VZzfm+Jz4bkc/kHPcO+dEPfr4xt2hs/+35XObxTpznecE/PptHbN7ZGX6/i3+QvHbSj0ut980++pBfFG4NFGel9NvIf03gGdFnz1w/2cESvtJgEn63W57HUuStFjz5At4BffH0l+AfOtRbPUf+1XMaOG9Rf98zP0r3sauTb3X/Zgkf3Od4gu/q2M8u9YFT8FPh58moUxx7vnxC/N6q6hDCDzPwUsW/+zZPhnNgk4XrmvCZzOslnvG8/J/s04x5+SXzzKp+LONc6eUL8YXrE8Tr7s9/I7+3cVzZIK90w0/3D38b53zyvSlx8cZzJB1fvRJHrB1Pn6AXXzw/5+al1XkjH54zz5z65By72ia+ntpOdn2+JucXTNx/1mVfPTc5dx9yD/y7Dqo5aC8+r6IEN5/BV3H8tyIPLztIfgA7s46Il9rs35a5BNLLts+3r1H/WoAfc+OzrMpjLz2no0F+znz33Pq7cz0af7moUwc8wc7k4CTZuW/OqSQ+IH9QJFX/allW9YQ5534zn426Q9/nA136vOWUunDoc+AcrxXVfOPc88ztFyfgaOY4mUfUaF4zB4G5zVHiuc9D7P+EPmXiLffvf/icBc/rj/BT11W9QXpV4ZMldmzEdXOfl7vhfe2omgscMx+ROVPkS+GT40+W5rG0nX/F/pNXgHc5jcgfDfAfo6jiv87JUxTMywcfdsgnH7muCf91mlXzqHX/a8/V8tzAG/LlY/efdtHfnHX+As9lXteU/Tj1fnjuy6Cqg1f98ynnIbnuUs1TnNMnyfmi8PtWPn88PcyF8vnVsxT7cc154MfglS/yvnPzXRs+TyqqeEPzQ11+QL5en2+5Lk+dXc8zob4Ef8g8jdFhXqTzuRl2tOCcH+bO0L9KHZ55XMIXwoWnPm+Wc284bzc/zKkyD8N++oI+W/rVqVsWrjvMfZ6V82Il8WMjTMF3H0fY0Wv7WZ9D3QCP3Xuuoe30g3DjzRHxhezrAzieeCmo4pIUPcs5Vx3+BnkT+YWRz9X+Bd51P/WMvnT8A36TfCrrzvokFQ96Qp0sXhHPvRIH7YLDfIZa81cU98NhfnOSKv7+LLR+sv9f4LGPkdbv5jj48Lk3V+4n6bQeie9zzo+Q3TpL8UsbeG7m3+nnBXG97MIVfWXz61a7TOroRUZ+fR+D99xHl4J/Ja/CK9fghjt4PSvzwX2u4oZ8y9TnoETI2979ain5z5/I0xVzAmc+h+qV652x/zPXGVx/uSI+XDCvlHNEPX9UcU+jdW/+keJD8p/CDzX0acq5l4fzH42HE+q4J+zjBXhefnbh/JHn3BXgzyStzvl9Jl6fez5Mk7zCDPw29rz/e59rFCUr563I5+r+S+qVC/gFnAvWJk/x4r4x99P4PMEp6+286py4j3qAz1E8Q/7MK5vUqnr2wv37t8j3Fvu+ch9CVH0v8xPB3ZyjEFX19gV12EGnmuvPnOuCeNJ6b5y4oh+XvqC25En2QnHk3udUxqzjPfjA/cOcf8J9rFyHOanO/anONVmA45aeyzRlX5bMkdjWKx74nHOVtJ5ah9Og6tc+5zn0sx9UfRU+X4nzSL1fEXb2ET2Y+XwVzomtcFvD506StyPv63OWnVd7DyoekefQM8etjN1vt4dnunL+p2C9M/RnDc+yb33/sj3jvPme85MD+t5X1BeFzyYB+epj1iFLq7kg57YT4GniBM/TnHpuH/5U8WsffzGlX4R98zzJe+K5Jf0CzgfI/jJ/kjkE8KTAJzn57CqOWYB3qfOhb9RNzI/yXJOf+IEv+qU2WTXvQHLwGiRP3P+Q7xuR75b9dP8a+Zx6s+V+tJh894lxNvqfUffBXtSpt3fxy/O0qgOl5hvarxyxPgl4Z16v+h5zn8cwdV7Y55mZj9TAn/WCqp+663PIXZfyeeMn+HPh+Dfsz5jnrfJSn8y3sH5wTl9M3XbI557LxP6yTn6B84UOc6ZH1O1zn9tsHoXPHSSf6XpBQN65Bn64YZ7nwufJOa+Smzdtnpb5s136s2VX35Bn+vaRhxnzx+Izz20zn9v52jP0ZcTzS07v4AFMmdvZe694az3zvAPqxmXGPDXPSX4N4ojn+Rl8LOFRBfQjDNucF+bvMy+Xcy+CpBaeZ60++Iu58Olnh/m0G+LzMmg9+3y4iHn9nqOwwz9yvkyUmFeX+byWNvZxB94dkh8nr0WeunCdawu/voyquUGxz512X+Y3cnkZVHNB656rz9zWas7mnuda580j7MfM/T0bzin4ZbzTwd4ewbcLfQ6zz9ft4E/qh7nDC+rTK+dTL3zf7t+p0x8UeM4y8y7gueP38sO5uFq3OvEi5xIzp1f+IQ+qOeSX1I89XwBeA/iHcwp8fvE719tgnyuc7PNnpr4//NjA80oT5rpxTj3nPlP3Qu6Yj59Wc+IVvy543pl5KBl5o3vs8Bfx2spzS7d83p/zPDnhIeH0c+pFBecy8lzw0eG7ce5nMiXv+07fZeHz5C5ZF58HynkuyG3ufNQv7Fnmc9CZ5wffw3Pq99y/z1mizzxNvsw39PkvnpOxt34dzqs4PvCQlswRpk6RVv0KCXm8tePrHnag73PlXaeq059+Dq+/4Jyjat5hG/xd8eN7noNFHLH2fXnuRmleXRccGmJvE9e3S96/5H52rhMzP9L9QOBA80PN7xwH+Cefm/TGvJm151v18ScPxP1T6tOSB8WLa+YP6DpR2Xdf7Sf8jWr+f+T8XBn3wA1Tz5+9Zm7Bl/n1xFEzzxNc8P43/EjWqPrxZtSZqjpLTB5ogr73zKsrHKeX8FdP8VMJ6+zzdal/5Yc4vaCu6vkkX+CMfS78BL+9Q9616XkSyIXs9Ac8YOnpLX3Lc8838PlVG/cPBNjHMXHjK3MtpE+vzP+UfOSe83dN3th++Rz9X3ue/wIeyyf8BeYUeo6/5wz2sOsT49uc5ztlPR7Zv4XnAC2xr4XPEwroQ0s8BwTcINzaPpzT0aOPc+pzaD+r/jD5F+ZdMzdrjhwy/9H9mq885xhezco41n2Aj9xHxdccou935G/kHzLwyNTnKX3y/jvs7LSo+M+cd0i+TPo4w08sc/q7f1If/Sb/MOd8poHPK3oHl0oeQz731Za/gkfVuKmn+tyMc48/1ux/H/+191zSwHP/qdt/w2eBlx4IxyRN8NuSutDGc4Bj6vhfzuthB+iny6o5QcKrb8yXOK1RN3lHD5c+bx2+uPz+t/vbmq5Te+6N599f+jxvzoF2vYK+R+bH0f/vOSbSV+0bc/rm9Bmy31HzMv0MwINz+DXCDz34BPBywCfkXSLmEjDPQtfJahUvWftUek64z+Xz+fWLqOK5V+fCFM0j+PDwB/AnU+ZxVfPDavCM6eck77UlP4k82k4+Ou6kb1fyNKDuN/M5QWPPc6UvoWB+nu19KzDf2fHqL+RzB05cwnfoeb6I5bKMq/Me6EtxfxnnnnBuoueR31R8mApHXsKPKJwfjtGrJfXZZUle7yfPuybPOYMfofhJ95vhnwvmgJj3Tz3rgv3xvArh3cK8I59/9EA+4sn8rzp9vZ77P2AeIOcU0S8zcz9/BO6bR5w/RT6bvjDXf3r4/eXBD6ToMfw96uLldXW+1rZD/NYDd+48BzuHt3ZS2UPiEveRuA9sRn2wSNBXz934PPDBnZ+Z+FyFftXPxXOm9B2eMnd8G1VzuUfM9bBfq+b8TMHRa5+fE7oeQr42Zd+Id8wfDcDjLec7qYNVczY8byBTnMz8k4X5rKfkP8x/LM2DXFTxjr6Hum4w2Jhf6X70Ery6r/pEYvPCt8y1W3NOFnxD+l45l9Fzr27ZX8/xpj+FeJvzfMh/b3PyuZ7L/lZW5zaZnzN133oNu5KRJ1j4fMLwkAd5w4/NjW+vOQ/84YAD3bfy7DlIlusp/OEPnnvuObaec913vukwt1Ry9ch8iLH5pz6XvBdVc2YfqLvmPp96Z/vmvgnzy+zvYubwjrv443PyEt/s/9T8vWf24cPnEhpnDti/GLnivDB4hPJfDz4flvw79Sb6Opk77rjA8yGG8AnHNeR6y7plZcUXjuF/TA7nxpPXML8mBqcM2McOfqCyr+ZXJca/9HuSx3S9c8O5jTP8S9a4uYIPlnLupd7/qbghFW7V87aw15zjFny+2v+XwmX7mHNX3e98yXkdnDsE3t5yfrTkRPjs3fNjM+ziKbgsJw+0p1+O+TRd4rX0UL8xjzcij8k5NvB+v80TXSFHA/M3va+ug3yRDyi6FV+nIB9MHboB78N9RRl5ysWhX0LyVZhnETHnds2+X6ZVHevMPCnOQ+Pc1usDPyOhX7MkfvhCT0viyeq81Ela8UC66Al1JeL93Hm4JfHUifOunnc9RV8u6Z9ae47/kPrmgvsvPT/6FTsxAX9sOU+0OhdxSD2mhH/FOezk7ao42/1TnAsB3xx8mFZ+ZcR8Wp9nR32gTR3yFJy1ha/k82f7z4f5Qd+s79R8WPK4zGOHxwWOtf6EVb08XlZzd7Vec+cbh9jDd/KvK/pimRdYr/jC7p+TfuQJefGu89SsW+G+gAz7+UY8mTNXdHDpuWycY7hyvfiz4gn3fZ6N5w4xjx6/of2+o39zzhy2qv7lOdZLr++H+xR9Xpbngw/AL7f0783NwzXf8iKozrv/Aj9tzMNMXa+Af+e+BPr57c/MD0+JYzclfTUP5Dsm1MnxH9ibat7gFj81YF0mrnvdHfq2nulP67tvgDloPc+/K8gfyX4dpdVchwvqdVX+4R6c7T5W+fUXxwnMDab/qQA/L6p+uJ55aK7TFT7XdI5duCUeWjjfuiJ+rjNXbGpeqev4Ph9x7nkGV/+Vp3NbSxzbovADeSEqKnUZq1BQUaOihDsIEJJAEggQ9On3/Mek91V/3W2VkKw1j+MADiUhj1r+zphrFfLBPeO9ruQ/VnNPn8gvfeEJ2eeAI+rCM8z5+36EQ5YvuM7Tl/yvwQ1YnKyZB9C3w6+eSudP52srXrD8lL6Fn5bvlPZWe3Aq+LTBp7TP2VM/2Saeh3yOb3wYrY7cUmdLJ2kqHuNOehrwBaIL38vRv4MjxQ8BnrLFmSU+mPhWDfA/ORLn5POx4txH8ncN5ctSWjyDP8x8ZHR70mGomKfGzDky+SHE1O/SS8hDxw0W8nf/c9INEO6+x94569v7j9DjxNfqjP66T1zI0IGLJjyfHnygZX3fYl6TUNdY/W118V9wJfhYhHGH91ygQ3LE5xd9i7o3COIh58eeW/vuok+fV5LHxPM91r2P0PUrW/LVBkeBf0ADTnWk55n4PmcXOB75i/OzIy7gI605zI98soTjUr8u/kKhvWKXffw78WjK77e8fs9efwMf085tBt4EnGbn4Vq+F+ACqVPkPyrfoy34/wO+uviTCNdxSx2Yc24svn7JV7RxPd6N/EAveR5T6hblw/iVeyadS+aI9Bcr8e7F/9jQZ7iv7zPnYnjaX6fUp+B0eT4lvtzuI9eBv7pU/9kwB7xtXE/kSb5ebfrOT87D9KRj3IQ+F7pS34t+UbTV/lx7OfxDXYd2wXwp77qPkJ2PC9XjffLMBed9y7zT+pKD/M5Li0/4NEmHumAOv2Sf6PiVH85LoTk3OEf8eMDxTKTnMmSvhU8CePwc3nqM31rvr/pG+sJpfdKfRyeM/c6N5jeJ66kuuHcb6YK+OI4owq8a3Qft5XJ8ka2ueSLvoacBL2UD/isWbueb/i8LiE8T6tE9ddYefr/lBfiv8DDhj0rXAP09u9/rruvb7emjLb/C16deLuQXpbiWo+dToEMVyd9nyvzb6qM3cAZ77S/WxMcf8Mv25/bU65bn1YdvhQMYSfdV+uvoqk/lC7uUHlAAP01+EVHj+pBD6Q2Bg8VHNOb3f4L7Wcs3cQh/POAcfFIX5PTB6NdRl4DzwvfdzkEp36AR53EMHnHF3gseAbgX4j97bPxPVTdKp/KCuko8zrH8PGLiTKU9+JD3WTA/ybm/4zvwPgvpGcjPdEr9sA5dd6cBL7QTDuFG/lHgytALVfxmX2XPkT4LPVq75w/y/atdP6fWeVw77sb3JSued8p8ye6n9S2lfHfU3y7dB9j+HM+N/Yw9/0fm7Tm+dOjW0u9aPLF4GaOPlMs/p837HKJfZJ9nIBwr8+Qo5P1+UW9bPP5H3M2Y86Of28KXQLzZb80rtK9KNRfUfFn4MIsv/ftr6tSlxd8mqu9mXesD7Hzb+wzA69l9faIOss+9Z26DL1UTz+8u1G9c8XMX6BHW6LTF33zuXDiByPd6B/VNE/BJsc6VcGY596ehX4Hnjx6P3Y9EvgjMQ6weld8Juoz4ZzLnD+BLNl63uO/ML7g/9DzEX0EXgP5edUlX8wL207nw4lvxBLQPUFyVXs0lPl3oXgmXTzwBFx87DvCgvW5K3K3pH2vmwOgVhx4f4aXw+1byE/6l7mqY/9jzbZ18jIVTYS8HfmfXdv0KywtjcGA1evbU3fQxU+kalPSr+6HrzTBHh1dh8eMjtH7A8mkG/5O9dRLtidMt6gr7HBE6nNJFQy9Q8bgjfgH1s+MA1+JLM6+1/PpL/bCVP7PmmzF9pn3/b+r4kn4Fnjx6Z9Qj0nkesS9w/eg25zSUPgV9aoZPNPxC+QCF1CV54/4D8iUs5Mv7yPmfwyc/wH9yPugSv9NKfLMnfu4LnVw7P4fGfW1+0X2zPvFROH948pb/cuph+j7mBtEHz20i3HHNc8jkp6B5Tu14bfu91+g5o3PK99lI1/yP+3aMrzn3F830l35wxZy3Yi6JT4N84/7jRX0TNzb8Pezl2NdvpV/5SBzNwammJfzckr4nkg8L/M/pBfc15N7aPf6jvyfxveCGfS86AppbRvzzi71DJb9V+f4p79Lfs4dEp0E+f8w78XdmD4/OQcMeXv4Ir8LLDZ3HupLutvwqO000Z955Rh7b48ton+cwdL2llXh0Jc/1Al26dU7/sCCPD0LH4Yb0HUvNMbrEIfk/7bUHEX8s4txbfEnlnxp43C6oc9DrlY5kwbm/Fy5b/lV78usvuCjyZuK8nVDnR/5N2hcuNS9ijj+W//IH/RJ+CcyhLE6kzMksD4TyAw/BNz7TbxbgM9AfAve5QDfT3vdKuuFnnMsn4pLF2z/081ZPPNB/LaUnEvD5d+wh7bl0m1j6NzP64QTfdHwNkocHcAwW16/wUy957va8LM6dw5Oy7x2yH7DzMAitHrA43WdukeQPd+gl2b+/B+5n8MEcrjUE7/Nw1+r27sPZTPgQ5rNNTdyK4Vndk7/od6krmyF9WHx3HPZ64p83jn/ZDZ2/Urd7T+x7Knya8R8pewN47mvwUWPhxbbyP7G/l8+z1fz8jXlSyT4Lfgj1uOW1GfGuBm9j581+r3zAt+JfiWf/St2W4kM+3bp++/TvyU/nqDmKeMLUhVP5nq/CuNR7Ul4L2W+NiSst8CMWv6rA/exD6YmBp5im8KhX0pVCPxQf1ZD9UUp9kqj+VT0dyl+PeLZBX4K5reqWC/msokMrfSOeA3q+0hclH6TiX8AH2LJH5vd0mW/Jd3tOXF213aerjFxHZ0O/xv6s5P0dHLcET3rIXFJ6Rht0OeyeX+qeo6+NzyW8XnA1qgcj7sFWdZR0BuU3I11j9Iqkw4GP61R+2al8D+B96P0SJ3Luf6w90AA8zTX11V76oNoP/FeXCS/wCM8AHb8QPGGXea/i0FXj/mIJvq2byHFlteqfLv27dLsrzePfyBvyadk27nO5Qf9lLFxYzPymYK+NXoF0LEfc4yP6JbXmaVvmINZ31py/UPy9Ae+h4P5dcg6Kxv3p7b6/yf9DPtqaWybUT+h/SjdefLsW///IvGZFH4evd9d5tfh6USegQwX+ssJvcyL/zBH3AN9B+ohC/fiac1nBq1qJP3vOvHso3E+L+PtGXNKejfhKXVLx/eHbqx5+4Vyd0R+X8D6otwNwRDP44ik4Ussz7+AspKeF34R8AqQvslLezV0Xak9dYHEH3UbwlWmHe/SsfCofM+ap8KA0B1T/LX83q2Nm6Jmt5Ff9wd93oD6o8P1xfPKMe7tCx8nuQ5rT/03lw9j43mzG3CNNXBdjJX2WO+5xzB4A31TmyAvtN8/43ENwPMwX2ZevxQO/JR//Ul+t8HXnXOTM+Vf83pr7w3wJ/MsK3Vl0f+FjjHbUqQ/iz8DLi9o8/25i72UtftWZx/Foab8Xf6oSnfcgie7uYnTO2ROH9u9j+TrMmcvt5Ed2pr4wmV0wJ20HzqNqw1cu6RviyYln+nnXytGx4/2iByh+yy24dYtLt/TlBTgp5mLUD9MHx//GFff6OwRHBE7Rzge6P+LfwXebKi9diNepPf0rn+e38X1Xh7nlFv0n+7wH8h17gYj4e0Pd+YMun9XnMX38Fnyz6wd+M2+1Px9LryRGZ1c4jiXPqYQ/Fb9RP8zQkdgKxyq9s4g57rbL3rtyXjb3tMN9fre43XujLlj/558lHQv5nMfEE6uvP0PHbReB5UP8bRNwMfi8o9cSUk8Ll3NNPqtUn/d0n/ke+4Q5WR/dwTvm7utWr0s9jJ4196fB34n5D3Ec3FLkvJOCPVo8I85U4InxqQzjD9dnRq+/Rnfukbyxx+e8Ya85eXE8Lvw19oPMBXL3Vz3U9G1bzluKbmOKH6b1o1a/V+RJ8EdBJB3Cgv11izmL1beWZ7rUgY5/7VHPbRrfP87BT9t9/xZvVrrWLeLUBXyUDTo5+EajPzgRbnhGf1MkrndQttxvstL8csp8ek58tc8x5P26jntKnthRl2ypPybSvSvAydj3HAXaV1PfS/8tT6IJ+bNkP7orH/q8/0p+Mjvqm4Z60+qqK/jgpfxHN5yfGD5HBg6EeFf27pkzlZo/Z3y/N/o2y69vTTwkfhypE+ABo7+xU/6YEI+G4qGp/lyf5lnSr52w3ytD8uUT5+JD8zzwqOgtybfvg/t5TxyXbu1YOtxtcMF2zmfwuHYxeqNj4UXgz8HP51xW0oPp8d4q6QV2weVteF8f6AFU+F1G4qus6b93wreeMZeL5f9LXzoVb/QT35xSuhp9+o9b9PZKfM0tLktfHP1DfE7wLSY/RyPqgQF1RC6fjsDnrN7fjEP335FvBbw/zql9L8Vne17P4EZyvd8P1euanyb2HJiTSUdwRhw5UK/lzBuZq0of8J/7yxNXQ/CnqjdT5sT2HkPVu+r3uvBycvEAxPPcn3R22zzXF/LTkj2HnZtkYPF1dCZ/F/HPWtbf2OfMxdeYMj+5IE8dhr17eEiHyOo2y4etAXpJMz7PGXwe+lL+O7wt4fSEc2zx3H6k79JiHr4VX1E+XQ3nZ3nXtHsfzDn3dU98NjtvLfJCFjFntLpoyJ97Ag/bkt5R1OvTZ6IzS12/EZ9a/5xSD28VJxfUxyH1NL484MdX8KHQJ2zcx69QHEmpbxrp++FjwF5sSF8/IW5csX8o5U9wzT38RE9g02YP8sJzL6S/EKPDV2gOBy+jYn4zUT0dMZ9pSveL3sl/sQ/uf6z+MmefecnzmuFnYvXQ5OQjcQx9TpbyvVZ635HjfOnr0RkYC+8/5znlmkP/kx4dv6+S/3jCPCGTD9vJh8TqhCV7kkw4lJi+7zdAP61z8t9tqPe/eH6v7B+ZJ4ax9gap+K88f8u7W+Z24Nc77KUn8rM76Xa/si/LyRcT4Qo71NGuC/xMPvgUrnEIvlpz7pw5cSX8YsXnTKmfV/gNuQ+L6l57/jf8vg26ZvCb0S2AzxTQf186P2oqnFQmvGHgfgtr6btMtWcWX1Z6MeozSsUn8ZWOdwnnAHyo9Kmv5KvFuYOPyt9PP4u/eCY+5wvxYkF9VA7uz3hu8i09+fgxJ7A4Jx20TDrC4p1myrcNey7hD4RXdB9RfJDox0Kvb9E9lB6N4pf8NK3OEv9yBR4cnBt8Qquna+Yw+NZTj1G/0i8wN5DuypS4txM+bGh9AHqwJc/1knqpkK6gfPXkN9WXr88A3FioPaF0oXJwfD88/xLdFPv7vk64t+/Q9WxT4Xzxr0J3O/C4v2u7zzlzTP7eHJ4aegPiiz1x/57Ee8jZ78i3Zcz9wyeRPqTSPDng8x3B667ACXEeFYc1D6+kExTDO3zk3DySX2rpLBzFS6OuKaQz3uU9luAQ7bl1wTFkbe9PLY9l7I/Q06UvWWp/VlLPZvT7G/SPnVebCvdG/2d9fo3OEf2v3Ufp14MX5Z/wQ62Osr74vRmd3yXD+x/y+pJ5bHR7N2f/7rodOf5Wh6g3aGLx2ubM2Y8Ne46ZfS+Lg1P5X51JBxt8CThz6yuov0p8eyw+WH98rvciP86c9yy+bqU9+rd8ieC9NdLZr9mTSN8YfXLNT6Wjdu3zYHCw4o3+IY/v2Z+t4P/Fyn/D0P1lEuqdSvjSF95XKT9adILBtTf4UF24PwEaK+gwTeAhgXO9pJ7bnvbaNXvhPbggy98/EfNBzS1f1Zfic4ZvwZD48UOcdfx4lzjd53yVJ735FfrK4Pn43PZzGT+/gScV7+jLt4mdv7TjOCP8jDQ3Ez9uwT1P6VvsOSwUrxpwMHOvK2LpPcSN92179tngntmLV+zFxu0TPv5WPk/CWQ7RNdxQZ1s/O+Y8TkPHDbwy56q1D7sj3/wwbywU5/7yfFfgh0p03ifaU3yDp7L4fCZeDvhh9rXg+sDH4beEflfAef+RTzj12wp9HvRUBtwnzQNeE+f7jxv63RC8yi1xoi8dUPbMU9VrdeM+9hX8BatfP9jTWf/3Cu9iJVyW8vaGes3iyCtzWHA1ieMepmEk/8pv7u0+cZ9FdMCSqXTpMuYlVvedS08q9r22ndM3cKEbzX0OxM0kYT82JK584Uet+tzi0R+ep52HD+khoNfM3Jh4Yu/NeRXyT/4kvqTkRfZFNfjE67sl9Xik+D0CV7Dtus5KLZ8DzUFmoetJnTPXRN9B+/w+n/ODvvdePDLhRya8nwZeh+WPb3gndh7vwb+s9H5ueG+N8BM1+7IbxzdM1VdPuWe59kG/5KM58Rc+UuO6fwf5B4pnGTJ/38OLh0ehPVlI3djie8/l86n4Jn0g+friE6N5ROO+jmv54I24z1P0HprA8Vx7+fZ19HnlGzKw54L/Cb7mzOOYc7J/kT6kfGtG4i+0+Jwj4nnGvBgeCfGt0lx54z5jzqfLiBPoE4cRvk3355wf8FHot9v3/gJHUsrXXX6KC/Fry4d/1INLcHHwt8HNRG/8uRfiRFpb/LbnMAf3NpKf2D39as68IFpyjzroem/lB9+6a5X07cO7Y6f3l/Ne5L1/Sdyin8jxp9iji2Xncg8vehJanITXp73KueZpw14XHnAB74V73LE4Fm+JBxVzrxX6y/jghuhhvBLfrr1+6f0N4hfO7W/g/MlK/KIBz/PC4g2663P5BtK3VtIVCvVeuFcb5jx2b8T3sXptI1+sO+rJGfnB3mPC/bfnsU+s30f/VTgkeDRT8Sx/Q3SkIteR2vS9HrK4OGe++dtizj6m716CK9/JJ2VMfhd+X3UfutncN+IH/k5T6Wvov6/l89rjXnSYv2fwIae/nJdj4zpVFXXzVjzZf+w7xuxPN5oX9nj/FXi2nD4Rvb4h/noL8fPBY2zlv7Pg8w3Audq9XAsnWtLHxtyLGP75MaLeFD/um7mw8P+uJ5ueeLV74kaJP6Pd/y36S/gZS3/nm33pSvvzhPg4pR+cMX8EL9U47vgLXXX8WIKT3hv16465FDiyvvvRZOA/HPeea68Dr9c+XwUeZJqTnwah41bn5L9ce8EjfdGb+mP82NnjtpivD4n3c3gtFX2W9Y27LnVZTJ6ZELfs933DM1qDE0BHkHrX4iE+BvIRRJfG4+VB/m8R90xzhw9wOCXzzjjguS7pd9fo+KIDIZ2pG87fm+Y5LedfZtKp/eD7TOjzpNMyES8gZu6xkm7TD/1vCg6kbvH+rsRPkE8g87MoOvE2qhN+5Zw8PxNfq+08fMelfbBfegen4fPeB+LsTLyXgPpP/MtKOuN9cMQX/NxEeO2Sem3L99qBIyiZA46fvY/H1xte+/SVc/IGDjy1+65+qI/PbkCfXNPno/sGjsHimvAClpfCwL/PH+LwBnxzJN/bIe8fPB77GosHK81V0aWw+Gj58oVzgm8D52YlP6UlcTHRXDAg77Xlr6A6d0g98E2c+Ang6wb0DSuf56MXxj13H7MdeihWj7zyHJcnXxXxrSPtuZ/oHzN4O6Nrnu8z8SEFvwoPVP5NAX/+Hj3OeW71bzTA//aB/VkGP8fisdXDfebNRWT9Sdy520e9MfdrI//mf+BPM/qPVkwe7nO/EvhPrZbr82+lc/KCPmRAPWf37Ez6M+x97JyCM5OvUO5x2z7/H+IN+5bE/cyu5IcsH9Nr+o2V7qN8aLbsxaSrshU/SXj4deK6iBPVseL5btUvyo89QM/lU/mOuszO/R/17YpbIZ+/Bi/p+MKUPuyCfabr+HwzN3K+agf926eTHlzH9TuYe4TwEuT/mYNTsDqjpf1NF/3DkP33L/l3pz3uK/dgRLxGl5R5nXSw3D9IunTCa6I/rPmW7kfK/G6PHuxU+90lcWcv/MzP3Q88HPyr2F/jY9inDrjn3BXiRQ3dT4v6mfxz1L5icncMyS8ZfYj8JNlzMFde83vwoRGfVfuJsnE8z1b6JOCj0JXAb5G5V4yu6Qd1T04dsx64/n1Ro3s7JW/shYeEp8CePWFOkjEnmPDcitL5XZn0xu54L9/aK6gu/8s87CP0+juj/9vx5+x71dozX/LzY/HKta+LeO4R73dPXzdW3TxgvpzinyufKM7ZK3lqSh9v8eyJ+5sr33TJo8+c7wS+pN1b9LypI2t0m5yvO2LuuGHfwtxO+Gr5Ml2DF7Pn8IzeVIluij0/13169nw7lr/PmDonYy+DP1dMvfOH7zMM3P8gZF/UiMd9Tr9ZM3deSfdlRb2QB87HjeVnnuPXsFL9depLy8D5hKPE98Lv6JBlQ+qWDn1wO3S8f6JzlLNHfef9JMyX7b4tpIvIOWXu3HVf1Ex+yIqzU3j69NX8vdo7gW+UPsy16waAewVnhb6XdLxeiMch9ekSvdlI/rAR93qFz9j0UvrRxLUUnAj9Oz4v9F9d15WzfuZXfHLp4GgPJD5ELp3mO9dRHl/xPd6ZS9Xgp9APbNifyl99GLhPzgxdr1o+rG35M5x8RPbUw/a89P6X4GasbrU6dMAccyHfFc0V3pkvSL8bv8/c/bgq5gnR7i5pHu7Ay1KnshewOPxIvW5x+CqcBcTJEF6d+HiW939yqzetH9ugfz6VH1dNfnNc6aX6duaY9rkfmKPvSsf7MmekLq866K+/8h7lg70Zuo+2vbcBunrwBrWfAf/JnFJ+DT/SI2HPuVXc3uOXEqifiDmvH/gMzKkj9tSrdr5/Q9chP2iu+Jc67I09cyFdffUJ0ve1fLUBL2Gfq41fYzXAB2NFP7QFh27fZy4/lBb37ZH91wd6lnvpG8TEtal09Wvq1tHdr+al9/z3R/bNdi7+iu80ZB4xZT+YSV+jQ7w+O/l3L3j/A/om+7kscb/KY+B+u+qzcvX1t9zvvHFdpAPz6a14/wvOwzKYZpzLWrxE8obXFeL9WH/7pD285oZ74bRVj8jnRHraxSkevYG33FHf4dej+endaR6+POnu/+M5pNRZq8D9ElP5sHwQF8VLkb7GROdgzn10P9eIeflB/qro+ePTE7Mvkv+35pArxceldJbY49h7ukY/3X1zPxVHG58jbuHtFaXPbeU3g35VSR06J362Tn35NMTnnHrK5+9z9FPQUVHdTfwH34AfM88xRw9mwvdYEhfxodIcQLw++QoM0fOp0D1yn7j5aW/8Rt0vXV27r5l0qX/Is2Px7trMkx/kc4gupj3vW+E7cs5fST3/Cr4aHSz8XnL4sI7PbELXoUqZ5231e6XLl6h/Fu9JPFr58a6ob+j3c+L9yHVbrJ6B9y+cBDoQ7DXAj6Db1GEudc/52qjP+M+XUjrtIc/rXXtM/Kss/+M7e8IlHALXbR3KT168auHlR+JxoZ8N/wy9+Uj8gRHzNXi50qtMmAed877VX5bsU9AdO/E/dvBZ6dOlO3xgflKHvgcRPtXqnJQ5bkn+tX42wd8skg/kG/FxCY6D54a+fyRe9Sh0flQi3AfxmH6zc98B37fI4cm+c78+2LOX6KRP5O8W8J7WzD/s51PqO+Y0uev6ivcVyUf6Q/0/vrSjlPPXZT9J/4jei+Xrv9Q7+KM08aXFVXydr6hzroPZO351vWb2JlylcKrgT+IIXNoM/Rj2UMRVq4c28Hf37GEnwitecD7BQzGn+GW+Q52I7gz7HHyNrF7cSU90z7wzDsbykw7xY97LZ6niXk0ax+2LlyU+HLpk6FLEsXzuGtfD2DSx9j8LeE0pPEB0rhp0VgI7b+5jVUhHUPr559RJdv4Tznndd75ozXzAzs1Beu06P2HjeuPXCX0G9wDeLfraY+kJXqj/LZm7PVDXJOy17L8/aF7OHJg6Iaav1FzjlTnjNgff1lAnXDCHzME1wNfK7TmwdxVvqGJe8Smf5QH54tPnEMRHdOTd/+0ncT2UQ+O+9jE8Ofj20hcWP1N43l/5f8V8T+2hf4mThfSfp57/XHc0ks95yX74gvt0Kz+NFnXLjPe9YE9TShdZ/htL6TRJb/bOdVXQlddeZHjSiU59v8T8UjjHR+nckp8q6REG0mmGH5Sj5xG98T1awjH23c/N6sC+fGXAMeLjKX9C6XzF6JrBlxCOQXF/Aj61Vl8Jjz36lH6B+Pktnzfm6AOie1Siz1PKN5Pnv5Pu8UT9tXQthYsYc/5m8APVv0ykp/wu3QP8Kjgf+Hfgoyte0wXn6B7/deayzFuX6kMa4tkF+PED+iTMCTVXPpDPDuCgrN74BK9pdeUrugY5uofUx5yrSDq5U+0Na37/N3iMbei+3KV8YQPqx2fOUR8dD/DxPF+dP3g68lOYyseK+FGitwLeWPlevMXbZqQ+cIYu9y6Gd7mQrzTzB/xcmKMk0tkNhUMX75O5MHWFdKXOwW3m6OFX4Baozwfci5I4nfP9S+lsye/3Ff6B85SEi8n5ebtH76f90ZL5Tw4fzurGirkWPpTSd5lzrgfo/NXqt4euzzcdU2/O8K0o0Q+L7nhf39QXS/Q8LZ7uY/5/zvN+lC55m7jdI1/PwWUvpbf3Rb28Bge8wncHvENOn3Ogn5jzeRf9+2NozystrZ4aa6/3yD5ukYDzrbjnDfz/Gj0Tqy8vmt5APE/pb34Tjy6kx9QHBxRynzbUGRaPrsBhwpOBNyXdx6nqkUI6qujjuc7jTRB/eb3C99d+6Y94JOBCNspDHeL9lr0M9TM8kFWbPAovgHrV+lPNb+V7XYHvog5Cv8DqzFbg+goz8Ng76Up8gsscgxc5al7+wDwhA7fbwHO053/oOk9zX3q/Uao+kM/oIrQ6YwsOlPlzi3pCeKxb+Zkk6LYsOEcXzJnQEQN3sgNX674Or8xbwU9Kxw4dAHT+4hN/qKR+lc+TfIHx+abvLuGTMOeUHuPM53HTrnw/pfdK3wmftM33uyPePJLPNvKTlB7PFXGlaJ30d/A1og/t0LdW4hMxh0T/gj46hwcTyY/mC7zNFn0P34dLP5i5BvPxlXTstWcYshcp9HMd+S0w/8zQH3T947b2/+DdIuXdlHmYfJvwkUDnx/fKY+Wd2J4Le27Fu9D7UPn3EteFYxN+oVRfEjEP+JTvJfvwsXhNJX2+1U1z8RW75KsNn3ff+B6nCtzndEwdCy8CPTzwN/SL6dBxU+KBRdqP1vjC7sHVwdtM2KOJPzGk79yGJ39S7W0i8kaXvWbW4r/PheMA/1OAq3Kcp3wIrf7aE2e22ptV7OX6vHerzzLmh2vpkfzQz+3xgbV/vpA/VtKreqaPXzEn3A6dZ2//nIPjsnv7Cq8gkc7ukHz5R/o6gfNcLN9+sNdaiReUUldvqLPsXL2g3yleGfMS4cMH0uMVH6PD995xTie8rxw8tr1n5kOaCw98HrhBfxdfJvzQuD+J80qWnFfyMPcfXVSeo8WJQjpf8h8RHhx/deFvNN+5BoefsU+w8x2AmymZM1idl8kvYOfxItJ88oW8afXMM3v0HJ9y+gP4/tEZddk79V0uPeqh+pEgkt73s/xc4S2NxduKtGdB19o+fyZ98gV/zxtzqBxfVp9Dz6hnl3o/M57rG3M+O/9D/FUtjz1Qr9r3fgO3usJffCp9bu1Jf5veF75jNbrCM/GCY+LqQbrhl8T5jHNy6LrO5oH7au/lOPB5117+uAf6oyn4qIN8CV7xr8/AM9T4adj9b8D5jv9Qt86a6Ub438T1on7QeaNfa6w+Yc4QuH/gl/An8A7dn+0yibvCP510+i2ux8SxEp5WLT2NivO/Bd9dSnfAzmG7p/dXEN/G4qk2mo+FxFPxaL/A29p5Spir2t+bJ+4vKZ+4nHqPfjLB36DmPV3Krxy9ubH2Gp/MQ1PiGnXGgHnDlDphGzgfvyI+W13TQm9r33U8+wYfPfwphet+4X22yK/2PRt4lNJHIz6pTircZw/fDfwP0KscUIdqD5MFvsc7MifZSle/4c99Ua/aPX2X/xD9KbqhoeOvDic91hz8P/cLvkMU0D+9MS9NhRt94j418LG3fA/8rFvgZjTPla9Wpu8TEG8S4ppwuvheCPd75+8PfzbpzFXyYaL/t3rjUTrGXfJHSL5s0W+ttSeaSD+E75lzr9xnUH7yrtN3d9KDruSTQF6Evw0vxvLsb+LzjHPtyYULv+b/C88PX4p7iC+w8IjUQxaX09jxnzt43q7fuCCf4x8u/If8lKR/dsZcsGavRp5Dt2664+cK9kcluCT7vdZHvrHfKeB/2nu257gU/0J8j/1pT9Ml/z2ojkmYz+3I667Twr7Nvu9euMgjuADxWq1vuwl8z16Br1yD1x8Lr9zlHGTSbZGfY0S8EE4Xnxrhlo6uQ2l9tZ2fH+kL1cRB4b6Hgfto9KWbT38Lnoc5mp1jy2+P8LxXqo/uNaduIukXfxP/1sIbZvR3S3xmt/Lb2lMnD7VvFe6vx3suwJ+vwPej96H40ebz7MNofYp7mhd8EDdy+R7eck5D8Rdz7kPqurz2fqwfT6lP19FJx1s+Kb53AVe9pj5nLgQvOFoRb/5Sd1ldP8UXspaP5T/yyIA5XC7ezNB1213H+htcn8XdHn5si4G9D4uz67bruy7g26FPhC50vENv9Fl1Wx8dvm/iZ0fPr9t7DuMf5pdz+uAjOsX2PY74e1LPtJizqv/a0w9oDjv5z/9zJn1/+NjoZsKjLsuTPg0+pvAeY/DtD9SzP/C/t/C10HEKHPd5VF+jODIm7h/gU1t8Zc5I3bWWr4t0adqB82OuuJf23ObMd1z/XHvJd/Fa+u7PiE4cvrj2fo7UCfb+auZ2FbobzmdKwGHhTwu+CZ0e7QOYZ8XnnPMCPZ2t9jFt+tk1uCDVI+ghoKsB34C9FjgG9YuZ1Tv4Zu2Zc+2Yk1hfsSEeU98HmlvAH5Se6hU489XQ9R/YNzM32slnpy3dEfF/0QfEVxdcm9XhVmf/JHa+6yHzihfihXyCda7gJcvv7464GhMnHXf+QR33Jb+UPnHn3vX0XWdjDV59LZ6D/h7pTxfyB/iiHig1r9Y8RPOHKXv0SjiVO+5RDr7G4swuHAn/9c75q8D5WD+E7ik/Z+/vwL4ZHRxwbsy7FLfq0/5e/rtrvm8aus7cJzpNa+nwtOj7K/YuW+Ky1Z8VuiyOI1vS59j3XKI3SB2I3tkycl6A1V8VcVd7pLF0mhPeq3Syx9JBky5jOfT7a/frQ/sO6VGp7lgQV9ctnwfbPbR65pM4vmO+jD8I84dMep596awIP5zz8xveZ585+w5f7YnmTF/ooQjPN5b/S4i+jt2zF/DE9rkO1Es1+DnmKvAAqHuZI0cJc48n9u5r+e8d+f3CBxfKH438LXTOwceDu+kw93mQb6n6F83rdM5VJ2zhTdjnWHbBlz/Jh5m+YIeP3Vh4h1f4uMJj41ct/qH22jvw1BvxkY/0BWvwF6X8Uit8cOfo0MLTB29o+VhxxOLiG/jMinkZ+SMEV6v44b4m4C2tT8jg65Cv4J9YnkangHi7VB0sHOIje1nXfXz092XxdQWO2PqLHB2PaMPv79IXrNHTmPaphzb0Wb7HOjA/XTGfWou3WJCPv9hz5fi4j3KrU+7/yKcb/o3l5ww+cvzC+VsxH92z38Kfr+6N4WsTZ+QXOmA+cMN7z3l+x6j3D9x63en9o//YqH6oxH8mjqzYL01/pX/bzF6ki0A/VMr36ks+yPDo7P78QVdpBc5s4nrj6lc67EFuLR/3eid/pBb1+r72+ete+iUVdZj18Y37TDnvTnwUeGn8PD4g8o8EVzXWfE1+sLuYOD1nTnfTxCN+33cSC5eTN9IHBE/GPprveSDOLfmn+DYT6f/Kv2aFfzC8vQR82Uh9JfvvnfQiu+T9Kbx/5gryoQ+ZB8ivdy6dS+pk9piR96uZ4spOvk7Cr9P/WV4Qr5T4jE8WvIGA+YPwm47flg7zyPUC4XnaOaDeQYdOz+eEN5Rfr/UhScgcQrj9P+Q1y083zJ/hD7CXsPrzQXrc+NyA56rdP2Ytn2T1YQn99Eo6m2/SR2SOZ3Ww8CzES/UhXeLeUL6/yjMJ8+qK+LqXjp/mWS3iWYQ+MTrQxPtc97JF3TilvrB6Tfq6a/RG4A3B86AuTIh7e+LonDxj9zfUfDg58YSEw3mnz9yffIekJ2X9rXyl0O0S/gz+VyRenP5ZCe+zPO1v/vBe1pp3gBOPxHfSXGPbdl3UNXxQ8B2563/hi6N5Mjxo+z7WXy74+Y147uo31+DmE/aYkfStDiH5sgbHvxCPjPl8rvm29C+WzCVW6IvA05ROcJ/3OmQ+uGMOD28FfSWfL46lvxVzj3Lu4Rf7vg24cnQR25y7a879Vnpy0icPeF9v6E16PH6Qzyx12kbn4igfcOXDhH3ykLnPUn6aA/ej2/Bcra7ZwD+zujxlToWfntVtzCNL4cHu747xaR8ZsU+9JE5tmU+sxScWD0F6f5XwEaHPlyPtDV/IX0veWzQl/vXpuzL2c/hnoYvoe6sn6VeU6PWeywdWvATttYSfmKMfaPXyc+C4rW/mJgU8OKvT7Z6NEj9vI/K4fI3sOdr9fSTur9G7Ha3BCTzCEyuY08JL6dz/YR+WCpdudUa/9xDE47vfBP1S8Im9D+nnl5zHDnHlTxCLx5CCb7Rz9EN8FC8d/TLVH0vi7zn6NTn+flM9p3UQlzy/SRDLrzMVHlo4sYY42IZnvxavcUu/r/2W5eNW6HzWG+pM/NPA9dbSQbp13Q72ifL7eHFfdfb2Cf8+Yz4xZd7vOvbiv4/hpYJ7CRxH3lAn2d+7ZR5o9+iHegc98BM/Z8p8bK8+RXo4wi2AF1R92Ec3YEH+a8k/hjiKPjdx0+67+9CeM98I8e+r5Js1cD2MifgzDd+jGBL/H4i/y8Z9a8f49O0Tq1/ARVJnwLuTD/M9n0O4z03XdVHB9ZJHa/m7a9+esDe2uqSgDy+YL7IvUNxJyDNF6P5VX6p/6O+m2scV8iGGnxlJp1A6pJV40rf83jnztUPo/j7yZ4YnFPcC5qLgasFp78G/WvzN4Jc63/uWP5+zPxxLB3YV+r4m5j2vYte/Wg9PvP3G8XPy86YOkw+i+uT4hCM+sL9mPyk8Tsx9qXkP3zw3/EqSKBb+Cz6Ixa0NednOU0P/UXZc99jys3TW5MuBDgf1uNUxdn++pHfWYU9TE/+O9Klr6QgVPJdn4Z5qdHbmnJ8V+bkUb+9S/qnEga3y+4S8OGLvWOIP6/62OXPZEr05zqnw7T3ir3Rd1/j62Tmy/PwD7qOUX698dD7hTTNfZ3+TsSccy79jrjlFxNwy4f+LT74iL4N3xc8RnpL8FX5OuP0b+bZoX9ZHH/Loe0XwBC3qVPnWSq9VfUwkv7d3+o1Gf/7X8TXgamr6hBfOf8Wfo96hnkYPiH7C4leley4/gb/kZ+nwWT54QB9q2Se+X3AOCuJfDQ4VPgc6yxbX1wPHcdq9/dXnVJ0xJG9P0Nexel+4BfucX8xx7Oe78gFUn6q4uhLPIrjvsOdbSq/sh3gwFx4i93ndGl9Z91+YoA9kf88beLEF+1yr7w/EGfd9/Cu9FXDhli8m6OHYeUvBT1mczvC1RIdLOuMZ/f4f7fv77PXnzFk7wg1xfthryr/nH8/rIP2/xOLwWPHyivnMpmP1KXVli33zUPoT4Os0hwPnOXy4baiL2RfGX9q76Xyic0cdhm8KPjPwCNDbGPbuk6nqmYPw4fhvwpeQL/vihAdayH+C+LoP0Ov7R7yR7vpe/Mof4k2WOL//Vbynmj3rOe8lF48U3CTz3IT5snyKW+Cd7D5fcB8K4XLkp6Y+XvgrO5c75hLg80vXO4Lfr7ql0+tS11g+asm/CbwQ5zfyPazdu1v20hZXCuLvIWLuvqDuHIAzRn+Fc7OWb+iT+75zLqTTFotnRF6q2Pfb71+W1NUznuOG+r8a4jelueQRfPhWutN7+bHIn006BF3y95F9whZcGnGqdF3lEh4fvAFwp44Lzdkz74bcpxF1j3xmwR3oe5fMLd/53CvN4077rrV8VOaO24ZHgN4geCjhAtQH/waOkzgHb5nJD/WSzzMgLqX4hjEvYn9szwHfTc5XAc4F3q7exx1zoUnCfKxGH1L7nxF4XavvKuZetebli5Mu+pf28LznNftU/Avx34nE61rSz9j5eAX/vJZu6Rf3tVQ8CqgDQ/LqK/+9HHLvhWMbobeQkQ+sHslzz685c3JwwW3+3Jh7XouXpPmm/JQj+Ihr4TDWrjMWdd2HHn8peNrWb0o3xZ4/vpHgu5Ydx7sJ3xy9EzcS6WG23W8Bv8XGdVDf5HsenPo3cJq+j1iJ9wPuyM6TxfUX9qEV/AbrSzbo9du5gvcN/sjy04r9IXtb6nH4qdyvRHqdwkntmY/U6Arjy4KeQbzAD69kfmr367KBFwluIPJ+X/ocwuvNmYtEPKeN+I3SD3kXb7pmnn/Hz/9IP0K6fN/OI2ReEbj+vfaa9nzwGUAvHP0AeKdL8MiR9Npr9FHsfDzBy8jhwY3FT38l3ia8V6sj7L+/0Pdk1D+Wz9bo/I9fmSv9iLdz8qsqBz7/SdDfivryU2UvkKErg68geOjpFT7OC81TW+yPc+LHLpn1qbPewZv9Km9s6JsT9op74btmd0f8XC3vH0PmYmf8fIGe1xG/FasLDjH8KuFrzpg7lOKnvhOPEuruI3OUsfBVlld/uU9/xKfL2VuX7MEW8I8s7mzJd1Z33qhehTeDfpF0uhfsw37xhd930F3a8O9zcPV2LjPmoVb/DcEdax5BHJBuqM5hw3ul7yHv7uhz0OHCjwEfEdXVd/LHAC+wQm9ionrionFf6DV98C5xXSv7/Q/cB+lBwK8JiD/32jOgAy5fSPiU6KFbH1xoPnVQfqDP2/Rdj7iW7ujIcfRWr+bSg+nye4/i0fKeXMehCj2uzNlrHDQXeRAfW7wVeMPWL8Cn5pyuWu5XbP3iBly280wvpeuqeUcIn+5NOBbx6CP2Fl+uL4NvhXDff1y/mP5SenF96saMuQj4ReaBKTw98JGl1yv4JZGn7DlupduI7gt/r/hWtfo26lmLg86r13z0xf170I2qmTv/1VwbHQ5wqsSHijxgf37NXAHeM38vewDpEi/F72ksPpTytRVetQqYW4qft3F/TfyVNQ/qki8TcMr2Pd6lz4fODP00PKtI/C3hDyxPfTJHoX47zeEK9Q3yIXkg7qfUxTXx2e5NUhPfb6XXJHx9gM/ho3S00ScBfwuP2+vQXPOWwHVxS/G9+8yH7099/Zy88Yv+TdlxHS2rDzU/WWvPqX1eSr9rfdN14/PpS+rfOqZu+yc8Pj/P/Bd99JR/RnPqmaxxneuBdMVj1x2237dWP6C96D/Xe5leU9fF4P1yzgF7QOIFvIuh5TfhTHpd4atV5z+d+uuD+1ERh6RL1mfP88o+BX43c5w1vvTwo+S3IbxeSF9ndW0KTt/uVcZceNFx3QrqYfRM4JEwF7R4WqB3ar/vk/mD3Yc9vAx8YMDz40vLPEP+onZ+LY48MA+yPPHM57E6+ZXzZH3PK/6MReeEKwMHGn1ZXrq/5P7E9vv4HCnvm70aeDjmtuj7x+KH/xI/rsLeaxKfy/cQHjT6jOAfLU/ewm+w+NbGr2uTM5e70P1g/lWFvT66RlmMLsuC+L5TX8Beaqw65Yd+rGQuYP1fI122I+fyln1HKd2mQD8fuB5ni+9RtB1fZX//I/m5Yo82EZ5owzzb9Q4q4loM7t0+54T5+Q4eBzzRhvf4hzzSRnfU9y9v8p+h38XXMnQ/C9UX1CHgmrfy2VzQX3wLB6I5yCf+3AE6hZYvC3Bs6qMnqs8s7lbUXdLJwmdZ+obSEfqlr8mZzztO85F7PKGfY64v3lfpegQb5aUv4tkt+X+LnqrF+Vr71Cn/fAPfYfdevqsr/Ijhi+TMSSLiXsl5BS/LnLOSDmhMXVRrv8Pex56H3YcRuml2Hpfw/tALoi/R+4lUty6Y89boi02lMzJXvxyjg7KnPxVucgPeaKrvMxP+An947hG4ZvA9ins3/P6l9tED+uYj9c5F4PFiyuduBrwn6STuQ+dzZuwfCuWZjnSZxcNunE/C3l9zoi57CvVXb3x+fAzhiS2p8/HD7riOidXxwkuvheMfShddvhnyff92/TnLYxn1QRShtxOT7zbi0d8TNyL52pS+N1uF7msKHpw6cwteZaJ9RgTeakO9SL8qf8GBdPzpwy2fFuA+SuE9d3xe8YjQWxSuGL7Y6A/nv6Q+KDWXftZ+jnp+Tb0z1j5xJvxT7b6a1A3ULXa/r+Wj13WcRo4e8lg6u9+cA/scC/Zi64j4/sPf8wW/0vJARN+Zi6/x4Xwli8cr+DHeJ6T4OWw4N+y/wBtNNU/I4Nes8XOLXIeVPsQ+/zv4hpT9CLhi9uL4KXfoR1r0B8JhCgcFX7lE//CcfuGd+5HLT1569DPwH5ZPeuAbEnzRou+TP9mF/CzpWxP5Gt46viYSDkS+oxl4Bft77Zx3T3umA/nZft8zvIAcv63Rked0D84lZ98FbmBIf/WHz/+XOaHr7IrvIf7MKr+/At9lP/fAHmHN/BFeR3j/B7zODl6X16PtIJYu6lk4vbhrWr0luhx2js+lc0q8Jz8JTynfrjm89AJcehyqLkOv3d7fHH2LUs+9wznO5EfB3Gwi/O+ucf/ptnDSHXybZ+IZgYex99io/pAuQ8GecCpdKOGX3okrNXvbg3yWX8QnZ36OrxJzDHCmTVzQjw0T1xUtydeHFvO69G6f9HrUJVYfXHMv7O+70V4TfWt4miHncyg9a+YF+AqBa9+rbxD+Y0q8roTvntPnleqXu71XzVeD3jNxaYduB/WX/EUa7pnlgUeedwofxuoU9YVr+iZ8RmP4Uh987vykb5ax59rpfpT4Jw4C908PNbeOyTd93of0fSue+9jPZWP1HucYXNpa+m0Vc6tL7aMi+oR35+/R51FPT6RrdCbfJp6Lzztz+KnW1z2xNzlIj+P55PfyyM9nzG9z+hBw9C34MPfScUMHYNd2H03hbSfykf2hvlp10K04I+990P9YHFZ/YX/+WfpBDed3S38r3yryGXGhau7PiZcl8y7mA234MRecqzfpMdO3MMfQPC3m54bgl1PhSuXXELP/tHwinYIUn1L2kNqL/rpP01i47S/mTmkATyclfxeJ959zfGUS1Vfih0+ZoxXyW3zg703BR68ax6UV6uOlSz076TDU7GN21OvsTUvnqRbS69/BD6qlhzTs9YLoSbow8CtS1YMv/P0N56bUvPKd+zcBL8E+i/qpRuecvY7mc/IdnIYeZz7Qcc3ll2XPM+g9kB8z8in4eeqyqXg+7+x34H+hA2jf+1N8DvlH3SnuSjeLvSe6fuKVXXIOv6h7cnSV6S/0PqSbuSB/r5XP3vj3A/HU7vtYOtLCIUmffINfVyXfoVfq3Bf2SRYnU+a5hfgMO+L0N3PkTH5ewr2+gU/LAsefeNzU83zRXAweaCQf7wHxK0ngD+/v0uH9DbzjVLo2j+hLP4KXmbetb7c8WHSYv8qv8YE5p/ix9BM552ZBnP0OI+E//tKXWBz+J1873nekOcOI/VKT996aeMJ9+CUeHQL27pfWt6KHsmJ+v6AfRV8KXOku8T6gQefR4s8RfttEezLxK6yPLhr3HdJexuLCXv7P7Dvt89p9a4EPreX/tMbXqUSXoBl4H+z8dO3HC/hTlXTehtQn0o1Dhzh0/PSac77vUMdeWXxgz9aTThJ1zFG+JW+8/3bifpKf5M+d8OVt4eDR47U8NEVHOsUvaCo94nXjfdgv/NwUXS7XIVgyl3M+5lT6Suwj5BNkfRT9MTp/4AvkGzoEZ/RKfOsw7660Z5JOyDv1F7qSzD/Q+wG/bfflWf5E8hNdE9d28OiJc/L/GvC5z10nxD7nBvym5VF8/Jgb0vfLn0O6cBlxW/pOOg+us7ACf5DlJ3+6hHsnXeEZfUTOPMLqAPmljrW3jeHXWF0Q6X52mKc9E/cb+rs1OqHM0ZnbsDdnz+9zsRH+MpvG65IS37rxvfQPibNb6V//5Ty9UE/gAwHfR/piY+u7k3vL621+fqo6hbk/fYT64Q1zplft5aX3Ib5NBL+plE9T6HiHifLXM/yoEnwB/ePA4gnxueP4WPk+wcdUPaT6anHiyS3Ji9uSvciWPmDO/Iy6UbyT2vfWlveW9OV8L/FOhtz/hv2Y+Ktr6Y9VnIcufHk7N0/EjTXz5eiVuPpKn9Pk5Ld/nO8v7V2kt/ZJH1XAB95QV03Fqw7Zz1m97zq1HfL87u7YgU+/P+l3F5yrg/SKG/Bir+x3t+zbCn3emLr8k/7D4kEK/tL++wX1qH2/TeN65N/kDeu/X8EVpvLNued87IWbR7/efs77+Vx4AvDDFtcO6JbY/x+i72XnLGH+WLAnt77U6rIEPrrF5ZF8YELuZyJ9HngqO+EQNuIPnPT9NuBCd+xByeMJvKVL4tpacZ+96fjt5H/2wRxmRv+zEc/qH3F1xv7C4kEpnElEnlD8XST2ObOTr1+GfwD+gP37a/aVi4C6WP7Or/LJjuEhCafs/IS+3dPI7rfleeJowl7G/r2UvtUvOKxDaPXnAfy4xY+LsveEDuAeXQPed7f3wTnZgYOPE/Ep0OF0fbCa+FaBk9ceHD6ndFa/uVeZfH378BwHnI8LcH5FiI/AjvqvDU7N6rq/ie8NSvaoFf6j8Fo1L6iJw+LZ7KQz3KcffkbHyj7/NrF46PjXI+/tmv7Tfu+NeBoNdeetvbfeX3SGNgH4WOEtzsXPEM4lOuFErqiv42Z6efIjvtQ+jb48pw5nztPC9++Wvr8jP92+/Z7xxPE1Vn9ZnZBzLw7odLO/xx99LFz5Ar0ki+M5ef7YMAd6ZS73xt+zy6kjKuYeo8BxSzeJ90cXmqPF9IkjPtcHc48GHh8+3NIzLO399e7A7a7AReFnGcKLlT+3cFaldP9uqUvHzH0PQ9fzZK6QeL9caW8c0++nwkVIdw0/DPCG1EXEjy54i3POYRZ6f1sxv9mBl0NXGr6nxRvn68svpEpGK+qUD+bzW3gu7Cvb+PNUwq9z39bim9bkiVfwu5V8hP7TwzqQb66II9RFzKFK+Y2G1Cc7vp/8MZjPNSc8Fv4gVh9ZfRBSr1pcD9DlylQvBY4bof9HT2Xc0ZwKvCJ6k/LvGVJnLuCX1vR/4JkC1zf+4lzbeVhqL4XOELgQ6dG5bhm6ho7Hko/JD7pV8M3QNS5j9/228/oqPCG4GfZG8ncVrrJUHA055+pbt9wf8jp9pvX3I+J0zZxvItzNCB6i1VtH8M8VuGTOc+N7H/Y2PIesSxx138DG+S6fxK1NfpqnSGf/3nWf4WOgH0tfpv1jIH6i9pnMI9mLtPlcxck/RnX/D3Vbie8ucy7Viy/UA8JLbPgn+BD0S9HPwefP7uuCOT97VOmw6h6M4eXYzw3Eh8W/K3rgXt7hH2D1ThTae0IPGN3QnD0G+Ah0sO3zLdvoUrXJRwvmi1XtfoHUtfBYtonjUzL0ekZWd7XuO3z+lLmP1RGWD9/F45Mf/BvzXfmtrvBpjvuuW0afmrDXWtu5tnoWXiv5ANxI5+Ev52MJbt6ecxO6f4r1q8cg1j7oF3+Eg3BUQ/hSOXj/Q5+9Spt5aA1e2urVAtzDr/w7zqSLAV62lL71mvzdOfGkb1UP4B8ykY5YW77hIfd+Tp8z5jk37F0m0jURH8lxs/JPWYJf3gpXfkscfErgK4Cvj/+5D5LzXxfgMyvtOYXLbNNfFvh8TtWvtTh/9vMXieuitYVDa3v9cZBO1ZX2RNKlAt81VZ6doz+Q833goVCHk694X5YHfsAzuY/Bgu9bai7/Qf1WcA8afOTG8uH7Zo6V8/2nn/xcTX7Ep5W9Ys3+C5ye9Hqv0Hed8ud2wmkX9Nml+qcB+mAH4vwBvN5e+hP/xNcUPzoGR1CAlzsIPypdSenzHaVH2cAXuSIfTNBlsb5tQ528Fd7nmnx+IE+XnO/4gTy5AMeVoVtm52hFfWT9fMLeDR3iNvXuSPMG8IUWR2rqrxzeqd0b6/9f2ReiNw3vcC2dypR8bn3mnHrwhf1E2nE9eHSV6NM3+BkyBwzcp7uQD/WRPtl1pxVvpIvdc50F3t+Z+DLax8LXoB6P2G+rnpYuZyZ9/Dd+fkce38sXcW51rdXH6LLLjwi8NbzHC8vH92fUf67vKhxbj32h5Y13zpnVhVXgfJYIPcBGcwjNI8b0B+4LIb63cEc1+D7wGo3rnKC3IL5eF5ztG/FxfPJJydjHr7R/fCTexKHzosbo5Eg/1Pll4g+v8XeLvph/vQs3I75HS3PEgP/edl/kChyl+209s1/P0LGJPoSjpd+3cxqF6N1FxEv5IsbsoWr2/xO/b+AO0JtuLM5Znvtg75qAJ0GPdMD92JCvv6VH36IPkC75uXwHBvQ9CXXfl3BZ6MCDR06ISxPOjXT7c/yI4VHXrluUMFdB1yR2P1r7/1/gF5boE1kfsW7QnbijXk3Af9h5+ZLOeEK/cwm/akrda3HwCR80yysB86IUvxC+J/gR4mLN/OGN7z9krzZDN8/uf4lfBXo13OdRbef3/ha9Qas3Xvj72VeCI0G3lPNt/fNnYvUpvujsSa8C4qL1Qd3eM3q28peK38kra+YlG/wzrP6S7sC0L5w5uql79APsPYJbR0d0P+Bc5ezxU/lVa96vPBiGjvscU2ftS9/3rBv3eayH4LoeyftxGEvXIUZ/ZAvfMi7dB2jS5n2m8vmtiQtLiyvoa2kOVGleW3Muzpg3So9trz3tM/PZSvOrgeNtDgl16YzvNZG+L/0AuMbI/r74nnu2DdGV0Rz0Qzqg9C0Wh68D57tXzEEO8g1pqFN/mfc3J/2vXZf7fsvPfeOfWDAndHxLzLwkly5qwfn54lzhh8Fe2eLjRHwTcPjMC2pwNiHvd6a8lpOv5A85Zt9Wg7uO28IPsY8QLt73t1eh9zln8qsQ/qYE1/XF97d6oMv/r5hzuD73HF3sDF3GsfCAw8b39M/U/dKdtOe5Ud9WEZcy5tGuV13xfCwf/VKPJvSbBXs0O+el+DDyv/jmea/xncSPGH0mfB6Yg4LzEG/3jT76R36BJX/PHc8vlM+C+Ovy9R6zh7TYL72qjfTqvogX8hVk39E47nHGvmIrnaZz5hHCiUp/dHrOvaqJ11bXXJA3aup2+55Whz9rnxqd9uXsOSbS1Uuk09lmT9uj/kyoL1fi1+XEoSxwnOmK+jSFLwcOqoWO0LvqxBPOdcw9AhclX1f5qm6199Tesk98d30x+pet9sIN5zk/6XENwGGk0u9eEb9L8rTVqY88D+lBWpzJ8FGw91iIX1bz/B4a1xO7ZH+/kq7FBZ9vBS5p03ffG7v3b+wjS+Gw+/QjM/zUyJPke/wS+P74oCWuZ/EpvLp04qbU27l+vs/vnVGn1eBJN6pjZjyXzUn/ZE59WQxd7w4fGPrusu9xXHluLN+wGB2FDT5N1uenzIWiJXn3hT3LQvOHgPf9IN1gcIr2/FL4s+zl0Wu082rP6yn0+qoHHjgVH1V4omfydIbPnfUX1r/8VR2HTjm6xPKhOjDv+GxGfyye31+Hlq8s/17LH6imL1rw+9/p6xvei+Wn37gXSdcP3Ce+dzl8IfmG/vL8LP6cMwetE+ed1vSh9CW6V/KnfmT+cRjQx7TvfgbUY23NGdkPMJeln8cfhX9vpIOX8bx/yY/7BNzED/V4xfnfipdYsifSXmrTdj9leOLMqS3f/6DDUoPTn2gffkO+tXx+hW5mDk8W/3H8KSfKn+fuc4GOcIu++kDc3cKnQcdMfciQOvkNvJv7gkbUYxfgYXJw6ZOZ65ZY34avAXPRBh0rey8/4LzZp5R8vzHnO6W/sTrtTDw7cHPgeNDhmkof41040gacBXtF/DmP1A96zhVzjnHI87skfufwEJgbw8ekDgrgka6lFwUPccu+cCx8Z8aebAV+j/4dP174ehH6Uwv57nF/9sRVf98TcGr4iMKHy9BhY4+jPdKr+NjsocF9Nu6bLdxsil8ue+GYcyq+7pw6MhWe4Yp7UUuXSnufI/XUJ+9DvMqp+ivpMOE/w99XoZNhz8HqmA56ycJfRsIFjNHVTErwNhvuVcXvbWLycZd4/aZ6Xjrt2g+Kpwq+VXPvmD3MK33Jq3zq0fGZKl5m3AP5RPJ5c3hmn/KtIS963/eu+MP3cR36kfBJ4JcLdFbBBeBPNJUP4p64lcmndUr9F6GvY+fqOXRd7Dl9pH3eIfNLi0cb9iNbcBbsW/AJtbhEHc1+uiS+4gMqv44j8U16Xxv8L+zvUZ7Bp7Kx+AAOEN9G+APoHkyE26jF90VXn35OfDvph8pHqMQXZvyXef3fwPfFA/C29v4vmSehEw1etZY/3x/6n4K9scW9CN/iSrixWn4v+GEJLxXLRy9lLpJrnnXHPO0oXIR8Z75VD4NftvzzTT281/xypj5CfgWaW7ySfz7gt+E/xM+t9TwL8s699lTCPb3RJ/2Fl5uJd6G9iPQg8WdgD2W/75F/z9h7wxNo0W8MOR8D9DHsPDyge5fgQxYJZ/1AHlgE7C2k/zTheVsef2E+PK/x/4vvEvTg2K/W6PlcEi8G7GOIS/T727brI+/b7HUa9lC/9MObfu8RfcgSvIzd4wwc6lR76HP4LmWLeHIu3nbiPPcrfLD30q25ow79Ix/dAfsw6Ug3+DraeVsk6EGBc0PfULydtePW7ffYeb9CH0fvk+8zYD6QUs+W0rWFvzXuCo/nfum999NeugUesRKfM6IulK74poWfypQ5R8b7q6U3IP2/gvdcS0doIZwjOve1dLykiyM8J/hl5u8Wj1vU/XXc62vO17Df19x4ypzV4t9C+x3xLq/Q6w2ZD+fyDZqSVy4D8CPSPT4DlyC9afR9G8fNr8V/HrB/eyR/t0448R33YiN9i67qU+IAOl+J+7IfFS+YyzDnbeCBS79O9WMmvviW+cteeOgWfKkNdav0m5Yd+oMNeUj4P6sjb8Dzb7Xff3G9ZvbO4CrYNwR8juOJLyU87Bd9NH5s+GXb/6+pv3NwrVEhvSr6vZX4CPAue8HJjy4nX1hcfaL+3Gh/9cB9mTO/KuWH90HdPSF+pvCOqHM78NlWPOe9fM4adESGPO8CP3m7X7n0TiPi6Ya4NqK+B58sX2Z8zO372DmWX0Il/boz5qFz5aPI85rwxNRH0m3N6ANy4o7dI+lCUD+xB7B6vGAOa+evL54EvoOR/JVfNY9DV9zOSyZ8/jf9S65zVHq/DC6M77dsg6eXnviU/nQj3GSL7x0lvtdbsEey8xbKnyhw/3biMXMCfFV5bnZuB9JPRD/A7l0qnK50ARbwJrbUffTp9MN2PuVH7HEwYV9TyRdPehSbBB4Ac4fxrfOTx/h79wJ+z7ahfpUvgvR38ZGi3nf969z9YPEbpT4f/XDuHT8nHxDp6y2k74NuEroY6BdR9wzZ/5Qnvvac/mfIHsDiep2MpCf7t3Gc2pB+hr6cemoFP8g+n/MsHjk/XenooGvvPoUR+L6UOXH0S374Rtd5wzyEPh7dKeYY4mutiHd/eO6FfK9y/HX64HhSdI3scyyH1K03PEfpP6/Qi0O3uf1wlcQH6q6SvrTJe0/g7e2+3jTWb1fs7eI7/v+UuV3Tdj825xP/CD8k3hU6x+iODXuPifPKi8T9GG6Ju2t0k8fyb7O67Yu5wAXzgSKkD4mJxxfgj3ct+Fot8lNInya8Jj7Q0ic+o2+4Eo5HunRrnvuec2Lv/UV8UHT+7efsvhTgOFea5wTUlzecU3wiyee7ruuR1F3HW5bCf8147pV8lPquE2T1+U/ovtI95kK18Msfdwd7/uybLL5lzJXpm8HBa08Rp7z3KXiQ9YlfAl8SPyCLqzX3ukEXcyydxw14CPpe6teC74lPkPy+3sjzW/hkjeZrL9K5lS+9cJpb7seOOW8jnYpzzTvYe23hd+JnQP+OfnlC3SIftyXz/Qqe2lT8/THzqEy48ZK8vAH/hP6k+toGv+IB8cjy6dmJ/xTxOVboIFkeiALXeUy0v7bnzHnneQtX2KdPvyDOFfCjM9Vrr8SpJX2kPY+/wkOITy6d0DP6v3Xocxb5FlH/c798Xrw87Zk/yQuZ+Gbvdwn7VupR6Rpe0SfMlY+T/89TD+AjLC4Kz2F5OSKPWHwNyfP2zyW4Eua3jftXTonbhfQ2irsEfNtEe8qjfI7a5M2Me7047Yu/T3zie+mER5yvG+mJwkuDfy7fPfQLp9Ix27GHwLebfVUp3Jz0IL65N6n0uR+lG0H8XIFnt7hh8fGHuFMJdyl9vYb5SSVdNc3zQ+E9h+SbivOUaQ42AMfU5vMXifswXjeOd4+oJzeB85Dtub81kfpY64P/ap5CP78WXuVIHLqij7D3smp83vBJ/cgcU75W1GfEXXih7Im5X3Zf7PPLLw/+PfyjpfLYo/C7wjO16FPVpwuXtIjsvoBbU7/1j77hU3gMfQ7pCys/LOmr0X3Jve4t+bzWVy3Yw0Ur5l8he5MMfFIk3c6/4GsX8F2jR/L+K+cmRdfe6s5scP8HXqy9h8FJ53gvfnz90GOft2R/Ocp5vgH6qnl+f8YeOcGn0t6/3fsr5lg7eBrwPFvw44O7I/NScJqWj+Rfl1h9NRW/pD7pRI3lU4vOEnEO/IL7oF0m6IGCywQPpfloQdx9b2L5jozgBxzld7GiLlywNzv28b9+OulU3PK+htTNFmdT4Zda7gMCPxycvb0H78PVH98SN36Ir+yzwG8ehtyXb+abEfvOBl8e5pj4yIFHZz7uPPKI+vPQpu4ppcshP0LxxjqOs9eend8jHvOOOq+SLsUHuIQp98d9g7/lJw0OuxJv9VL4aeEQpEv1xr4vBSe61947o49bwN93PfVb4smj8O/4VUSKy7V0XNCfJH81D8/MjXeKrwX5MqcvKPGbhVfPfBl8E/gCq9+z03zKfo/6eesHnqxnZo4yJW+tFOdHjuOyc2T/b4i+a4WfJ3Ei5L7fU2/MQvc52bFnsOf9yL42Fe59yvm6YN5FvGCuCb8VfZlsAI925Hrr4GVz172zn6/Uz+KfBs6AOZXjOWP2j6l8svbuH8e91JxVulrt0HW2Z4H1X+uu8/xX+MFY3VgQLy2PpR2rC8BBdZxX6PoNgfOi+d7qM7cn3MGB+1URTy3OdDSfqZ0HZOfe4t+z8wYm0hko0Hmv4DtT/wgHJf2AH/bRW8WzN+mXMacs8Dey+JeSHy2PgpNgTltLd2pM3p7TZ260Z7qW3zifc8+eAlyNnq9wO3USRaobGsdhFOjval4b7cQvwxcuC9yHxv77Bb6x4Ik5F/a57jlfK3zoOAfwI8mrEbgp8YmO2qu3XH+7FB/+z0n39R//jIgH9j0b9j9beIPov6Hbjp4gei6RztlraOfW+oWxcGrwdC0vrMVzfuS5rkPXWUiIy/Zen7lv5G3NXy0eoCtblvd/4EWtNYcXzusZvSH4DEn0RB3RJb943fnE508VB+XXElLvL9BFg/dM3ZTAr+O8tMEF9O7mJf10h/MzABfiOmKvxK8Qf+yl9LAf2Is+gx/f4O+GD7Z4Lc/U1VYTDZkHdZmvLJlPjjSPfBbfp3R9kUMCT+oafMBBeseR1XVWpzZ95ylv+O/wVOG7+L59DK65YR7leL138m8lX+2GOqCd+F64It7v0NtC/0TvtWb++CdwPfgD+I8tfC94UfJpnDP/+qKOLuRP3dbfS5xEDxdeQSF9PuGZZqHvjffsk6y+3fP5S3SQ/XPeBPGaeiplnu34y5x5as6+weLVoHF/m0j8x77jqO35t7kPFtcv+fzWP15pbiK9j5nrXtn/bxLyc8D7XQm/KX6s+DYrdDLoI+EJlgG6Uh3NRZj/7vG1mqh/+pHOtvYTHZ7PAHzaLub9nLn/0UQ+WS3pBrGvJP9Ib39F3JmTt+z5V/IpTqin/uIf9Sgf1NDvD7xV6r4c3w94e+wHrH7ayj9xQr+55POm4NqmtzynTPti/BItH+/B99Hnw4uBN8b7xM9FfmIV90P9tvXp74nvXSbkmUJ+G+fSawEXYeeixRxV+oyWp3eN4xqL5DQPpX+3+7RDD8vyQ5b7Xo05BTytSnvFS55rxnNKxZfdcT9G8nthj2P1Xim8tOZUio/orEhPUniJLb8/lk88+xpw06ozM/ZB79Jxke6reMW1+nH5kAXyWZC/eNd9nO15ZUEkPvaDfM3xScdnQzqcwvtG4OB+xEc+J38HyYmfQ94spL/wj3Manfgd8unLxDt4ZE72hY6R9jjonME7n858D2XPJZN/ekU+nSTuL5XC00jYb0XuP8g8aSX/m1f2sAvxCUP8wZ7lhwj+Bh1K5o8b+ZI9kM9V35XC6bbla8Xc3v6eEbinNXru9jyZm9IXb+GbMN9H1w18K36Q6FjTP6KjHjMvfOJ8flJn2vk9BF6fPpAX6aeoy+z7RMS5WvzIgv57gc9eKb/rZ/7/q+YMIfq8IffqQXkdvpidszX8AatTkyH7yz7n41mfS35dC+rXuHFdqg/mWRm+M9FYuizad7Xub5gTJeCXR+983zCJpS//SZ+aRryvF3QDvqXHnIP72qAn+cb9XoIbgweFroXlsaP13eFsdPdT9/rMp6RDNEU3q2c1jHjwVYhvsvxSLsCRWl2b8udXzMm0V7E4W2vvfMUeqgwtXsLj5964vuM3dWQovRN07+3vtXM8AB9QtF1n2s7lAb2LIu89gFcq0G1gDkD8pZ9MmPuJRxgy/6/Zf9jfU3S5TyPOi3SvM/wI7LmCV4b/4jzyFF5AHrq+z4t8CmrihHjbS3xlc+nCW1+bgKudULdpTuQ+Hy+ctyH1jXxQpvKB0NzP/e5udM/la5EzL5SO3ZA65RdeA/0//lz4sdZ+X+qu61ts4QdMf4hbk8R5Gg36HcLjco9bvr+3eqtmTtfATwPHoLrgkufyxv0Vv4VzHJLXL/ncr8yvK+1XZ5zrCXvXSjpWGXuSN+5BTv8zlf5kCQ4HPK387Nv8/yl9asJ+2vU25Ff9LlwC+AefmxX077X4pwfxFQPrq10X+cL3tI5XCvn+mfAM0s25lB5Lm71nIH8R8JVl2/W1rQ8qmSesdG+/OQ9P3OuU98scgb5p0lMf0LjuyzKUjiP1yz1/71r+1/LTTMXHapwn8E3/qP0yvEueE/qd+JZErRMv45d4+US9TL8CbhbdU/jVuqf4QghH+SNeg+ZyMX17KLyA9KYG1Fnn/P0r+pqM/eVEurPtJprwnN8T96+Zg0PN0Pu1OFWKXyO/8gP9cq69XOE+UOA+g4dbcF/7vusBlqrLVEcn2pcLx2f5rrnvgOsuxF8X/3pPXYbOrvCkoesawLOWLnrD90UnCZ2RP/LVAo9aqd4Ub0v6CqqX2fMJbyAfsYn8LHlO9BkBeyH2JvA3F/RNReI+gXeas4XsmbZ83yfNN/r4uL0w98jRl7HnMxPvBTyy40xX1DeFdNKEMwjpIxcJ8XIpHYnEdV6/6aftPW+S0VJ7OPYxFh+FZ5Vei9UZ6Aihs0udKpwd+n3RjHMlnSqrs77Jl9YXtuB34ZPB813G9n0sX9n3lM5Qyr2wfGTnra8+DXy83SPr+37D6RVx4oZ5Q93v3cOz+mHfaXXqvuFcH/G9qxxn0PsHfwt/G/pbx6VmwjFx/kv5lLY4t6Xm8uL3l5zfsxCcEjqq8AV0nxre9xl8nQp+ufX34PeV1+gXwLt3wbl/8uevwTev0RlxHPWG/HlERwRcp/SX++JnsK+U7zb4gwCczS3vqcKvRDqp7gNUSQdXvpe5eHjEjRo91rHi8zJwvbZIun8nHVCrz/aN++1dstesG/wExhYHwOMmJ16SvvctfONSfN8luiex+hl8lcby83nWvgP9doufaQucwZrnesHedVcSJ19df8TiuPSx+N65+8quwSGOpbvdor/Z4s9DfSNfq0/pqcn3RD5iz+SdFDw1/inSO4j4/ffS4268jhjSl9fg4nxOOCHuJS304R95zwVzG/nBoWMWuF5/RR8rvRL4NWPi35X2r+QdeAbNQ4/9Ty5fBunYbuGjbGr4GSn37EtzWOK95eO95qXiLV8EvveoxafvnuYkA+dn2D1baO8n3uyY9x6Bq83h/8L3LeE363ssQ/yQ8Mmz852pHpP/wVz1M/rz9Fvyg5GuTwxeYC/f6ZS8JL2vPIBv2/B5F0lU0k/dcw4Xwn8KPzaQb2Cb+f4CHZAy8fwz0/tJ6Puftd/V/Jb3xn1B9xG9gZi8o33yVHwf8Wg/VfeCK7Pn/jdwfMRe+LQO+XHnvgXuUz+jLrP3XHO+7H0N0OuzvJfiY7mW71NCfxgy13f+xlj/Xfv9mO93znOJ6YfQnSIPFX33vWQfSj6159AXz1j6BhOecwlOlTm5eLJd75udz9onD93JD0H95o56bteMpA//pX1hxOd/5x4u2bf4HFn57B38uX0vzVFy+BPsodA/pK8aMGd5E36Dfqxkb4feI/M0dKjRvWaek/j+hJ9nn7pGT8DqXPZPzLky/ILt3i/b6LCoTh2B/0rL+2vtZ1ru38q+Dz7VEp/Z0TPf+46fy+AVR/J7ehMODn3l+Jp+cwdO/nfYewO/Zvf4J4mP8hcn3m3Yy02FX6jQt9lRB6DP1LJ7GAd+ru15ldK1ks/Jjrl4gT6q5fk1uqVj6aoU0teNqV+EO5Pf/I56y+J0o/pS+8lvfNALdLRi+aWMhefIwc8PNL+VDzm6/3aeLF/80k9Yvrphr+O6IPfsz8Z8bnRJ2MPbeV2d6t8v8vdG/NeN/M3E+xKf5UD83NIP2Dk54u8APxfessXtS+YedYdzXlOfviTxM/EsY3+tPZA9xwreaCwfkan0nOFRcq4HPo8vxHP6y3N9Fy8soY7W87jm/RXKS9f8/Tfc/xreJ/FD+lIL4uI3Ojh1y/rJqfR8tnzOSj5zS+EqiBdeh14RFz5OPqUF/K9cesu51/8eh1PpH8BPmUiXrUI3KVfdFTF/e4J/WspP6JXnfoFOFn0Kca2Oqfde5WcPzxNcpM51gy5Dj/c3o4/Dd5O8vZN/8Ep+HcShrOO6+Dv6eOqNgePw8tL90tAxQAeMc6W6ST5k8mmeEsetPyuZz6HPGvi8diAfltz7CDv/N+ALC+EqpY84E793AB8kIw6sVfeCi7O4lODDNr4/zY0+6NPX2gOBo4sf7hbyabzn+4vvWWs++XCaRwgv9EP+tPPwQT1o/c85+z97zj9NdEff9B64v90WnaL/eGT4I6Nzjr4O9fRe7+UvdWUC/jvTPXugnloS936IA/w58PvsfYifzEO1zxk4zhsfcPxGeP/w7ex+23uaqy8g/qM3mrgvUsbcnL275UHxkBXPd/QxG3jDvCf25rXm4H953lNwvNanLORTPnT8bsM8ljrY8g64H7tnPeHnE/58Rn3zSF8hHUd4TC3mhJeOg3VccE6+tnMWosdv/c6T8KbCzbyJ/8s8eom/diQ9/Rf5JSpODlSvBv48H+HJkH/R+UNnh73eUnyqa+rxJ87PEn6K9cEWnx/o7+2c2O+bgQco5P88QJ9RfuEb4nIOHzJ64ns/a+6CbsioxfcppffS7b2gU1h2ekHoOlUL/DwOAXMB8aUOofs6dIjbBTodsfiRFjc+5K9OvMMHgv2wxSGrQ2Pw8Jl0qtAhtX+vwfPG8sNc0e837HGnffQspic8k/T2avGD5H8dokuxkZ/XP+e3ozfW6f1lb1iAI4DPKL2OX+LHSH71Ld9jlvisxyve0xqdKveHFt95L7/wgD3zB/f3WnxA6fqu6cd33JOmZffR4s1euHT5bg7BfcEDRAfA7vkf1S/gUaZb+c4xf15Jp29sdYnr0Ko+BpeU+7lahe7vs0H30fp69CakQy58dg9c2zN4mIy5PXOlGNznjXCR8Hy34v0seJ9b6ZWg8+97kPw0D5iRz9bs9+z3pJofjHg+s8Sf1xv3pGCfbX3DCtw38w/tZ7XvH1C3bIXTznjPW/StC3BZ0bn7xfB7B8SXOXv3Fu/Bzn/GnAn+IP3XokWc//T5m/OxpG+Yie/wxXORPol93wH4Ozs3fXRadL7H8u8byk/wpI+zRMeMvUxI35bzHL6lkyVdd82vI+qxUn4qN3z/JXlrTT/oPLED9wrdQ57fUv4eQ+KFfI0t7w+YT+B7wveFb4l/Hf5vzCcK9B2mM59HoGeD3jm68C3mINp/PzOns7rvTHyGIfFjK31l4QY0P/llD102o1/iq3C0az3ff/z+1UlnocCXcS+/w2/nk1FHtPEFOUi3kLp9I73BkD7yCTxR1mbOJX9c6ZMchviCzO8W0kd4kR+x/K3ih6Bxv/NPcJNL6UFMXDdxLL34qc4p/YDzoVLxlskPPv/8oN5MxZNYnObqOXX4G88THXP8VTPpEATkxQI+H+eCucSWPes0cH/uydT1aiPHlbFfsPMeM0+BB8FzT+HzTDTv34eR9taf1KULdF7wwWLuYfdtCd4bvEMXHZV7xw1anLa8Oae/x6ecvnWJLix4VM13q7u0tnvOHisHvyo8xhydOLvXgfQg6xP+Af9v+3Mb5lhR+24awYOtyBPv9Kuqy8BFdOnLP5jPtfFN2ctvaWf1Yu9BuEHwnRPpgLRP+/wsnN5SP1foAOzwf7R4tZO+0pL8NYSHZH3unnr9ID3wBfzWjHvL3h9d1lr6Mjl48hk8sD06C5P45Du54d6kocXbUnhx4fl/8D9eo/OF3hXzzjjh85fUt/Zec+ZCa/ak8J+l8yQ+dQFu1M7XBXw74Quoh4mv1nfiewLuBZ+pIP7mHKfS1+wQ/3va/4uPCW7f6oQidz0V+zy7k7/RJf1NA7+JuFaTo+XvWjdef3+DM9iBP8fXAzwSeqm5+wyk0oOWbvQl593yasTntfr6Cf2uNXgm+LPw8S3OVujUW14twMvan8OHQvrU8n8riT+Lk0/UF7oSa/lQKU9X4rPI5/icuHPPe5jLV0x4pVXgOs1f5GWru0fsL/K+9405+o/4qciXdaC4Qx1o+e8JfsRKPifif1wldu7x00pc5+4TPdhN2/dvqXySLqmD/vPBXYBf+mkeHtQvgFexfJCW/jzQXQZnaHl+Q59rdeyYPaHXRSk/f60+Vzi5pfIFPhu59O8X3Ou9dOU61Isd7teQc7lW/H+lznwE55yCW3E/v5T7vJEe2oz6VP1EwX4bXZHIdatWJ7/nLXrck/ZJr14+HM474l5zTuQXXkm/lP5wrefYYr7yyr1K8TXCr5a+BV/VDvNGn2/CnyxVlwmX+iI8KfqvxB3Oo9VRO/pE/ELQbcL/VzyuD77Hmvkg/CryREZ+dV5vFbpe+GvjfiSZfMKEa9LctAcPw3UAf5gTyoejkL/5gH5pSx1gz0v41kJ70znn7po5V628+Ei99tE47m+lOKS6KZDuqnha/+FLwPOOZuTpxwbfMuaY9rzS3HW9cu3LXsiniXx1wJW6HsSU54TeIriYjP0jc2dwQ9QpivcD9gxffG6rZ4/4uFr/dQcPMcd3PLJzObg/J84uhsxP5b/WZ3+Q0s9Z/iqU1xLi25R4skTnB3206P4XXdWE92LPNVcfLL8U6Ujsm94gjP9w/g/oRVjd3kE/oQp6b+DF7H2fg8Pcoo9q9Sv+ak0sP5EVfnHg49hvsJ8P44Y4Jd/PWvXpP/6+hH2M/FfxE0IPw96b1YEz5qxH8QP2FmfRKz3S//9Ql63Bd6A3qXr0r/zUGucJXMnnsMVzuqXPnHHuDic9Tsv/Ifgr1z2Wr0xO3JafSjw81QVr3ov8P63Ov03kN9J7OOmsXOKDVIdWD8MHlY7JTDht7mVFfe16mhP5rYb0vYn04ajHM/j87Ecj6//wZ0ffAFws78fiS42eL/MK5tjUJfheg0ctnc+90b5rxz7sRrhHcOvEPfzY0D0IXQ+gkM+qcBx7zXlj8Ap3xEPp4+103xc8P/kmLjuOY7TfJ/5DIX1nvc8X8FG5/HJ6/L0FvEOri7aN+zx9C88OjhYde82ZhU/bMI/Ywh+DJwR/0HkGJToi+LGyf7f4rfkavgF8T+s35Ne20Tzvm/p+Frhefky8svf8wT1e4rNInDjhutZ9nwus5est3m0ZuP98SJ7NVGcmfC7xYiv5qF7I74DzZHn2IXB97TH7OnzE5a9g9zmIpQ/5jZ9kJpz7iDwRnuqwD/rBCpyTfb7t8P5WPijSK/0hTq9D5/N+Ep/sPbwQN8Cfah8Wodtyze95F89F896Cc3gUTpS5q+u2TNnzoedBnIaXpbmzdFpq6qsl8XTFfAx+u/S6xJ9bhr63ysClF9JNka/uSvxbcKno0muuonn3F3PZAp1A+/Mp/OaxdFsexV9Fr3b85j6+8NVz/rt0pRfgtdeq+8RvfJV+QNueXyS8ao+5gv2eF96zvYdz4u1GuFX5vAbElaV0yoXXn9PvWP5/1zwO3rHVffZ738ABraRfe2T+mtLn7PQ5FRdT8HuF4tea8/IQOn+lQq9xyfnHjwp+CvxofIjRe0N/NhJe4505hvUpH+wJNwPmA8/yp05GO6t37zvUQehcsA9aMi+x+LFG18zu+xL8yejAfOitGS25xwH7BsszrQQ8gvwhpEs2CeJb8EHX4WxCPXTTxE/4Ld2w9zn0e3/pb+x+3LDXKWqLfxP5E3aYP1r9cgvP2N7Tr/yW8CGMH8Crr7QPZm4x3VNn1Mzb9/LPe6AurNEtsz7mC51g8gH3Ar9UfCLs7xuBmyzEx6+573v2nDV9L/o58rmu75rA+yuLQ85bAA8aD3ifj/QhwoOwj2LfCk5/6J+zkE/5nryd0re0mJvgX1K7PvM+PvlewrOear+eBPDWOsx/F5oHCS+lOu+a+mzMXngHzsbqp510zBLu2ww9u+3Q+YLsgeVrGDNnTdz3Cn9n4fyFt5aOhsX9XDjgPrpc98yzVtyLWj8/ob5eUA8W0h9+4pxeNK4fdpQ/gnTJOpy7mLmi/fwX+8GspO+6lg4d538LDwEf1tj3rQf6Rfy85QM+ov45io8BzwHdzZD+75nn8BW4/kfBnKkQ37DCD2IQWv+y4dzaf081T3mQT0DjOPVv3qud41T72BK/tnf2XgPi8hI9YvY+7BnR89Sc8Zu8/6Y5pfB3O+JJCN91fcLx5OrbLumDHjV/b5OHM/luSvdF9difE/707oS/0vzuDZ13fL+ZC5XSRZYefw5/bSc8aUQ8H4eOP6qE30SvDb5+whzu1n1JJqpb5sSxTP1IKX8jzh/z6gC/j+bhSr7OA+LLI+e5Yr61Eq7zXLhA1Xfontlz2eJ3hj9eFxzUABzoFfnT6uIueIGy4/vuJf7yvrf8pu6w8/sgXLB8XZ7oq/fyIQAnT/6TrssV9d8FdYLl5zf5idbcz9Dxeuy5hBu44XnV5BnwHYn3Xbqv8gMYK88n8n2Ap4EfT4MO9jnP6wXcFHs99mvyB2dPqHnDP/L+J37C9t4r7nWOnoXFxw3+NBP1JVv41inzkWhMXRKR1yy+huzxrB8I0Flby5fy+qRvs+B5vbCfwaeVOTa+Z+BkVszTIuXjHvjiFJ+PkXyoh9R1zDWS0RPfdxCMbvEDacBNb7VPveUePsCPXQX3NbrYK3w18Y+U/mIjn3b0pS/lw4E+SC8O4py4kATWXx+Ij1anyAfKzvGv9jwz+n71ofth75/8g8TX0f75lXlec+LzWF4O8ROp5BPe5z2731aM/tCaOicKYvka7sGf5ujzTcfCR8HzBJcCfs7uzx496R38TfxSS3w75pzjVjM9cL4uVM+h52E/x34nsPq9Ju7Yvx/gwaFTAH6On9N+akZevKHPtvrlF55+IT1r8Qj2Jz5gSd+wQyfHzqfVv6/s4awu+B9PZ7aWOrZF4QfyQlTc4mVQOhU1Kkq4IwFCCOkIEPTpz/zHos5VfVW1t0Ky1mxHc8NezvLxjL4Qnyj1P9LHT9nDnJjzlujt0v9a3xlH8p/+8qM53yfHF3Aj/eIe5/0+dryADXPUA75F1m8cz/tup28p3y35bVlcO8JfgT8vn7cO94w59LDPubQ+5ggexr7vRr6ZATh58fSn9Mdb/KaY/4gXL13nN8UJ3/XN7H2I33avh8S/mD313O2LqK8OPXAw0md41ny6R92nedaW+259zhNzsgqdZs6h7/xW7Dy3mBPk0mnby4fZd/onU/AlqXQBh9KpAu9k/cyIOJag+4rP8djpU1k99I4uK/h+8RfPfCp7/6oDD2c8Fv5x/P+tzufM6Y+xh2BvEZb0nym4vKRwfFN83aSj1HH6O1v9vow9+Yd4vTW+0ImL17OKeFew13G/98bhaNlXMl9nrovO8fSC/+43TmfvXXhi6nT00/n/Th/vJ/7PRzaUXlTJPbO43WZvXWr/daIPnNHfW96QjmTucT7GZ5/v4OyT4PPcZuwDdujJwnNsgSNMOW8humQ1eER8/NDxCYXv3lAfpuhlMx8SXnTAOXmBL2Hx5R+8ees/M+qaI3EXHRfm2vZzEvG1/9THxcIV8ble6N9/fOeP7Z/37Jn0WFKH/90Kz/VIv604x1xa+8OJ08NM0LcOxCf5oU61z/fJ/r1sDzz6lC24C+bsPXjKD5rP+hZPLc7nnp0Xe8+PXiDd/3HjdL2nzLuZA0g/G11i8hO+P4F0kH+Y/9j/H/FcrZ55AQcO7h6+oL3PGf2+nbtH4SDa+FT94328yXcihQ/AXG44AndZpsOhF93Ap9qBK2+1hp/NYkn/d5SeM+fd6tccHDk6bgX+1RXnVT47BfEWnwQff6o71YvUQwX837l8ag7o82z13iLy1Ib9zB7cJTh81QHSs6vQqTiRdy3+W713S54+tpkDTJTPiRcneNP8+cDxnvHHO++nM/z95Pcuv0p0t0b0YXfSyee+wGueOP5rDs886onPju5A2nO8IXRW8DPatcE3/7G/CsHTHaUTdXB+IdrzUd94/LmY/t36lpP47fHgCnzOTvqzxGNwV9KRvNP8El4fe17P+ZRX4PTt+VmdcU08LTTHSpzvhcO1O34hOjNW7241x+2Ib8x5q9HDtve2k99Q4XwH4Y1NBm3p5HGu7Lna73+nD0uYX1k8reWXKd3gKfi4JACfVZI3a/Y/6Hiis5nAv5tJt66kn7P/vmDeepBO7Ddx9oe64CCci/aRkXT42LPD94TfYPm27jg/5g35Cz9ofDmt3qAPo35M6OOsPrbfl+Inyt6dfs++1xv9bA7f2r6vfe82ea+QfoH00CfoOIDzQR9Metrof/WYA2gvlrLnw1dC59Knj/vHP3/gycFTa5zPonAV4L8010M/yPJdwXwUnq/wxR748gYeqOWhV553Tr3ldO/Fm8dPUHOfgs8tf5SNP70kr9To2lXiX2Xc8wDctO5RMKbeCqWfKLyc9PDlA1WAG+X+1JyzLvf/QjwL6UkNuac9+qeV9LPOvgvolXvMaaXLvWB+An6XPO78vt6l70/ezdB3tPpLeiLkz7HTd9FejbjDfMOei8WtCb8PvjjnpkL3O9BzfJGuFHPAYEfdloDDsfM2853/1Ld01tTPyZe1ET4DvBb8Ln/QjZ3e/jW47IT6M3zn/S+pxzL0Pe0eWp/d4/MKL4tun3SrPrUn5ZxbnyZ91JR4wv+f8M9rzkGg5+rTfzBPQhfV767Eo37nOfaZiyzgl+NTmIJHtbjQG3bFf2XvHqj//ybertD9t34/bjvd7iJwvIocfbnohXhz7YUNeKou+IzjePjqh+KZLMH7H9DXtn78KD7VGt0q4f9PLb7/P+JDizn0Phr2NZdEz8TOcQPPw87NoSC+3LGHioUHou+383mEzwh+dOTOa669yB33a4P+lPgG9nsKeDbo56Dfgc+08E/yDYu1H245f9tdj58X87lK+mD7Xhv00eSTbvfU6tVP5nsWf8KzXrTP3j7tOL5XpvpwR9+zZu9qfY70+6ti+MS8KJcv5gM6Vp/g8xr5NYnXHbC3zsi3YUv+deRl4qJ8aOV7VFP3V+CKwTM0zpflBT+wTDjYB/L0r/bFAXO2gjnEhvxjee5DfICaf26Yi+zYN2Rt5tAX1DXSueW5Mu+qhQ++p06ekCe26F6E6pd+mb8U6CEEws0l0oOSPm4LPKtwD1v2zVY/ncBfg4+Untq3003Hvzpg7r0jv80Ur2vyjXzvJ+gIuPzf4rwf6PPsc1i9ec97/IzdnnoGXrOULqp0eD6ZH+E7zecsxRfr8Vx2zDftvNfcp5y5MviigO/1S92/gn+VSQ9DfPY5ezOrFw7cN+tD37j/a+b+7IXglQTaA3yhW5GBnw21dyq0f0Zfci5f6R9whORn1avomeFzq7hxUL0iPkZA3G2In9KbsnM+l15XzPxgL14ReEF7PiOeH7hI6bvjc+V8mZ7g1VXSl5KPXht9Ofvcv7HjG79RZ1Tys3o46wyO5TsGXvbIHANdih54ka5wSPILYj4WLKj339HNWqu+lb7/LHb6rl8+daEPvuWN8z6STnlBn/BG/pqSh/aqIxPNbcCpJtr3vnPeHvi5Cbgv68fRQWQfuJU+0My9l5n0tn/FS+C5WL53+Lon/nsIThTdOeLbFj5ZqP259Bvt87zFzge2j08rdSq4wr3wouI/1dInGLO/z4X7YG6RgYdE90F87yn9xKeHjlXQvyC/aY7LviBmHyxewzPz1K3v9p9xD18U4Qi71GMJ+szcg5HVifY9C/BI8Kfa6Kn8SV+XuS28bA++Q486/Z98oOFxXkXDD+b5NT7Hy173djJc+EvP+U6Ht8TRjDx1gv/LPgydeMtz+8Lh8cvY4jHxpSAOyXdGfZ7d3/szL+eKPtriyQVzZ/veU/bqNXxFfDDlo1wwL/GZk+60Jw81pyevcb/Az4jnbXHXzkXGHsO+R8k+9eg7/skBXXbmmugdu7p8gq/TMWXe8S4+qOoU+dldOP45/szaX31SL+T0pVZ3rNU/sZdDp99z+vIFvljoerTA9YoP3pHOJr6u+P7g44KOL3s0y4/omzX4Z0pn4F5zfukzge8Exzay74FvAfU/cVt7/Z3zU7X3a3V6m77ansMzdd4R/hbfCzx5qLg/k/+rdKdq8vMV9a393LvY6R+t9XykN3wpXAHzEecT+cX7T+XDJL26u7N+0Rn/Ag534nxb7HxH6BxafP4nXT3pgkrHccr7114AfEzN/nhM/bUQHyRg3taiztg3To8thndkdXDEfy+V1+Qn9y0cT0MfeEOejfD5YN+I7l4m/KR0wpfc3wqeAryDlPn9k9uL2+dKmNvAM47g50sPLwSfSd0pHUHyHTymDnEupN5qfMdDXcnvSPz5+dnf5Y/8eMXnqYTL2uq+Mke29xWAq9uis0h8gH9mzy8dOT0Je75/7MHEn51JL38Gb87q3l/6Jvuehfhxwj9oD9vznF7fhroYfjb1ucX/sXCi4Nng9ytPSV8vJj/Bj5evkvbj0sMVrmbHPtv5BnrgYK2uS+R7Gdt9DgZ83wf9vYi52pL8smeufvDRc8o5f/J/SGv4wuL19GKnd7JlTlajd0M9Ci6C/Q36JzPhx7/RLbLftxB/DZ9P698bzT025JmA+n/D+2aPG7i5GvlHPoLwgQPh0l8a5xssnljiD4b0rSm6DzN33v2pfMpG7Kkz/BwDxYdv/GoS9MLRORMO7Zfz8Sy/1Yb4WfEeB+xXVuC4A/EpHsjf61H/ivOZom85LcgXz9z/X/gj1s8kEXXpiD/Xgv+LHpp8r/EJtbi65PnY52p88JYf1A23fiTd4Yo55W/AnE6+6Cf116PhWDpGNX5QE+JlI95wzX7E8lQMzlX4GcW1HJ2GSOdVuiJWtzbEC/G08PVj/wpvVbjjNX1wSD9Tsh+A90//OXf6xtzPDfUp+mf47/K8Y/YHhdXR6GrNOff31A0Zuk/4fQTkswP18Zf0rvAPt/qwPuvpSL8Nvj99P3PSETjcA3XYH88fnpIXBcTLkvoiK9zcs/KGj/L7HLv+HN0W4U5j4oj2wDlzq5x4BY9VutEn6TIT/+zenIQXlF/ejDzzd8Zvf1MXuP235sy5/ASlZ/cB37jFedyR/y1/HuQr+MEc/QAedHf+/QW4OeuX7L6nnPcMfi464C1wYNJHfEG/d4OPmP25jfTvn/jePjgbi3e+dKlq9jxv9OFt6evX9ElHntsrfWGMDhLxof1fPQ+PLOa+fdLPVPhQhuJJfUjHBP/MoEv++mBOX5Jv0MuM6NMj528XyNfjUzwx4RTEm6zZo2/lB3lBHbpi3mj/voVfY/f4Sr6g4Bnw5eKe2P22n3tif4CuOj9/L36U8N/SeXb+WLf8Pen6V7HD18rHy/J4rL3ggZ8/ih2vI0bP157jmDlIKr2BUD4Q5N9Se9dn4pPqmTJ1+DCHizgSr6Wra3mux3xuLb2YO+aMLeorziP9TKJ4qn3Xt/xTfXhBY869+L+ZcLVPvKcv6tRtxB6y5Od3hFsHJzobMH/tc69yzUtr6WvLtzqg76ikTypdXOtf8BU9aB8iP+p3fNfc/HPN579Cr2GPLofliZR+EPyqD/5DvkIT9ok79CYtXqxb7Au/qZP7zGvX5GdwDB68uiM6JTvPzZFDeAT4GFP/JMJrHdx8xd4beOnz3qkEp2/36Zt5XC7c7Zq+K8A/KJN/RMhcuQeexz73O/iRWPqRS87js3xX0Pmaai4xgEdg36MnnsaEeL7D/+9J/T36lMxhov6d4ixzUfgk3uBae9YY34CM/v+VeclGvr3iyQ3hIaTSI5lTb+6baMM8bEWf/etZ/EC3SvqAJz5Xiz3hTvrev8wJ13G4JN9HzBP3zDnhZ07s3FrffmJOMZdv0xh9jhT98WhIHbYjPtu5lZ9VCo8Qn8E2e6cOv68RX7ABNxWTX47UPZV8PhfMYwrtx8FR299vlDcy5rEH9ryVeN9d5hE78u2B/pR4Ih/UqfyW2FPbuaqYr9nnTeRrJP5Vj/j+xTk7SK/6jnw119wcX5653t+BPk7+AlZ3HQP6vQ377h/2D4X03trcm8QPpQO1YQ9qce6a85oJ1/cnPBc6JTveh+Vp+6f1Wff892UcZuhh7LUvYj5meUF7Y4uzR+kR/jgelj139Ew9x7M9Smd0PPSkH0S/5nQzc+Fw8MWJVLcEzDu15wIfhC4cOl/aR465F+/wdyvij/XDmXDd8u0IhcMCr8O8RH0CdfiwL983+YhMuDep9N8LfGJf3XwMnLh4TiX9x4I6u5Tu+C/3PWpc/aA9xU46w8/0F6/UvbHv+BCl+KCvxIWJcF+N8wOz+3Wv+aBPHyo/mFfxxcQnutL8kvyKL550Jdg/hO/MAWfsWbYevl6vqn85f9pjM+eMnf8j83b2W5XwUE/SVRI/H79g8l0HfKj01TPxUdFXtv4jTs/1X0CfJl7XtXyiW/ADbphrbolThXCV4jW9Nc532/qW4sw/LoRzYx7C+0D3DH8KzTEn6M++sEdZ+tMJ/cQHflNWF8fSb/Wsf4SXUNM3Ce/2DI4FvlXsdOq3wp1p/rAizh2ldxYQp/Z8zhE8KM17mfsIb/LYPXnwm6XrE8o/STotY+lw0bfnwhu8Ete+1f+PHR6q0F5Le6IFfCrLU0f6kEx7iW/m7gU8vBI949mv9Nqoo1fovM3EPzmen18P3uOqQ7zv8pwi5gMWF1+pG1foXYEvZZ6EDi16QehUW5/nB9KHfaYfwTcSP581+BH7+9avrOLpjfb68B0S9hb2/Oz3DuH515pTyc/pDb7BijmU9aP29zx/WspXlDrb3t+EfVcFT8HixaEZvntRzvwuBmd/0xn2pJNaDz+pt+zP/XnRO/dmBR+DPoK933ZsdRv8wTb8x2vnYx29OT44vAD4xnZvDoXjJdm5GMKLLgKnM2X34BBH8muYoxdldcZWfs3sp+byRemAE6/wS2F+JD/HV3jjHrjpo+qdH+6L+L3kMT/KOMcxPlNb4ZI0R9wJDy/fgj7vpyW9VM3LtL+59pxuk3xiD/AP0W2Xb/VMui/yfyc/zKVLdEQ/3L7nnp9bNa6PdPiGGfPnBfFqz1za6j3hd0Ppm62ZX2byTbilb7hRPIDHgx5aDK5zwj0WXszNC2I+35Y+HL0e8BNb9PXxp5N+Xpc6Ndc8tg1+WfibO+rtQjiUWn4t4M1y+RJsycduH858g+89Rq+2f8Z9Fnyea/gG0lt189E9+biCj2t14G9MXpFP4wYf42zk9l+p+Ace91hz8pr+wM4H+CrqW3ATwvegX4q+1Ih7eyCuttAxSeVbNmS+If+1lUffcMOfP8mHD93+uXw9X+mLiZux26sc4Qc4HFTJvPyV+6F6C7wDeIyZdD8S5Qf02kPx0k98j5J7Bp4SHBp7Dvxu0McdWdwOhJsTT1l1Z6g5RcT9KqTP8Us+/kB/ijkzeSGlTwh+nC8V/Z30pqd8nhHzvZx6kb0Repv4APiDR+bVeez4g/BY5C9JnwueRH1Mmz+vn2fx+o/+tvadf2+B7rD1i2vp691T3z0x1wXvKR0nzX0/pMfGPiLnXIfirZaar4jXXhAXNTdIhL9dCb/P3GMr3MwN84UtPvToj4tHhB+iPdcSnn8oHe4N8/J1zPOfOr0k6kb43vhWyM+gzeftah+l/CjdqRze5xYdaHxQIvghj9RLCTzpGh8e+FHsB6Yb+WQxn3D8uwv+e45ehpsv/xPeJLa4ac95KDwuurv2XKzeHKKftUZ/yeoVq9eH4LSsnu4yl14K935HvfnEXs3uyVscaW8xpg6tpQtWEJcf/emcOmlIfy2+cSDcsvQmLV+FxNNWbOcaHlMz/GyiV/LJHbinWj4GlfAc+AvU8rG5k58UcbLk3rBX8i3fhBfdk85VSHza4HtwlH9VTv8lfeZC/duQ+jZnv2HncwWOir028Yj5G3E5k7+j9N+38tHpoM95Q1y4Qf9si35AKN/7luZrHeLAhPhxAEeBvjRzaavv/umejdF/Gbi8YOekmQxu2GNpL2tx6RDAOx4oTqFvAk5KPsrWX6PzCZ+MObv0/ufqp5bat8A7oe8dOZ9N7ZmZX0n/6Fv8JOp+8inzcekNgQ8t0DOWf678UTP5wAx477fMn2v6fsf734rPOnY63Xv2uHxO5jgh82x04X60j5WOUw1uWLqlR/nEpzznH9Xz9Ou7kfO1qvBXnsu/dUK/Tz8N7naLjr+d+736lpTzlqg+JV6xzwmIAxFzmnf1YzW4nYT+6++c14UXFY8plJ7HljnLRjr9R/LGpgl87dHU77GPB9dPfLY6Y48vMz7F6CfSn4yZj0iP4457WaB/FjTkaS+GVyD+65B5xD399aGmX0zhd0fsTawuPEl3rHP2KcRPl70qukbzhfMZt/NqccD5beMHTj8eOd1U6jjwiOAziMu1+jX5MqzoozcT3rtP/Is4X9YPjZiTiyc9Ez74hr6SPlx75hF11SVxIAQHZeemFzs+5II5wUa4rxOf98geRz7P+P31zrqp8l3D74I8MOS+TDl/8IxVt2v/PXD65PhWBk5Pehs4ncCK/Rf7IvB4zBt86tQV+A3p+tUd+vQ5+SKUTxHzpSn4/34HfYdEfI0fzs9YPuLoR1s9vU7ZjwqPp88Fjow9gp3DN+G98G0AD6U6SD8nJr5l7D2CS+JoKN9Z5lLMVfH9s/8eoyMXyKduRH2VxM4/NpMP9R/xek78tfg3gve7kY5kwOd6ki9B4fyPcvpQdP485vLyoXrmPqj/wS8NffLgm3Pje0FX/kU8/6T9f53xL3Ab67bFPXseeYD/35E86fBi+Me7efRa8Sgeys8vj4cvzWIBT/VR/h2joR9bfVqoHivJ07s4+iTv5l50lC9AE0lP+tiEW87FGh+UfUBd0uo24GTwueT5RU6XDV1zy0c74WyYb4fi6+yaUHVr40XyI6vYC1ldc9S8Fx3OUPk4Zr/u9CQr4v5Bc9hi2IeP7fTjFPfb1JP4T4OTsPf4QVy3PLBkX+DmAm2nBwH+Wf6V/4ijLfZldg+vqVNz//862Fv2zjt8OK0+OIKzm23dubE8tJeuUu583a2ut3txKX83+ucwlv+p8KMT9kdL+rnTWS8l4x5on2Z1UYPeuPMhsDr70uGZ4e93mKda/C3oVzP5fYuXqzj6Qv95xdwEnVX6uVL8uqPj/0eai62l20JeRB9L8eQL/cb3My7sgzljjt7BXPODX9Vl1BfwP+FLgyuif5rXTi+ffDRyOtPiz+HzSz3D3ow8TRzpOX/ig3CfI+qSkP7D7neFfp3zsXuj7j0Qbyyvjuh/wamje2V1kfR67VzsmBfi56R5UOT4I2nj9EVS6UzXxPUTOAHnh/QMvviT75mhJ+H2JzP2DAfiuuP1v4LH3MjfWjocrl8d0Y9Ld6Et3yn0Zolv8i37ES5L5w//QHAHnvW9Ftcsb+yk51HDU+3xnrvUI5tzPLE+f0h/tKHfDDTvOhHv7L0l0utDp3cuvdlUvihtPt/a9e3MZYV3OIoXD0/W6vlp7HhMH+gDJdrTS4/KZ+5gz+GZ/IluHnWzdISY27eZi6+oN0svkE6c/CbEf4OHBQ8bvdQJc7I+dYh0jjPNUVrU89KFxXcQfIPFwQfmAhv5cMoPb0o/gM4y8xI7v3/U45n8WITL97kX4JRU904sHkz/8Ry+lD+Ds94kOJtAeN8h86mEuTZ7f+nwh8yhPsh3dl778HzZH8PPtXg/Yn5i8fAbXIbVI8/sOYibfB/mr/Ip7zAHQM+n35HOinTPXqSD5P/IB3yg+Tl+0uwP4GNPbyyv9y/oA5ajvnjq6wJf9j/i2xyfIYvbv83CIz8l7HGalDgm/OcdugkH9rRhp9tEFm/Ri4PP6XQs7qVvzD41FB++jR9wHgwfmQPl7bNuiXheY/ZAd+z5MvzEmB+qLsNPevgkPRn8rdiztPGTKrk/DXrzO3/osf/LO8Mu/bPl7Vv2PQV8SOeX9Uvda3Gjkn5oj31jh7lA7Tl/ebf3p64Oj/JD0N/v0EfW5P87fDU20nm+43wt4THUuscT4uVn43SSF/z9nOdqv7eUn7Z8LirmuiW6d+hFNNQXc+lrsj/fKY9+Uz8orm2po9HJs34Wf8WcPQG6GbHlMeqPDvzUN75HzfyroV4BxxQ7v7YdehLUEeDt59fgulax1TFp5Px/t+QTdE+4b67ujshbnHfqvE3b8fOlf4Hegnzkj7y/HDw8OHBw3lv83OfyffhC5yvFv3Ym3b5H+kd7P2+8Z6sj/og3hfRH1uC0PonHyYT6spJPp/zAxZ/dkb9C5iL2OYT7sfPzRf0eg3MmbqMjyz7HZ+8qHeUf+u1Ye3bxnbSftvdVsCfMmH9YX7dBV3UmfcYbzTnAq8yETxB/dc1zsn7wMIIHsiO+yC/J7ksFjrvi+1v96PY/X8JHssfOhVM9cv+F87L3NVK/gU+K06ObxG4/FbC/gHer+fsY3LB/1sOWL+pc/vAj6oCd5i3SCx9R7654fvKtqjjX7NXG9NXSAxgxp7b73uY55MxZ4SPg+8ncKgJv+kb8L+SPjv4m+5SCuvX7rEsTOD8d8CjinSbUk7Hv4tZcfkRt8LTaCy7Fj5fuuHyGR5pnwMeIuuTVjfbBzOFn0vPXvN3uw5z8L36Lw9M28lkRnkZ6QmPqE4uDszMvP5KOPfgO8leLuNTh+c6ES4eHaf9cM7+3fICePPF4wxyEvb72jyXnsS8cgXCVr9QtPfB0ieYkQz7vC/teO79j5mxWXz0Sl+08eMw3Y3zQwJX0mJv51M/f8AeWHerQhnvTZa+7097oQfq95JGU/izooevy5E2liz6g/9ngPx/gOzf05MdXDB/j6KN77Q1/mmgCnuPaixb0OxH7kFp6mH/0V0fqtlrzVHyqh0PmWrsR8faNfLrD573S92qoqzzhJYUX+BTfhnNn7+Ea/85i5PSu4ZOrPmnRX0sPyvkKBkPPs7hu9+XE3iOFfwVukToJXD5zcPZenNfoT/sm9LcL6Yi2qDvv2FdYnLnj+RbCHUun8xJ+R656pCKvb+Cxoaslfzf60VA6zokHrhQ8oetjM/Vr+CPgf9mA100df8fq5t/A3Yd64nyX7fP+wFfCj4t+1M51A86sqtnX5tIZgF/s/OJO1FW/zGnL5uw/B28Of3D2i9aPJ/hkwwMonI+r1QMneAlWb2rvnrE/mwtnHtCfVfAY7XPtpP8sn6OCeWaOngM61eKp7qgjvsBZrOGpkJdr5xt1UP94STyKiB8HxfVP6bXJZ418ZnXDQfuSCe/vi+e4AvcbDHh+PfIP9bHn9kw+/EP7e7/MAfae84dI5HMtnMeMPUGNfxI4EPQO8aPgvbB/El7uh3//gL+xkY6u5kHO58NzerDHhvp/yHytAse2gV8BPrR2/Bt09hV3GodTtPf/yj7M+R819KVH+SCiT4Ievc8e5llzr9jt6XfMGSzu5MTBAp1N+57yPZ7ec3599r5uDzV2esboj+B7OVPd96O+GV1L/OYa5oBHt3+ZS495Kp9b9MMsn1TSg1a/9Ub/Zs9/p7lmB979Rvx28Fnw4fzgk/P4Ij90/KvQNbXnCT++QjePPh6eJDrewhcoTk34OVv5PV/y+0v246V0r7acsxf6xXXh5pzWJ66Yu5bi3V3w3BL8Pzb8/2Dq+DzMIZgXEqfbxHnpRGfUP3v27Oz9e+S1RPtffCvxy5JOAD5T/H/had+JX1a3vhEHHvBNWPbQ5VR8Dj3HY34hfqfMDekLe/Rh38x1FtSfeQxedY5/Tg7OKkMPdSZduVf0AZfnfZV9/xH7G/ueQ87Lmn3SXHo7OT6WBThsq9vi1uAB/JadG+nGgfuX/gR68Pb7D57l1eiE3v0IPsBNPfwGF80cxI+24kWB6ynBZYUNebSKrV8vxXO7dfjvuXx5rV9dsH//Eh+afTs6LBP2h9JJuIFXXEbOtyNHp8TeE3HRo94agzuoz/qQW8UN+FEWf1bydz3jl9Azip0fmvAdhfBEE/rQlLjdoLfh9sh/wqsKt550T7xP5qzUl/PsrBc4YF4gHwWrpxb0rwf5zK/ll+ZHX5zzbRO+us+PTh/+pdSP8k+V7lXAPakb4u6W8155kXTWvpl/2Hm6Ex/Q6oU4kr975kcjzvtUeBPpaeb0VTfM7wtwz8Qn/CZD8T0i5mMWj1L4+Fv2asyZ2TPiryK/0AL8xpI68ACuwPJUqb2xd8YPxdR5Efj0nfD4n5qHSgcFH2Hwn8LrSPfhSb7Z8iG5Ux5jfuT0q16Yi4+lDwb/yPEWWr7zSyrlZwg+EN6mZ/VpKP5gQjwqqKNn8her5T+qvlW6+7F8BMTDq3heBfepEr/xWXtj1X3we4I272lFfCrkVx51l+A/rJ4Ed6R40HP70QQ8JXUWvkz299y+bMm9mGk+yfcmbrKXszoRnC11Jf9ddY78EbT/r+DLHFrWJ4JHYt/H3AE9Kfwc8PewuLsDB8zcD/0NeA/oZrBvov+jHvbOOtkBdcoNz3dP/NigW40eLr7x4FG0V58RF9d8n1S//4lzMG6cT88MXmMyGuw174nIXyVxbHjWhYjYTyQT529kz//Ansr6g4D3ulEfFsu/V7gxdKuo+wPuwYXTIXJ4YA+98y16AnPxWvbUi/BXpAPXo46e8n1r8Zt6nLcRc5dX4bPwmZ7Jj+CV91eBn+T56HtL12OsfgO9GPaC+NHAS0DXavYfb3Xg+mv77yn+wPb5YnAG7P+kTzTg5/nSD+70L32+d8RcXHPSL+Yya8u76KxZ/zKkHyJee9Nfu0/9K+m4Tez32P9foNuCvmDabzOnTVSP3vO9jtp7ok8LT7HdvwO/Oy+sb7M+TXo3wZr+qcf3R6/Xt3u+h59q9dWphX4K+D6rLxf/8AFR/X4onN7Ur3j2r9yfu4Z5K3sEy6uleJY34ht5ofCVGz+UbuCSOF+Ar4ieiZc1/hVNi3nllnokisPY+d2CG0o5T9IjnLB/OXhnvV76Sbs/R9/hfvArJQ85HGpMHxGAU1A/Av5S+j83qr/RkbL8s0d3Yyf/+Cv+vvDv1u+t6av38oF5g481B1e1kw9ezjw48hxP7gRO1vJyAY4x03mWD8GVdAE94onisHhCO/k4ac95Jb9cfZ4/7t+P5o4T7sWC+mClz6384fwHiXsp9ei5H2YesWc/6vT+FvKhb5H3E87VLXWS9qzkD/QLrW4u5Ft0IT8k6YQ34F40P13At7A86DUOpzvzwxP1cyidiYj581v32OvfS29cPjWaY03AWRXwM+x+2e97hUe2l66W9PaP4rFKb0r940C4e+GTdsxTl/RpR+G5S+YU8omxuPRHvLY8naFraufhjblgCb+TuraADyndpoy61uLWUyzcCfOIGfmiBkeDDz39UwrP1+4ZOiDwtK1OmqIXt2cOyvvk3tI39MgDjdPfsHhci78wp9/TvsjubekH0hefSicKvxjq4Q64pW/mMIPG+WW/N26+FTCfszw5Jk+v0N1FxzoAf/9I/zyhX7f46XgC7Afs96XoYszEd5eeDfNN5mUZe3TwXm3nTyAd2JlwiwH4kEL+sxO+z8Rzey35nNvv+eL3WH6+lU/UmL7+Ud+b856hlzwX38TxS8Xf8KUXKz29CThy4XE27O0S8J7wtTr0RS/EyZh5zgF9FMefGXvERfHxnvi8PXhp8itw9b50CS2ffKEXEk+oGzv83jf4aQl7V3gIbfr9W8cDtPtv/dKUfa/jU/1w317Bt27oc/i+6GTZ+7dzcSVfnNjNtRPmXMTPGF7UEzypJee6mBAnp8yZ3om3MX6SgfAP8hVc8XmCGXlqEAfo7PRvmdMwB5BfVMD92jAffoEfanH0iXOVip/XyO/Vc3OMDX3Arm33drHrttrDL+k9TYZ2pnLi1RFdnV/NXwp8Vgbg9yrpj0h35Yo4k8NDpf9Ihz32VDn+c9FSusjssyzOTpm/NZ7zp2cuKB4QfijWHx81x2y6v7XTRa2l175BB/BS/Bvp/w3IcznzrT04fav3qzF6r558XJhDU3dSD1vfl6ivRZfR6meHW06p4wrPzkWDviw4UOG8r/iec/bcNffQ+nyLR0v8KlP2LKHmilcN/hGtoaf5MTyTcMlcoSRvFrrvIXuPd3gEGfpWbk77GztfwRv29tanXvvOf0q8F8v3G/CJtXjFHeJVim/WDvxh9CEen+rjFnVyQ3zOiMN2Do7UP7V0RK+dLjV8vx74mXfma5vY6dsVzK329CfWH+yEa6tU/zFnkw4DeBr0y+ea5wfMoV0deUV8D8Bvlui82j2JA/J/Rr28oW7btZ3/SSHdA+F4EuGrJuBYQ/k7MH8tWuiQPIk/yrwvRb8IvAS+MvgPxfy8Bf2Tz74cHzD2lKl8VaXbNCdOa/8NnxV+k53zVH5GUz5vj764kp9DTnwN2H9n8NXQjZFfn3Q4F7zHWL5EF2fdbPlESKd03WNPseQ5fPA8SnA5c/XXMX1i1u7fwquPpZ//Qp35DW60FB7gVvoA5JcV++FAOgMeczr4dvBotvhCMr+T7rr0vyr6WPucn8Ivqr8XDznyHI5lz3vOpO8qvat+bPmvAJ8xf3D4KPS/xIO6p4+aSD+bOtThwGvxDqLBHXWkvf9PcDlr5uzoYsWOd7SH74QOhvTCrF4Y98WDtN/TA4+a4KeN/hf79lnrjO96lP4zPLCt9pwZ+wfpkLr6EZ3CoUc/kYHbname2YA3zdHxt3OeSjfC4pLV/2ee3bhxc+ctc1OrT96pkzN07e392PN60zye72lx3OLxVvg09kzoVvTAZ0lfe8dztb7HB3fh9LQ97uUIvSnLZ6/kgYR5VDAgnv8wZ1m17P0G38x1+pxvu6/P3OuEPUgonf8SXIjVR332r+u6326CPvObN9/NRzLydC1dnEerH4YJ+8OjeKlz6tFObP3rVQROac/92qMbY/HvUj4L9XBwxt23wLXaOc9i/NPht9hzQIcYXIDdu8SLHvB9OKCD2UhfNpB/KnMm+Gbgs47UN9SdHvOiofo76tGddM1++PPrJpRu15H9eIWOl8XDCj6hxXvLi7fUf1t8sKhP28Nh43T1juRB8GGe4xtdgu9Ad1N7WulKjoTP5Z7sJs7fbScda+lVyd8uF75UfoNLfLRy8OUWN0vpyomP9Sc9FupK51PUIW7C02e/sRPPsAdfYQUuw/ox8dpP4jM/n31Btny+iPhufeNYPlj4K8LPgueFzkGPvuuX+xYxv7B+cYbuq/29P+r+QvOsC+GSrNY6zx0HPLdcevbyZ6l5n23iTCn9WNVdS/jwO+GKxftcwJcDjwmOPUW/hfm2x7zuju83xNfK6qAQXrb9/AacbCV9qIrPNeJcoTMK/0G4I36uBx5nRH37w88rtY9Q/50yR9kHTqdkB++aOXeKv1pL/gfS5W6Db9ryeTd87rzt+CjCicBvr3m+fc79RHEXvIPDY08959PjMy9O8AWhv4Y3BR8YPSbqU+bD8JVbVgdMG+JpwLwuRvfF1cVTcAJ2D60u2MmfRL4ivsPPy2/b7ulWeuPCCYykD9AwD7+ijim0x+H9B+h69y+pC6z+O1Evb8XHEO7zG95zEqB7cCecLHuho3CDL8LBgXORnyr4AO39JrzPZ90PfH7wZ/LBk6XEuXkMjrlm70S/PnwW/r6Ffs4F5/xb/ovyzcmdryI6sBP6AvkgzOWnxnwnEO8vJM6XscNhyT93pvwZ83tqfNCYZ6PThz5ez+GnCvQdrW5dyg/Oo297RkfD8vAH55b9ue/2vF/Usxt0v9lLTZh/Lt3+zOrIrfwC2/zcJfqM8FqF40eXxOJmAs80aNPPP9Ong89nH76S/0BM3JVuJf1FHIif8AR+L4Znw9x2RP0qX9xneGsWF1fgHC0vPKnfIA8GATguzw886bGwV02kozGgfhUe+xgPB/FiSzzL/OiJPlx+UHZPr+KogTcU0481Nee34bnt1P+14INPyWt37jmhCyV9wwvuJb7K8N7sc57QYy3QXbV4hN+xF2pvF7IHF68n7PGeEz/6Q4+wkl7LxM3PS/yu5//AnTae8NbgBj6oh2r+vZLPUCb/Mfmvp2eel3wsr7p/Hfagv/THMTiPTDha6XBUxB9wI57DDf+J1+3Dx/mgP9a86jRmXr5SXKS/QXdU8WnMnK7NfHDD79vSB+E7A/9yfu/8EWeqfw/y6ZqAV1/KH5y9SiX9lze+fwAvKxdveCR/IHQG7JzvqZ8z4a438hMWb1+8xHfNralTG/I6/CnuD7j2dLCH97blXhEfwVFb/17L/64iHk6Yd+f4VbM/kP/qiXg1Fb/bA4d4wfuZUwdu5Vf2Tj+3ZH9u9f8P76fEV1v8JPChGXnzizgvXn801h6JOV/FebE+M+v0L9h/OR/CWP01PM0d9Ru80R59yoI6oub3l+iJO77PCFz3TjoBHeJeDu/B4vxOOmI+dd7tee5zpI+/om62e/PN76tGzJH/aU7J88mFF1tIP0u6FCP4AK/Mw0+xw0vW4AUy7YVbzFGkh4g+L3gH9ArZt8TyUT1yTqbE14Q9CHp26EE5X5V36dF64Pkv3O8HRyfdsJ7jv1r+KakvqRc74BSEj9nSx+InjQ7cBrxhGJz3lCPOr3zmMvT7Hb5oxr7Tvn9LeioTcJonzdXh726E71xo/8UeJmX+5fSnrtCxr6TX8eLwTtbXbwKn62fnJgbHXdX89z089oC5w1a6fj/Sk9D909znmrp2g065/bz/8mXsOX/AWrqkI/JBn3sW+erLna61vf8+cxRwYXyubcvhphLh/uV7/MleGR80+voE3sOM59u/Jx8mnFuL51Y/dqRzjj/tdMnzHEkn1edzZvCu5B+Ygyu1OnTNe5ta/dowJ51x7ob006HVq8TzCHyX/R7Lx8IdlvRZdo4W4KunVXepOmnl9CPs/iy5j+TXePjoRyfixB6caLsZjmJ7v9lk+NVEOfdqB/+Cvpy6oWYfbM+7KXhevvQD4E3b57ylv7D3dAu+qI6Jr7+8xzZzJrv/JfNFuxdteELH+MxDRXeJOjG1OIlfFPNF+IVt6uPted/UZZ4aU+83I/Sxpb98UhxtDS74+fbnc/KQdFDt52lOZ7+nwnfZ+tS98Dwt5hELz+nSD6ird/LxzOUPSLy3um8CbjUdufMuXo3lDTu/jfyEx8xTQ85BTJ1xFM9VOKuV5/LIXP/kPFq9XounpflThT5VJj9PT3rZqjPbTn9N+t7wELXvXlEXTOi7wDkQj3by1Wjo55aN479n4lXBs7e/l6G7hk57m+f7Sb/TPu9t71S/Mh/Dz1X+N+JhfQjPzZ7J8RN/4U+gS+W5Oar0RVbEneDB+fpSdzJXC/QcMvaGVke9U5/m4rlE0meW3xH6WjPpn/akp12zJ30if/1QP+/gC9u5KcknVv+L/8FzDqg/fOcHMrt2Osbwxj0+59bh99HFlp6VeAn5WSdgw/6ikl/Pluc5gK9lefOD+InuKH18IR3wa+rOb+ZXW3QZHI/+h7l3IZ28a+KTPV/xOWLiqZ3fL/gWFp8q1Tnw3qmX0Rt0+62V8kXKfPmHc/AmH1rw+a5OrX14Ffx+y8e5+Opt6edINwC9pZl0BmbgQsDl+8GI8yz+kD3XlPrc+o0xfmSF8FH5GQdQE++n9D8lvq3EN+ly7cnPc35uIXyG+vkTfiIlcZI8l7LPn3Kevsmn9l5Vd9m5X7BPyogLM8cfIi+l8PztuezEJ9O+2JdONfsP+HuR0+/P1e9pv57Kv0w80Dv2RgnPp5DO8V44R/lPU5+gW4ielfWvlo8P+O/lBXngjZ/rM9cCV6X5TsNeMWaesYcHbfmzzx4xlu6pdI/lY59wnhxuoEfci3vMh+SH9YJeWyK9mAp8gcXFGfHzgfpj4fcvyBtW316fcZBbcAqFcIMn5jwe/kkJflrBh/T0hWNAvzFMpYMSR+r7G/aKZTEMfHBV9I3hHDxNeJ73lE4n0Pkml+JPp/Rz19KpFc732/q44ZP6Zvyv4IX6zF/tvQbMQffk2Tv4aduJ26fX0oe84n12pDuE3nz4Kd8N4auYz1mdXAiHNZIuOfGo4pxSf0oXYMf+/cT8ZNd2864anU83ZxsTX1PxLfHdA+clH/eGz1Pp/N3TNx+o23fiF0X8vOF/elDoee/A0Vs+tf53g/5VJf3W2Ok+hddnffdPvldO3Wnv4Qr8LzoH8mFmLhI4/1r6zlI+f9IdqtRv95gjbLS/Ec4F3hd1xJj51Ig48QSurcb/Dtxa4PQUqTvAhebSR7mlrttxv/Gllb/BhPg44udNmTul8hvWOS6ol/f8PHRzUvbDj3yPkX6/B472m/MYSTdQewzNWafci1S6J7/0fzt80g/ghGbiV/jgAOy+LpmPWB6omI9an7Ghnra+Y875sHtfgjtfq5+fUAcNwQuU2sNIT6OmTionzNXVr7TALW7Id843dMO+fKt6aKp9FPtM+n/5a6qfHjvfTuvz0IlErxX9U+EtwSeBCxjTzz9qbixeEP6j1O0pe2ynYy/flja425C4+cO8OVXcvzvrnazcno1z5zF3uJMvShNszzqEc/LnC+85Fz8i5XnNpVspHfRn4lpFvk/0OULhOOE5Sz+UeaN8yAfk3U/0iez8+OgZgdvi/4PnV72JHzo6xYqP2vvU4l+1wUttmP+IF2HxLBc/DP+46e6sq//Oc5nIH2jicOsZOFv40D2n05ZxntB1J98H2lOOYucbvQYHWrb7l8zFE+m4BMJNNs63TPgTeFf0f/iscc/svXpnXGHUEJfQhWCuFLj9G/q6xGXp1jL3T5kXPMlHlTxp33uJntgWHip7go7TpY55T8GY+7ikX0/4vnafsqJ/Cc7U/r3LuVlxHoMBuKt79vmWp16Yj64LuwfTnL15At6h5Oc6nNaXN11RbzzBk7K6u0GPcYeuFfgg+OFRD1xTDf/m1IYP6js9JKcDfoU+vtX3KXWb1WV/7Nka5oT2HBvmPJZHmpbj3/w1w77mAQ17LemG3srfzgOPOSAuyf/Y6rUrdCG24ETZp6Pnj76o+tq2cIz0TaX4v0t0Xh+lz1yDiy/O/Ev1+VvhTtELmssf5cdz84II/v8GnxT7HurP7fuhJy39fem0/7HnD9lXlex5woT+6hp+pfZCVpfvR+hYCX/UhjefM48DJ98aDvzIo364bBxe6iCfeZ/4csWcWPpTO3xnOQf4bTt+b8DeqZQOu3y8T/IBGBHfcurpAtyH3U/N5/fo9KLv6zPf/NW8QrxQ4i3nNMK/c0//GnBvwZNQ51vdd8/crMKf3fJNJn+6hnhx0J4SfRtwFdIHC7mfb+on8VOcCS+7pe4opBebCL8hP1/uCby9lP67IU68M2eW/9RM+muBdJTQJ8S3TfvjV9dno5fOnBS/95Gbf9t9k1+1fLTtPKzQ6YHfHjsftb3H95L/yYr7h64V7x39v/Mc4Yf6BJ9y8VDZq9h9P6BTCe8I/cG58BCf7KdTzbNHwrvw/eUfPCuJ21/kJ+vbU/pmixej2PnbTb1wx+cqxc896wdYftszt3R6unduzhjOnQ80uOWO81HCv4nntmUOCg4TPy300qWL9UDcj9EDxefSxx8UfSZ0mibc/1K6u8wnLa7slbdiV3cmMfVhQb5eyed2hK6G3muk+6967R91/iv9Hjgc5gqVcBryWXvyHD4l53xsuEdu7+fLn0Z7JZ+88E86B8HAk984fH/7Pol04l6I9x/as9M/kv9i9Gzk/xfAv0rRj2cOi944+arDnPaTuDSFT9awP3K4fuHHtug+Eh+Za9t7WI+Yt0h/oUc/bnFzzFw1F17qQb5bzA/kuwd/DX7H9Jr6M5KOV4NOv3hic/JY0XPz2IT3bXnGvscLc4gNdYDl3e3I8kHg8Xs/xEvFf4v9wJj4cs39+/GmS3QHBt607IYB84clfVQpPzXqb/ZE8fChWco/asee+kgfaHVj46G736ZufaS/Lsbomti/+8MXePM5ewN0/hr0AIXPulVdqHh5L548eikWJxbwXHbsP8Af4Q9s/fgRXUzrp074fFEPo5eB/yg8EOub7e+9xxbf0IsnHhf4qNnPlT9T+M39qdk72/M6EvdTdADQ1WjAMUXEyQ34+QrfDOYW6KuhUw+P3+7xEf9u+/37sdOnPHUcz+/QIT8P0Sfc0Y/U0t0ace9ePaf/lhJHD8zVI/lbh+AKC+kZal9bNBZv7b3dMt+Xfr3V11XtfHfsvFb0S3WLOCz9gTd4e5YHpZuRoSMADgy/1mip/TR9rMW7a+FffPTsO+SNEzj4wxh84UN337G8xV5+xOf4OPsRfumfnGN4MfgWoB9HnN/L52BKnpqobpRPlnxgvqnn4a8z9xM/C95uwJ5Ee8ED82z26cy1SnDP4LzwN4YPAE4A/RPdf+mFB+Rjq1v+hMPFTzV4ZY6zAi+2Za4Tzvj7Ef+O7p8+h3Sjl8yptOeAL0reycXXjtnDJ+I14jc8l4/exnN551N4zZ7zTzrid0K/Dc+UeaH0LLPuSr5Fj5yHqXg31LvwNiP6Y8eHY0+DHjJx2eJlRj9QKV6WnL/h2V/6lz2xcL7o6faYu93Ixx0eQyF83aOLw4H49gl8rli+TI/cl4L8WaNjBb9Ke7ZPznWOD2slXPar/BTBd23QTbDzYP1nLZ/W2PnRZuKvoY9ldVHQlZ+08GPoLYI3hXdldXOmvdKe/mWmcwt/jbgQDe58ePcNz/2RumUoPZbI+QqW5Gv4E2Pndx/jJ41ONHGO8yl/z4r9fEY/dqA+ZK4dMb8ZScdE+hHSbZF+bCZ+sc98dsnPn4JfWvvwFGbcgy/mrOgxspdj/s4chDxK/E6ivvCEKfo0wfsZv3UNPirwpwX56Im6LEZfjHlVTT//qnkF+FH7cz/NlH6jfym8QKff9n7+yS+W5xpNBoNmGnZn6dA995Hz8y6FD7jj73/A89jid4T/rHxrX6hbv+n/T8XwhXxs5/KiibbdP3AyVo8fG3hQnvX3zF2fqGeO3uIT/YUQfvqh5XysjsxlnP7yj28/7xAx33tiPvrhR7XmjeCT9uieWzwsxSeometF4Lis/8r9ULjnOfUK+nXwTWr60VA68e9xJF3fA/0renfyZRQOVLqdGc+vQQ95Lp8v1Xn2+TQXrNhXwXdqwHd2wG+V3Nsan2h8d+QrKj20d/AkVlfU+E9ZHPxlDmvnZcee0b5PFmv+6/65l87MkO8Vym+7YI4zo255p+/fa76/Id/9NcKPWL7Bx0L46Q51x5b5zgG+A/t19uLoyYCnmCs/7PCdtvt6Qxwsmd9Z/2Lx8Eu8G/n46nOJl2rnTfjtNACfseRe5Y3ze54TF7VHnivu/ZN+QIfncMnz/8fei/ky8xurl16pVzbya5GvdgHvpxBO0Omxag45dniuPXM89IDkn7Qn/6ex28Pl4iupb6upE3Pibca8BP1t5lmWT/GjYz5ucTUmb+zBn4O/gxdi99TqtIq9+5Z8SL01Jr+Jp5SiF5CQX6mTCvbfM/n50U/j6wCOyfrxUHu1tpsDJg11TU1+v5XuNXsjOyfWX9p5+5A/J3whyx+z2PkxfdDPZPBVHG/hU7oS4mXKh2YOjha9afrBVPF3SZ6fUp/n0ksVfmwvfxT0teAvaD+2cvsx+NaRw0c04KUtLjXF2e/BJy9Ip+IPPI/Fm2/mMlYnvMXwxmP21w/y8UHvbh/R175xnwP2UwnzfnByrX5Huk3w5cBHoOvC3B6fO3iaI/ZZPzzHWDgV6iD2TW3882rh2rlHdp/f+RwxvKpA+7sp/a99zoA57RY9N/aT6jO+hP/yrP+2czQEp+B4fy8Wl/v3qtPG6Or9Ur9+nPdr3+CDYvllPfJ7Z+IZ4K9nPzdBr8Dywka6j3fE3RlxPKXOdufUvtc7z/+ReWoR9P+hH71s44PyzB5zhL643bNH6mPqVHBBa+m2vHZjv38JzmFZ9NfgY3PhqP/IN9fM+VN4znauVvAR8Mf2qL/3PL+Q+ccefpPd61Ns5yuSnvrei8ruTWs4bxYz5lARuiq/8mXGv8rxx2rp6He6J+mUxMS/a+LRERwI8yXwndML5poV53cvfYY2/Zz0Gir6Ufu9x8L5CVq990W+PeCbbmfC7ulMuhQB+lUx97sSnyTlHu3Jh1vfzQNv0AGx5xhLT94Hn+fha/UPPYp9i7pQPmsx+fEAPwh9dI++sXY+o3Ppl6TgZOznX8eR+JGxtxgQZ6bgby2e1/IpmjieutXPLeqgA7rgFqdOjePz7fEzdn5QT+DUhIcHB0o8t+8Vw/dw/r0bfJRq7bN/eE4+9XfN3JE/z3liLwUfzb5vDl6c7yufmZ7iDbimfMJ8MqD/KuUfzj5G+CN4HH+cY/W5O80DB/z9lXwN6L/AUYqH/eD8lexz7OE3o0eG/gX8NfyhwX9Ln/CSOesWfCh7YnR4S/TtLH8k4oFeON9K6sXU6dJb3LuOnU6/9MlL+V6t2NNsYufjWRF38UdlTmBxdoa+86bDeXnic/2x3z5oLhnyfj/RT9tQb6P3WTD/WNDPp3wPe++v0ldqwPNvqC/+oVeD7hV7hVp881L8f3DEKXsC9AA89Ec/5XvQOL3kOf15Ak8PHeKCuuiSe7+lXrDz0eALcpQ/6bG7wN/B4j/f54zPlM5ngQ8m+yz8aez3WP4YEUdW0qXPqRcfic8b6avP+Tw7eGScf+FC4JVZ3LS4nEvvp+d8JjL0K9B7bjkdxFR5bsLvH9Hvsw/kfG7gb8AjgG/qfNO/4UEn4HzxZ2ngvwyIc5/UiQU4GadPI31p/Chjp1s6Zt9qfa/VB/fMVUvmS9KRAN+jv6f5yRbeWxn3L8RnHtPniy+zot/PpK/aot9fNc5PwkeHOJOe7jfxOGJPsiOOz9R3vMIr3cDnRWcAnA44fvTw+D7yHxe/zfr3iZ0vi9PwTVK7a/bv2xH5YkBd84kvytr6dXRR7Pd9MqeN8ZMOSvZRc3wRkqLfaqaakzsfKq/fwcfczt2KvYKd91d8AdbCwfrgAJ7AOWzQF4enp/j4yz3qMD+089Fi/9Hyh8/0m3U87DPvO8lHr+k2PnOAbrcOwIFu6A8vwfHZ73M8+GBwCa7U8kPTOH/TTuNwRVt0bGrpU12QX+9Vh0TwBaRPdCFf1rbz66gi9tDysTkQd0vx6mf8vQ1ziV06HMbOR+VE3b1n72rnb4+Om9U7px51bpc6ewpu3eLeLX1vJT32Qn6wzLXQuZeeFvol1OPwTixONfB87XPuwec5nyCrf7Sfytn7W3y4gYdUyn9Qe3rx7qyuadGn7eiT0cvCT9XyfoMePH5dHp/nh7izhEdg/wzFa1IdsmZP0eHvleKn7MQzk+9Nx/Urbl53FA9LeDLP6dSeAuePuYEXZJ8fn3Lufam5a0wf3lL8xv+YOqnBT6PNvCUkH65176Wrd+s738G7c92aM0c+oKc/V301Ju+gWyp+jnAW/bNOcMpzeUO/JT7rqqILBi+rgnc0kz5uJHyR+DoH+rOuJ30I+t9XzslGeQn/8bn81hPm0Gv+ydy4Rb13y9wqk1/RiHMXS+dfOqTSo/pjnusLB6Z9l+MHwbvciTf4zvcMPXv+8m+0PmjZczjUHD/cAFwKc7K99P3BWaLbzP6p0D7vgfcQqL+FH+fmgZH8DLWnGYCv/hS+X/5jL06n0c4lvgvac7TRM7bvkVo/avnX6qyD8KnsL/G9hkeA71Hs/KPwxeaegTOj/iuow8Fl0jejC42vt/WhlfaA++7Sd3jPrfAue+JRwPxt0zi8yFY6p23hcOl3EvCHvHfpROw5H+/UGVYPVvR1ltcWqpt86oFfPo/0uRN4c/QVEbpv0kcZM6ezOB5JL3VM/vgg//eYO2yZmxP32ReyX8S3wJ6v5ac++SWVro38E995v9JRmKsPWbKXj/X3hbPos6+P2TM4veo38sWKfgQdVflbvTPPSNARtPj7iU+B1U1d6SuOBn3yYS0c/w5c1Fs8rYivX/H0yO+Z+lPLO6O+1YU74mdHfYJwwyV7whf2aAv0JniP+FvZ80S/hzlCic8UfM3x8IV9A/72cSSdnDv4gPCXwNcUk2GPeWAVDV+b6B9xIoQ3XQs/0+f+rfGpb8AX2b05Mp+387pvO13VQn3KBXmm4H0dRtRlJ+7vBP87q2vXvpsjWlz4YP8V0q+i3xqDZ+WeLUbdX/rd8Ir7Gp51byM/kg/BNzrapfSFr/l9AbqRlm8u4E/gc01dthWf4Vt5gH7T+v+K+Fxrr3rCjyaWnp0HnvFZcyHifI3encV/q9tffadjuiD+Vq2zPjG60c7ntIEXvqGPmgfnedr32bdy6fRb0ekClxOted5L9kDW97b4/hvhV3LufYc+u/LRERcf6p4/V8EHwA+KujcQjj9RXiRf4oPRYt9+cdZHrYl3FXv0iv078QT+APdTfj/Snbg++6Sk7O13EfPlEf1sDM41HTlej/Mf/pG+jvT8GvRg77UfB3+3aTnegOX/nLlhpXgg/6Ux9Tf64+CypdsPv117rQPn/5V4FMtH6prv/U5/in4c53Qtn6TsPF/oat4mv8CCuceQ5/PF3MF+v3Q52YcJdyueyQ3xO4wdnndHXAdnpXpQ+7y/s2+LeCpv+vPwb9ivMKd3+kYb+XJLP3LC93uGPx2jfw6OJ+B7Nmf+1y9z277n+LljdLng4aDfmUtP5oW8NGPvkQmvUQh3zvux5+oRf8H1CseX2u+Zy9834c/n6L7Dg0vt8wUh+dpvnB6s9I437BvAj0m/ac7f/6SvSDRHeqW/st834vcPOP+J/AGlc/9F3VGirz7vn32h34jbz9L9Rz9nek1/MkDXI0VnYzY743D/eK5T4Uml3yx9Q+GY18KBXxDXjtJ5kF705qwXe0O+s+eO3zG40i519rSZ7smvA+Y6mXTI3niPY+rbmDp7epKvCvtq7ZXQ4e6hy/ItPVb4J8wziHMbnrf99zVzOXxO2Y/Zc7N69kF7MfRhrY+2+PjNc1k0nLNn3qfFd+bC/TY+cXFr4MEn+W1xnj7Ys3/Rd8f4mgfy/fbQr07ggYFbQ0cNPCN1jcUrfDi9sKY/vCP+NJ3hkDm29WmXseZ34E6Zww8H+J2W+vNP1Osn9gzwavBdRV+D31sIx7giT1vduNT+Bh7ShnoyGvPn5UtfBENPetTo/Fs9mI+HA3Dj6KapLvDRDXzlPBT6XuRPi/dVeziST518gpbygae+LkdOpwXfvjgUTm+CbkfFfou9Qw9/poP0N6XPCj/V6kWrry+I5yn7IfZJmidLB+5GvibSt3rmXt6BHy7Rk3b6pSVxQXghi+f71MW5HXOq8MH5qOC33MBblU/FSfuY0fABvJvF8wt4U6XV/8xv7TzvPKePHrLnKqVPseV5bphb5Og72v/f9fj7+v41df4OXqX9/T/0WZzu4JS8nKMfEsqP5Mjn3BFfLI/shHdZEvfq2OmoLeGFbYQHnvOcKvoFq/8TcDzC99j5s+f1xX5tB28nHLFfD9BlXolPXnIP+uSrhH2U9elWn1w3wZp4bXXgI+f4izxu9V4i/js4G4vj1ic9yg+EvAa/Ev4qfs70p4H8Dsfw1tcFvME+eaORLh1z9EA+hT35a7Wobz/5/3/09YX8r8TPWsRurjAH35DKh/ubuJwwZ03h96GHX8BHvHS4GPzQxOu+IE8m8vEL6F+FU3nTnHXEPmFw9ot84/033K8S3WV7LmnH+bDF0mWSr64vPTbqIvJGgI76I/GpOPtPPDHvtP76W/oiDXHBkx68dFY0X946nlzwQV6N5Q/acXqO9r1y+dby/tETmDC/mUnHhbi/w2eM/y7d1Qnv4b98N+F8reVT6UlPHf4TvDT5afeYIy30uYRn9Ni7J8SHCXhk8KPCgbWcHsFW88XG+bbBx20zV5cuacL81fJ0n3MQo9uFH2PAPHUvPxX6mxXxwekhvsUOD/J1zhdT+oMUvWnwJb7zSbRzNGim0m8bwOtayjf2mffyDK4qjpnbXnSXjfNDKdvMcwry4wN9/Er6gJ/0Ef3455tz9Bz/SDe3S92A3oj2Fcy77f2vmdPC0+owx91KH1znvuY89cU7RUfd4sZvvHhhT3VL3NpPhl/0Qbk3fGSuUKPTHFXMD0veE+eHOHCcDOWbU6LjFM2lPwYPSL4i1g+WzJPxRx07vn0u/oAv/2949nbPduCzCvpJO9fWh8XoX6XMT5m/jYd9P3p1+BV0sdvo6A14rjPxUjrUW0P28Sl1sv28hD3kXrqpPvOLLXPBCl1b9Mjxe7J6vEQ/0PpZ+FjaPxfwoUrO5a8X9ThnmeqTgLgnn7MLz+El98y1d8LRvTF/tDq8J9143+lMz+H/ZLrH2h+c/GjDudx7DkfzT35b8EXZu6FDxXwDXeVQPlzv5Cf0nhvFB/b6G/qMP/pk4Y8tX9Vj8Ottnof0X+x5/cmnN0bP8Er4UuJizXminwafNTv7twSq5wfwkCr8gaw+S+Tfd2LfFMTOt33NvAW/TvYsGXMX6m7PxcEKfTTysvbkimMb5h27s09LCd7R6sO14qJ8mYe+2wdV8mGV7rf0Z+R3CQ4CnIXD1dwKdyf+UcvOvdUvFu9m4Hzwqxaeyide3QkHxfe1fCC95VS+Bfdu3mB5LhMvPYIHeyW9We2d/tEPh/QTqXBIb8S/keabLfgdwvu1pC/iOR1b/LFVd/Pc0W2dgN//YY5Ugpcsfedvn5Ln2dsU/VvqAIt78j/L0F9ivyYf5hF58pX/vpKvzp44N0cXEz1A5hg5eBT8rxri7EhxGFwBfuPkmT1zQXQHpZs4FG+e/joXrkl7/Q/m1PCVyLcpfATeO7qmc+HW7RxItyABZ5/hCwDu1EeX90K60Zr7jIkb2tPIz3anPdyQemrD54FHxryiBAeK/0A0eJSOdAAe65u8GMdunvRGP7ge8+fgy7A3k2/4j/Bh8NRm2ke/g8NU/+/mID/ix7EHhteg8/XL950Sx4T3YJ46cTjrWLyEEfvSD/RUthNXt2/sOeEbk8b9FnPmlDlGIJ/LLjoASdzvgBta2ntiHjDH5y94Zc9fEh8LzQsPnJMcXG9W94/swSzODphLCS8+TdiPXNDn/Latfolq8JUb8Ben0fADPSmLvxfgorboL4ebbiO/7n/UTxPmUiX+AeGl4+VbnE2lYyLfviv5jwYWD7lHI3BaK7u/w7HyNHEOfdTOoEM8FR/B+t8KXdpQ/j9b5o858Q5+tfS3mMsPu8I3eeyNPpmj++zdd9LRibpHeIBW5xzgTbKXUn651D/Jf3/qz1L5WjP3t7jwEDv/gZA9KueYPsjhDCp+bwMfIJN+oXfmpV9TN23Bae6l33/D750LFy8cd+X43dET5+CAr0qBbyr6dQH6jE/q26X3h/6C3au6w7kptfeEb5Gr3qr455Z+c8OcGf3/CX2//C2/hKui3gmPDrc5V5zqCF+NDr/dxxM8l7lwTRX5hrkxvDDHR/pzOs0z+ct9oJPpfGYL8sJJdQ94U/ZcPeLmG3XWq3DoPnrdV3yfg/D8qtdfVF+zx4b/HaMH47GPfBK/E/66PY8V83fLv0/sNbbwBsA30E/OlGdfY4dj9aVvJP2ZT+rYQHz3mvnEnrj0Qf+p+DqXbv6M+qpgDgH/xkeHa8afn3Fvt+zJAg+dB5+4C06AfiKVf5/0f97lj0ofjI6LdKJrns+X5pfo64Hzl/5nm+/zxf6maBwPYoPecLCkrn0Cd5XgkwO/E5wc9VYPPsWBOqigrszoB5hv9vj7d9z/Cv20nPqCOUWNvrzwkAfhGsALBOITf4I3sTrxHf0He56J6k/hDq6Ek4TPYOftnX2Uxccn9V34ksykL/7NnB0/Puas7IXgoch/hOcEjgFcnHRdxId6a0LFO/XRG3gJ4Lg8p4+5FW9bPK+NfP2ED1H/PyPvFeBI2NcV/Jyt5tzqf1PHl7Jz98bzXYOvmsn/cANOqhKetGaucJQuon+u/2LO7Rt+tx/gptCt8ux5beHXWvyNUzdXyNvoBRzA9W/hkSa9/sV5PvAsPSv4H9bXZ/iqMy+owZ/60lX1plZHtfqNPw27YWrxN5CO8AldzFg4lUf5MjbTjP5sBr+MPMmccS1dOHw0rf8OlYf/fKtDK3x10MFriHc/4PYH4K2ygLmr8CzSlc7Rg7L4Cz67iXbks7IJ77gHIbiqCnyb/VzLoyvwGjn9Oz4hgfMPYv+tfTv9ODq3BXuykcPZUWfV8GiutLdCb2DX4jw+yT+IvHXi3Fpdt0vP/tD48lp8FV4Q30zmrdRx4kPFzDUm+JBKh589lnCwMZ+7QheG+g18Dnx3zfV8/AzEU7zl+xbohIfSqT3G7vzVzH2zidP/POLLjj8Y+lzoJIPbm2vOMfEj6Qj6+nfxl6XXfBLfqe1wfY3wmVPtc5nvg+vy3d7uBt63xdeU81vAK6VuKXjPny6/sT+UHt6W85HDK7L8/Mf8/xBx3i85x4FP/cufC6Vnlcf0A/L/Fm7lRL9diKfToy/80/68g272u3y22adVnbOfq+YqiptrfPss7o6JOxl41VDxQHollXyCujwX6aRZXSGeAPqZ7JetLgzIX/Z9f6W3JV7lF9/7U75zLeITuJ3+rXRyxCe2+51af0Vc9dnvXcvXhTi3Byfj/JG+xecF/2H1ieXdP3zeC/Q3qK/x8cBfSHyTtfwy4RfX+M3we8Ufu3N880D62z/4UcDXp95Ke8Oh7/RZEunNtIkvY/laM8fA7xZcL/dF+gQt509gddeMPLiRDp/8VhNwpbvA6jbrJ2PmasRX9GjtcxY8T/Rh6euYlwfs1QbMCXrszS2PFsJVtZ3OXaXP80g8mzB/3+ALFMzIIwX160662UfhquEr1NJ/2vHnEvaLVm+u8Ns6jAYvPGerNxc8fzsX9hwip4OK32zq9tdWT67PPjxrz/mA9ZWH4FHMu+e8o/f88d/3Jc8S9+UvJbxuRHzowctd4TtheSgD58b7mYCPkg7Kirm4w7lFzIX7+BIlzMfgFUQDj/y+kh5vxlz0xF5hLb3BnPM84vfGLfvv1kcs0VWw5275cYRO+4a8ZPX/ouafPfZ8D9604Xn04dGproikQzARf8Dv38knG51vq1fdHu4P/+oT/ekeHvriA73lIzyo/Yg55zXzvn9x9EZc/MMvteY8oD8Fzwr9f+lMTOhDTpyjPb6M9hyPgdMvOo7QKxpTNyfwyvGpls4//hFhS3q3XjRzuiBz4RSv6NstXvzjPNr3avFcD+i6oOcDHgG9NvDu4K3AP1PPtJn3fvPvF/KXmtC/yCejJd1k9Cnsnhy0v7yGjxrAt8L/xw/97q98IMfEwYx7eSBPWnxvwDeH0q1ZxJZn9/Cvwop7UlIPW5wt5G+KLqbVbfBuhVsv2IfN6evb4Acr8GXo93Sc/2Ut39A/zukH+dvi6xRcbCn9rtD54czFd22Dh7O4OZfegvAhE/nzUZ9v4XHPhLe61TkfDdrs4cXfmgnH8Co+E/PB8IP8/CveGHrdxPfU4QtqeM1Wvx7ReWUflbIn1Z52L/+wCfiBkvdxj16J1ZOp73ysXpnDr6V/v3P6pFYfHdTfltr/y9ecehA+Dv54zFl85rh/5LtEeC94T/S77E3wJfZ479ITkO5fAS+RvC5/lA5zn2v0Pgv2ysRPfImpq+szH8qjbm3kDwvfx/rroHF8pmfppVBfWR3IXpR4Yn3VkPnfFtxGIFzoB3jLMnW6fFv2n/bfd3qe0g37pB5PhZO84Pm9qX/zicsfzCnWmiP74IpG9Os5dYz9/CPn0uJrj/sPLpB5TCYfL/EuVe/ae3wHz2CfSz6u9ufa5/n4KnY61NInWEu/64nnusHnPhHuSXVhxr7I6mz5hciXwb4vuvfcyxx/euf7NWSPnBDXre+W78ZM/MRn8kYGrgPcu3TMAnglb7Gb087Ep6qdv4zVy8JNp8Jp5OTHN/5eJl+CPf2x5V35fXR95/OdEsdK8awsnkT9i9jNx1fU9Rm8HPAwMXOWHXugQjzUzqCH/s2a/edU92xMnF2g/808s01eeqOefgVnESseLzn3D+iyrGP0q8S38tWPise15/d4jcXPddqv/R/8cvq1N910k3H/H/Fljb5CKB7FlryD7y17qjX1o+Ub+GPMIRrpC92DS2jor+VrEY3RT11z/lvt4QSf1AofhEj+cnvwdXvxHAfyrWQudcDfHVwQuv0Wh6xPuIPPbvfhintWgp/C17rGh2nKPbqXbnXKXuqFeLEHFwSeiD2WnYeFfKPRjw7pA4cj5qg5+p+h6harb//Rl6+Jizn7e3g++F5ZXVFo/iv89590zKUHeEu/lBDvTuIjZdS1x8bxXI/01UftnwbgRi7wAbN65Td2/sGqk5oxeeaD+/CjvVTqfIesrk/lSygd2D/pjUoHsOd4aNYntc/6llfS2SvAe5bUUwuep9Vj0u1E/1N1O3pRzq/uH3Pzg3BsGd97TT20R99uJp1Y+dnW8k/a8/8X4p3Bg0aPNAVf4531jeWz/Yr+YiLdY+liZNRdhXiJbn4HTjEdO79Mu9dr5ryHlHr6lfj0Cs4y0/NfwY/ZCucgPdxrzRvlJ6H5xZZ7s4PHvad/D6Rb9gl+PxGuqpKOq3Qh0OV2dXeGb9tOOMcr+ctzr5z/oad9jm91xUFxpmEu+gL/bYvvL/x98qHFsYK9hJ2v2OIQ9zgXbnAivybiaS5fq5TfU8ivFp0Q8MTSs3vW3lXvX/PZtXyceL74M1EXo5MinpF0lKbUKTU+KPY+x5z7kn0KeiABe3+LL2P22wXv55N6Pwn4nB/0G0P5jfo8p4C5zDvzo30KDiBlXpiAQ5V/hvNfedCcMWAOIf7/j/CoLfb09+zB2nEgf+FEc4IGPK50l3foi2v+73DBCfNs4hTzZavv3z2Hj9vIJ0F8DX3Pb+ZpW3g+9hwSeIn4lMMrZe8qfuEL3zNlr2756km8M/Rk0SOccH5vnN8vumXSSbjkXm6YQ9h9DzhPG+ob6mnxtWJ8N97Zm26oZ8DxF8xdC95DQN2DDrj0ZgrqzEfpqDAPXIAncHq1S/LNsu3q/wxfKnDBY4djBSeCP2zK57XPZ3XyN/yBlP4rQO8Avap5dwluLRiiazUmzh9q+PtzfX7eKzph4sNKX/BOvm7k8RidjBm8JXj1W/j1wqX+4rMeolM9fMB/vpCPSod6dIFOJjol2pMwn4FHanUX+KBSeM+GefQfexE7t0f58vTAsX3wvHLmfscIPPcPdaP8tPb4rVv9kUk/9YNzVbIvBf8G3xj9KHDodu4K8ecL3nvF3HRyxkd/N5F0bLI4Er7/l3njAZ3EUH6oS+Yb4LTJ4/BLpUeC7kYonHbsR+oH//ieFf2O9VOWJ1bwJDP5z2vvt5TeUou82BZfTLqc8EeiAXOvCN2lg3SW/4ifgXQW+bnwaSfwqWLy3B35tZBO9I77cQl+dMc+lXkvOlizgr7hF51Qq/dD5q9Nz+GiK/SaZ9dubh32+HlH6iT8A5gvlanDJ9Xi8X6cdafkV7ISHxt8FP4mMXliwHxavuV74gE+WvBaLL+tRuSDT97LlHOy+29/gi4q+MiYOvmWPJCj59bIV0m+VZ/oI27Qm2FeO+7fKy8EzIeP4AnvdT+ksyy9o4jzmsPvdL4Gt9yrDJ1aN5dbMP/Bv1a+ovQzAfxO9IkfuWc/8EISdHvZ80+oQ76IC9KlTeH5wLeRf+4V88tC+0ff1Rm59taX1DN74UOl96c93pePHmCB30xDfSE+Ty6/mYnLS0GHfm2g/VaP/CGfpRS8qr3XR/DVW8uv4EZz6c2IByz/60R8udD5RzEX0L4i4t5XzN0srkrfrSgcvzWjrpoJj/ruzxM3h7R4jC43dWguvJh0+7Rf342tTrY+UT7rM821SvB6pfLy1uF6g4I8dGQvj08bcwW7N8/UL5n0vzPiakVeTWvHo3U+jDHx9ZnvfWg53ZOCPR514og46p3zz1D7JXAD4k0Jz8S84cvNa63ujDUP7cmXD93ZtXzKltShH/AIEvqUqeUnH1z/FpyT8k2Kf4nFvaxGp/+C9/jJnD0V7+GLPlQ6XBv00uw5rez3ej/qD9796bfF1X6L+Bo3/etm2mIf9cScat3r/4unZXcxHnje9IH57ZI9lObezH2i4QOf157fC/gHO1efzFfwDY+5Z/JBe7fnRzydU4/fNIu0e90MV/p3eHWLx+5pRD+7sj5iOG4i8awm8o1CDyrKun8+878+8XHBHPCovfs7dajvO135repM8HHh6ux73RZuFV0quwcL5mU79l3RDedyio5kwRydekY6Wkvi2RKcTsn+Orx2/qyhfIVL5go78Cv4aI/AKcyJyxF9UyGcs+XbHnMC8VLuOFcWJ/bopteNwx9JX8ju/b7jfNb2bfZIIf3wB/299X0LfELsc9wQd1L0Ky0ObvFBpa6RXqH2n0dwyrXmKdJ/iahj2WPBP7f88qO4UfO976T/ie9wHgyHnsvvV/gBoP8v3Q7qOPow9nfOf30N3iZDN2G2PvsuXWm+CY/f4kWHvhM/Rfr6uoYvdHPWuV8SzyPqP/vc3/gbOh33Dee/LT1v/JaYD4KfAkcoPSv5iK/APezR74ZPiE4D+tQt8AYp8/IFed/qwpl0yuDFWT1n9/+f+I/yG6mpb3/gT6/R3cPfCD1tnnPM/nHn5qmhdGym8Ku2hfOb0ryePXsBbqGWrybz8rTtfK+38E/BIRXE6T/nbzdTf1ExB0K3BLyv/f85visZdbl9/kJ8U/lJa19X4F+D36v4kQn39BO8ivoe9mHwCQPp+a7lA4A+Mr4vAThS8be7zCUTfNnBB4GLQZ8M/Cn1PvsHdFIixyfbjcFJ/tJ/PMGHwR8Qngd+IfC0U/SPHf/+BtxkSnw4467oR9BlFE8mGozlk6U8kBB/1fcdC5678Ilr+pO05+op+CXo19pzGzOH2qArjz4JfSs6g9JH3JPHv+RfHZH/e+Ingw8o0COx5yOcJHyDsw5Ohn70XDreru9Hj9rhDKaNw+en7BPx/QFXkxA3LL7n+Ag6v+it+DDSoTpyzx6kZzthXn0g//rMb9fwwad74uWL9gHU//BkmRNZXlt04K+KPzoWD7XTv/eDB6sz+n98j7V4Y5e8n8dm+svPGVPfrtP+njwTj8B3PFInrNHnczog0sW28/EFjqCRDyR7I/yI2P+SNyweeOHC6Z5GRbeFLxDzxcjiT3QBHqPA56OiXgqlR1VQd1i/dQ2fxe5rC95kpve+JM81fP8deAfmrjHv/Ze+b8X8pZjgY53RX66YC2bER+aL3FuHv1o37MPAE4Uj6spYPlZj6j71c1aXHOGnHskTB/S9Qr23H9XTkeNJql+zuoy5JvMQ+XwwTxCO8IL3cuDvF+LR++ioCOeaCZ/9xM/58aIR7zOHJ2j3MY6jA89zD1/XzvkvvA30030753v8ntnj0BdFY+7tErys6kp4FfBwQ+GbY3QB3B5qQp3bos7bs0fBl2Ni+c3hiPf42Fv9suKcnPh+xDv54Gk+IH1C6wsPnH/rr4QnKfEDZj+svCb/86N8U3QfuvQZW+LLXnwcj3wpXwvLZ2/gIqTHhi8P/T1xCn/FYEP8+hKOIwVvMWaPfce8j/0/vJAydc/T6p0Dcy3xNQL5xU2Yj2zR62H+Jn638EifZx8Q7aty6S58yn++cf7GK+1H4EvZc821t99Rz3+STy3+xdp/dwZ3sdM52Kk+nzAX/KFfeqFftrhh+VD48mv0OZjHqk4bEcdazLvVd2/Aa8M388kDJ/qjD+Z/iXisb5yTXPrDZ3/rDefI4n6CLx34M+ldncjPfeGqJo6Xav1Ji3xWsx8KpEe2xvfc6oQBeWwPjsneq+pnVz8e2UcLX029jx+Cm29Lb6EQ37Qln1TxHsSr/4+XL/3IFN6KxbMWdfYGvCy6Jyl98BX31N73A3VzDs7Nfs6D7/xIGuas6AKi82DnuMd52E7Y0ytOHvge9v0/uN9WT6fs763PaMCP2XvR/rFgDsK8eAwvMpUuLzp6ZZu59wfxckd9vWuTV/s8H596YE2eCzzek/BUa/bLM+EofeLbOmJe0ZWun/5/D/696v8H7kUsXO+L05EI1g5vG6j/fW2mtXxipFOGHgj1edxvc27W4NXs+8bo3E7la/9Af7H0qIOn8KbWntWxR4+4FfH+puzrSvZbsxf2YiPmaTH3n30YODk+N3Ow6KX728BP1fztn794p79u4Xt3CoZfmpOCt0ZvFR2n6Es8zDg8ME9SPWXP9YZ+ZY/ebKj7O2ysH7c4dCKe5fijh+LhCefKPhseVC7e5lb6VnEUOv5HJD/VFXNX+zxH/DkLcEGh/J+lQ8f+BJ4fe2P0MO1+3TIfBkct3zDpPl/BCwvo860fbphz2O/rsDewc37PvT00Tq+0wtfQzvsRHovFKft+t+J7sle2uGHf74v6vMb3Ej5oAU5vSj03Q6dzy74olN5aAd9A/HGLT5a3btgvWFy9BMdx6uC/pfMbUq/uz77FhfxBCuJkJj8r6cNoz5ef/ZO+yRd7eIjhq/MxmUvXpGZOYPnpkjrA+i5fOtrwvMNLntvcc3utW+JfQt+B76p0LofsMRaxmzMv6BcT9GvZa6Kvi14VfkxWpxTSBZCe4ZR5jL2na93z9uASX6EaXhg60doDrM667z7vZ0Gcq9gbOb26BL2TTPM9+VLNeR/oc4P/jKV7e0998EK97vrPmvd5Q91SMD9Hf6kGl9RwTmfwG7eai2zkG8rn2ikOhU7nZx5RT31TNwsnh17qmD66TR/v/ETRWcMPK2Lvf8XzeAbXVuOLAk5fc3Hx8Gfgxyw+6+8V4hNMHZ7d4lfKPhz9JPlw/2Ov+S2dkcbxrNPW8BGcX6r8cuQ8fcrnynN4563wDMKpBJ7Dd356/83Vnf9KLj4WOD90r4Vfkh7Q2A/ly56yV7Tn+xcHP8TRB+5v4oMb6JGXS/m/4IM3E95zccYt1/zT6qQX8ZrQuccvhL4BP7XG7Xc2+ILgx91hz3SUPiH4OztXB+qidc/xeuz+PKEfg64Kulpri8/MLe1+JOD7rB7xYjdfWcWB8Asf4KjW8lefUs/18O/dgBvEF1u+qRPpmFAn5vIN64BL/aYfj3vMQS+kLwnfbYXvof37ptfvwA/J0Ue0z7PGD2tqf0461O987h57bPvzY/QZN/hmTfvdoIF3tZcOmhc90td+S+8tBSf3YPedevcWXrblZ807p7y3WLxIixfBcOwtXxx/xuqsm9TuX/RNn33VRGv2zgsvGvKcFvBMT8Jn3KALdWTOUbN/svN/nAxH8ETyybDLfDofDaXTVKRDj7rMztcNevMl9UQoH7gO74M8rP5L/uB/7CNa1DN2n0vOrfxU8f2jXrTvVXWGfe1XxvaewMvXbo6quGz/3+Joy3M+9AfiU4FOMXMdeLizGL/qe/bMB/y68NXtse/I+Pc973+ned4V3/cPXZAygl/2zHkofYfn/JJvH3pk6ONFTqcqGcPDqRwO2Oq6HTzFUPiWGr2gQvsD1SfS34KP5Fv8TeWXmnH+M/oM6k8/VB9dMS/eoUfAflu+Wu/c463m92N0/a/QOfhm7nMAJ2P3MMfPLFIfnMCfSMSXLInHjmeAv43TN4ngG6TS6/DID3vhYHQupA82YL9g+f6N/Z7FmwM6URbPR8wt4W8zz0zxbwEXU+Cv/cCe5xO97lQ4ho5wrcSRnfDgen7ah23l46fvvWvcPj/j+5Rj5/e9kS7Yt/B41IOZ7/Zn9tykm7uVfpD0i+fSaQyYK+bEjSU4jUT+zqXD61E/wKNiDqK90Vj4TXAjmfDMmis8EN8srm2oQ8ETxQ4/K3x8SRy1579O0fWTr01P+DrxW36ox5e8J8tLr43Ov+t7tviDWz6255uyB6vEy5qQN1+lDyPd5yfe8xGePDpm4EZ2qteZW/E9xHsJ2ZvswAdZ373Vn5OP6176uh3i1p669Qt9DYsXd+DDmKOjX7XTXjJ0vtMWl62OPUmfFn1weMAT4rV4+L/iOY/ID3/gBZ85/7l8hj/43A06UM73MKO+9zW/QofX4UkXwi932DvdE3e+4Nunmr888fM/wJlZHusxz9vgC2LvfYtPOHp3/B6razZn/XN0+9gPLH3waY9O58/iTQxul7wF3iA48r6yeEpchJ8/J/4/MJdag7fEDx48KTqp4Mmtri189KpPdj/gA3yjTzYkT0U++tRb8s0b9ZDVayX5OkW3mHkwvrH2vlbo7trPj+ELo/sunckf+sMVeym7bxk+nk0wfIY/tVf9d8E/2+BCm9Tp0B1TzkdA/LlmTnYE9xPKz+TIeSnl77QmLh6EF5d+6J46Zv8/ns6lIXFli8I/yIGoaOMwKBBU1KgoYUYChBCSEAIE/fV3f6s4d9SnTyvkUbVrP9aDeAaekLhzqDnPrqh7V/T/Dvg72v4+jvx39M4OLd8nryk66LVueW436BLU4HTxL4avF/d4fzH1gO2HTL4aI+Lqo8PbM9cJ/Sf2+RY9LuKF9vGAvu+EeXgroR864f7vxJNOyOeky7PjevfEyanmwTv6WkfVbwHPJUVve4++1OyO/HuOz+GWcwdcAzj06J5z6hX/6UI67zvxzeibFCPm+kfyjRn1bIG+ueMNlPBmE+bx6JIIN/vKnGrCnzm8mkj8/lT4AvFYVCf/gY+uM35PvmwFOIMN/WLb7+Rf5OuWZ6Xyx2AOaXWQff79eZ9H8Mt28OE419BVph8QoJP0o7wffiN8Xs1jwD2Dd2pzXSnXk9HnW5Gnz6TbKp119T3B/bed7qPlZxl/L5V/jTgHX+Hl1B68E8WZjH5QJr3DIf++gLdnedWI+h2cM+er5TW/0rkT3nGDPlWP/HiJfyl+1uRhs2v2tY/eR8r81eKuxa8t57W91yF99kr4r1/m53P03urS1Z8WL+RXYvuxlh4DOCN4q+oDtsjjI3Tf8pbzn0nFH3skb1swrwEnwvyxQH/D3jdzO/oNtfIZ6QEuVH9IL7kkzxmBd8lGzDGFrx3TP0afmf2n88WeO76DwrviJ44OXUD//vncL5W/zifzhcUQ3UPh/z7Ux8G/w+oozYfwcxTe4UV60PgkF8LRts59mTvq6A/1k4bMdfX5mheU6G4Sn1uOb2B5ZU29Y/F9Dl6r7DkfsUz1zo3D5XMuiQfrEc9C+PJ2nSPyDup06TLgg0EfVXiqGftnDC7Q3neXeqQkPsObaQ+6nBer0Onz27n2gt6pxbET+Te+qeB8Ynhz6PIJJzAhX3sHB7XAD2iCLwW6gw/dZAhf9RGfQB/efzwE7x+iD3BBX8/e0wfz/UJ9rkfuJ5Xvi+qUEXXoN/qYa3zS7JzMOM/Bmwz9uXRSR1aX2vo49fxtMB+AAziCmzh68BPvpLPPuUa9TP63b/xRgp8yvMNYvpslc3L73hvxlWL6invyyS3+ynY+XXGu5YGveqRADynyeE+ZfAYSfFMy+bInzh+1Jf+4jHrvhbhzkTj9vQvlIzX9zR77+x94kQrdNeZfyktSx2uIp5zbGbzwHH8QcPziHdTax1484T0t6dtaXA+YW2/QN5v36F/EieMTLKXTo3xD52tKPl4nzMd0n3PmVJpfwDMhv4+koz7XfBrcvq27vfyKr8554JP0Ypjj4VdJfVfgw4aPfIdzqiM8YuJwrnfyLamJx+oH3BAP98yb0EEaE//a8oP3nL/Vb3D+eeYRR/HglQd9c/2FeDZvwg0kTs/oN3E6UwPiNHXiWYejgqeyE0/+Rf5u1B32vF7BfRfES+Y24ldNyd9S+eDJ9+Ug/xbm6BvxwVt8X3aur9/kizVGTysijz6ynzeKa9IxW535xytwXrYetoHLP3fgDi0//6FO2dAPRkdpxHVH1DGvvI+t8sDYzXdC6Yrn/H4dnPGJyh/Ff4jkCw/eB/6e4tiAz1+i+1aguzTbky888H7gn8G3gI8eOH/mnfwL8R0hfkr3ZOl0n6fiR6Xs00J6UW/8fQwfuJKvmXyYF+RXBfhMey579K7BzY5ZDwF9rwlzdfwKEucrPdMcDn7G/8/VA32Jtsf52DAv2BCH3tAz2UuX+x/zmII532bo/MC36GWh9y1d8Fv5UrKeKvU95Eexln5pD/yh+GKZ5+YkM+IfuEbu1753TnxO5U+akOe9oVNq6/CZ/sdq6PAYpeZL6n9O1QeJ6TveiF9LXmH7W76KJXpJ6Bw1/UvhI8DxW11dNv1/4NvSkjgq/LrLD8FPhR/kOV/yjQqYL7R57zP8p5K2w0ut0CuYdMCdfHjhNzoAC/T77Hu76LUuxg7/v6C+D0fg99+9H/kO9JiTpPgBR7Hw7/DKC/wPeA6d/lF8197gkb6CndfO5wefIPqLPYuP0Zo+U5s+xqnxB6zDA7pClkedPOrIN/bnZ8JcXvjKCXOrjP4lPrD4bG3hBcaqh1f0C+Avsn520t14Jt/9xj9sL3/sKX2FFfwOq4dvqft3zH2oJzqD27NP47Xw4eiSz4S7/CP/tnPsmvVQoANgebvLm7f2+/BcdO7egr+yvOca/nY59HvSRxqCH5P+7pXiS4gOoXyJpM9h67hm/lujt2LnezN2epul5s43+Ern9DVreFhc35j4IpzXBL0C+/sbuIpK+nLSsT8qTyD/iOX/3JC/oo9IXzTrkJfuycf7PAeLI3+N4w+U8ntXnKo473rktzv6Z3aO2H3fyJd9aH/aebWpwe3onC7Jd7fgDxxO6p/y7Rreu/A+a/HEwRNEru9CPMzBDTg/7CvmDpX0wyPiRQxOzc6LH+d/6g/gGa7FY4nJgxLxscfUKS3e94l8uYI3h/5kgH7YEz+XMTcTj8L2h+37JXjAY02fquL7As/yKNtHO8/haQvm9iU6bFPxleWTvMY32/msxuK9Sid8THxYkv/Zc/4jH9nK57Creb/mY/L5HrCeSvGDyW+iG/XzOcfo95FvlA39yS/e75L6ZC29bJ3DFs+X9MFfWYdr4XqEt94wnzi2eH63Z92GT+oR6TFm5AfM4VtnnbqEOPJC/LmWbwz9rHBIvPmQT6B0Ftbc3z/ee9ZyvPdMetXP7FvV8/KftJ+TbzC+Ah3y8nvmKFvisu37JfUHujfEmwzdV9Yx57nFG/ri9GcLcE/ETfDToeZ1P/A7LC5cU8fjJyP+dUL+ORF/ROet8nfpxT95UcAcei7fx4C+hPo07+g/bPCxxV/dQxd6LX1a8sJC+v8H+efQt4W3IF5dG9zvA+v8hXi1pA8fsl/6d+i2LMEroF/SAec/lF4guAl7TiP6qva++ry/lPoxrLuroF97YcTzsry1Q5/hU3qyYf8aPoDVg2/ofi3x9ZnkvBcvmcTMpzx4sEt8rKbSed0E84PL12fyO/jWHKzun5pJyjkk/nsu3X6dtz/w+uqx/+Itut1WY3lpLJ74lrh40lzoqfsb+wPpGwn/kxBfT5xP27YvPtvW83uN80cu0Akr0M9hfbU4r/5Yx23PxYstvqLbjm/1XMa5vmJ+ZXHopDlI5g/VH0zoe4o/e0v/68B+DXP6h1vix0l+zy/UgR3p48EPg5+P7ij6F6WLu0fxa16Ijxve0wkcnOUrNThyi39/8IbsOVt8L8nvDtKP3jD/UJy2c+JFOqKKQ/IlSNAfLMBNzNRHuqZPAt5I+mjoUdEfbvke/jG2/xpwIMQV+mR74tPsm/3wQb1n9WDJei3ll1WKP4lu4pr5zmzO82vkk8IcFj65+PL33P+Ufi/8IeWF8i/Bt5Z+iXjrV8zT0emAH3NED8HxGUbChYh3eUO8+iXvyvCnQpdW55z0rN/pv8AfYP6xE04/k3+X9KEz53NbC0dzIX9O8MU7+XRIt70gDsDPAO97oA8RbuXrzjwbXj/rRfr9dq5tpc+ckW/lzIXzEtx8w1z8Dj7ArnZ+K1Xb6fGpb0Lck7+p+A6RfDrFY30mvm7wa8w0559R792Itye/2zHPd4Uu0x59yRk6YfTH/bNu05w498WcZUs9CW6gQ9/+hbgYgQM9gDNyOIAD+UuK3gM+VfKXuiIPm7JPcuHVpJs341wqpW+7PvuPXJNfDBPHP114zh/rXTxO6k76KGNX76/Eo5LOk+aVGXWaOy8KfFssHllefS28AXOCDXwX+gtD+iwHrq/yJjfkvXP0WTbgQHk+6Ck4falUuuDgrfB96IEPe+U5j8SXbYFLlz7OO/+/AmdGnKNfD05LfZqY+VJEX22VOR2sjP1kccees8/8aC0efyydNPoBBfr54Mfkb13wnN7Iq9foUYP/HFodjm+sh85eSH8455xRv4X6vjN4TCa6Ps01U3QHmcdQ94NX1T5/os/9Th2fhFZHgKsJ8UsXvuOZ67Pn+9hMVrYPLH7js5r1r6iLF23eyxP9yn/C5QmfKFxOgM5RjF7vZE8e/605JfjGqXznrzzH57n35g/olv6ho2Lx8oG6/kS+YnnEiXmOPadD6PRJLQ57mj8k+KOOwZP3pZdBHyEST+bQRKprS+mW0EeHh6/4I12RKT57W/Q2LB5t6evMhOdb0qc7jImnvbMO0Ijr7jDHOIR+F57gDp1A9DLHzCO/+f4Hj35Cwlxp7vQ98TVuU/89Ey9/4S1u204f1OLwLX2Co+YR1+TRM+acjebQl/Jzhk9j8fWX+pC4DH/hIH8k56ccMAcPyP9y8qhr4qjlL3eN4ytpHsYcne8rzz4lBXj2SP7vC3AD9l7/6E/ac8rlC6B4WdD3/Wqc333Pc3rMN+d+1P6sI7UG97+TzuS19LfJl6qGvp/8Mv7gm6w88LgfToc0ku7WEt5tGhLnc+HKwSNZ3NpTl9Xom9t7QK9eeYf8uy7pC2yZU1m8eE0cXjOmX5Ixv7M8rpBuXUC+laOXkwu3LN8e8ZeKodN52cDznsr/wvUd1N+TT57mXLZvxKehLyMdjTbvpea6V8JV1/hva37+DY4ikw64x8/tyI83wh//nPUC36VPQj9JPHn6SGP0LcOzj5R8UoTnt/f2In87z+lzZ/BC8HNCn9Cez158kUfhnqlnEuYHlodaHOmCk8ngO5MXlvQlf6m/XuDdWbzYqS8pX8oR8a+Qzl8Gjk06djm8g6oF71D7YME8hTwaflg6dnztEtwN+l1t6uTC7Rf8e1vUjXvp7dA/KQKnb5gLfycfzZT5VyF8ep/1EXPebtATJT8G14E+hHj/J/KiD+Wn8B2sfrf3vmA9WP298cC9o5NDXA7xpf3gftXv3+h55+T9lfRSsjNfruV4PKlwqpnOdXC8hfQf1Q+oAudP+IVun/39mfOV/jVzYfueZ9ZlonP5EZzZCzzVAt8M8tXmrJcqH4Q+uifHYLIjvvnEhwV8jen0PJ966sYj4iq6X+CqUvoBS/ivS/lWN/Y8LY5P2vyeT369li/z8Nz/eiGvz+hDlcxrpz34EO/yccnwr/TIU5bo0FW1/9DEz053wurTQ+wX3twXHoD+3mkEDsnyuKH/Hli83clHdNg9qd+6Js52eD/7kf8Bjt7OlXvwWszx4Q3Ye7wkn9x0fOlvb4fg8Oc81yaZv0lXCh6Tfe6YPsKO84v1BH4dPwziKjjoEXFwT//njvXK58DLLKhvwasS/+Kc97sCL2r3cyLO2Z9R4PR4U8/1BZIgPpInbsBbH8UXq4jbL/i3/Mnn/dXhkeKvs15BQx0+AU96RBfZ4iG8Os4Hh0eSv+koiMQvtDzgjXj0Jx3aEXkOeSZ4mi/q8sT5eZNHjuhnfqFDsMtcPZyyX+FJSH9w43j38Bp7Drdp9Zh8/yw/vGAd/vbA+8+Fc6feP4iP2uN+l8zN0FsHZ5fAEwyFm5POntVv0zOedsnzs/WakB/m4sUueZ6efFjbzhdxTd0B3jxEx1TzjGdw7HuPPl9f8xjpmTTookov/UQ/0T5nxjym0dymw/44UH9tpfc/Im49w9+3c2nfOB39Hf0z57sQiK/fON/BFfNSqy/78vEr6WPdCj/E863FD11z3oTE97V4TB/OjzBssx4j9M3ki8O8JiDP6ijfV73cAm86p79WBk5Xfqv8EB3f6Jv8/UE6sDX9hQFxPQCfYHH1nfm18997oH8Q8f/36r+LvxIH9vsperdOR8vuf0gdMEHvTDjCSDyvX3AkWUj/x+HJwIdW6DyjG94if33jei+53wL/ULuOVPiPmPNGeiu15u/30ocX36tmPiIdnII+x7YzUD1j+zRm3pfjvwoezvJEcHVrcE7OTyJl/rTl+czOOE3yCXAI6EC0OEe/mNdE9GNsfX3Rn1rStxA+iZ//Im5F8FV2Tf+GftEGfxLem0cfbS99a+n+4S9B3spcK5R/Wq9xPocx/Nat5nbScf1Sv7x0PBWL4x+aI47gw/6Co16C/8+la/7MuTQIJuip8Pk+fNR71lcCDzBEL5Z+wLPt136b+dSq7P/Rf+U5UOdv5M/YAwfRZj2ovsCnqg3eRDozU/RO1Y8O38j355w7p9j/COKTfJwSi6O/if/izbvE1VUQd5gr/6CXdOC8svOokS78ifztGt7iLvRfqdNr4im44TY+znfElxR8Vil/gFb3hjkSPMk2c4g2c4kEfdS9+hUl+ek987Jt4neFK4KnzxyGfSifNOpb8dVvmJdsqY/jHfnyGL+klecP4aGWmjP1iR9XCXMn/Ajpy8ObtThocfwg/1Tqq5nqTq8Bf1tSvwivFave55yfybemLT7BkO/r8rkp/Qz0uugz0reT7hQ4QPifwgtO2F8/4HIP4GyiKf3hJToRW+ZY9Ampk51fbMa8xc6ZFjhY8kzwgIV46pofbKV/yNxiqnNgij+N3U/IHM3yjiP+MLZv7jUPwx+HerIkDxhTf6fU6YeRyx/lM4Lvx9jpdGtfUJ+jF251rj2vmH1ZgaMFj0/+NNu4OZ/lD7YfruSzif8vcw/xuCfqfzCPlh4s8RI8IvhM5cHKszLpbNfsh0K68eKJwvO0/bCV3rt8l0NwJfhV0w8r6A/Ch2P/2zoCH8r9WrytVZdRV+NX1nI+efacrI7oOD8AOy/tXIl437l0+l+Igwlz4kp4uG/OrTn1eSG9ueFZD1lzrB/eF7rI3M9m6Phw6BTiU4xPL3lyJt+JI/dxwVy/kn51wrn9I11dfNDd+snkExDY8wvld/Ms/9UMfISvvF78qLHTQ7a6rSt9OHyZHL6lQG9uNxrcEQe2yiMb6ZCdcQx74ffFx5d/wJp+2LIBDzRWP4v9tEG/Dp0dnaPPigOcexv8/GbikVr8m/P8ruW/d8Yb5EPnj2rx8+asn/JNvyAFLwXvFv41eXZr0KXPsAbXFsqXMgxcPTcDF2b//4m8YIXf4kw46h9007fU7fhKye+9tufSbxPXwDfASyvpr/M8yTsnB/mrkC9a/mX5Nv4K/Xvyi2SM/vQ3ulOjZtInT3nGn8riZZv3ZvnoP/G38A23dZ94g/fmJ+M5+clE+WdPetj4vNrn1Bk68vJBF95rhU/Ozy943ZcmfGD9f6JnbNc1gM9j+VmriVvMk07w5C2+Dlh/Fk8vyOPs/D9Sb1mdLB8Ki9d/jodlcW8m36KSesrOlSO+a/Z5R+H05Z/2iz/Kgnm5nfMR89emRVz4II5F9BObs3+a5X8t+ATbMXXQzn7ff1afUHOeI/lUkcRLzolP1sle9bN0mveB1eUVvtGR5p6BcGElPNdbrqvNPPE4In/KwTUc0J2w9b6nX3HQPE86aCHx0erpV+qqAr5dJJ2yI7w7xQNb34qrkXQ8M+Hm5QMoveKSemWP/qvqTs7XK/bFnLmFxeuEOE8dS7yAtyX/uSH5xd1Z91M6ejPir/iHkerqEXqz6L5L56xH3Hw54wnuqEtC6oYafV76IvAILB7Y/rmhn2r74tg4HKPPvLYIHW/W8p5P4pDj3a30PDn34TkwJ2buTP1kcc/55gTMhd/JkwrmcqV8T07sixvP6iqLY3adA86NV3QZ4bfCx7FzJuA6LV9aSrclIB+cOTwlvjMx+Z5054/4SlXwzYjH4hHcs/++qBc3sZvvFm3qxF/ypz48+TU6P1PhoK7pZ1l8+ZZPJ7wd9MzFr21xHxvWfR04Pugafe+p8Dride2kHzgiP5s2Tjf1xPy3Fm5S/OxE+gfSY3jQ5zaOf/mgPrM3+Jc4n5GM+YzF1TfpjYJzmj3Sr13g81DJ92ZMHH5G9yCVrt0FcT2XL3WPvkHAOReDB7Y4VKL3kgu/FzgcOr4W8itos69b6DRk6Eoz1x0xD9uQD6pvbfHzlDjfhkS+2NLXmRBPxZMo1DeMOD8/pd8wROdRfcqd+EEd8GdD4tpLYHV2KX+uG55PwHlkMdPyOfWTx3y/vccKf6ht0r8OnD7gt3jP4Bmn0hn6IH+2c+uEXnUGTwh+IfXzRHM6n7k+9SR90qLVvyfez9ErmlySZz0xV1nqfP6nn+dzlyX8LfUJ3gPHv1L/dI0+guWPqX7uwc3FbL0nZf+qgW/as3wTH3T4qfRX2/0f6nv0/cW/pa8TiRcRUj/beg7hAy1DfLq60o/g3N/iU4vOC/lCpPz/jjh4zTxqBo7f8k/qYvRmHB/0Br5fOYL/HzDnrYK4T1/wGx3mE/1hqxt+R/RJuuS7F+yrquU/856sLrrhPcC7oo9cDS0vnr8S9zbMd/CjBpfUiD8qHrRw6PbnBX0e2x/36H5Wwh15lp/4Q/pY9p7qJH4kTuSN60tEntXt8LvF+6ePF6WsC/GbMnRY7Zwr5QPXoT66Y+5tfzb099Cnop60dXkPX6CWb++BvPBafnbyzzrPsyPVI8Kl1tJxvpYuMXhP4d9n0u1T3Lf41XB/tr5rft/iwC15SI1eIf16fNmm0rMumKMdxPOtyHPDII7oe6XMfVbMQ2bysb8WLpD+sK2rWvoGc/osfXzHC/Drs7X0LqXnia/WVHnbNInl75VQn27Ae1r9sWG+ZvugRH8QPlWbfKaUX4n0Q2rieEb8+eY5leim27lr1/FDX9j2w0b+7JqD+5xfAc9R55v7/Qa9DLvvS+qUAv1By3PcnE164Gv6/nbdjXCezGnhfbXA+X7Kp5Vzlzk1c6GM89PyJjtvc/LfGj7jTPjRNf0j/Oo49/LM6cqClyKOb+RrtScezIR3A+/O8xGePRHuXDz3mj7YgHylJJ/ZKB9vkz/N6WetVDeE4HpH9A828gdY8bwq8IH2nE/sd/QP5SOJzuNM+NQP6l3qROHRQ/DuO+JaJP1Q8UFfeY8pOMYcfKnTkZ3StzvI/7lL3TFW3ghfibq5RhdWPIYFz1G6jHYddr0b4mAlnrP6pEPVM/JzvdT7pM7O5HulOiMJwjXrcsD8IG2zDgfk37+cE6WeVyDdYeY3a+ZQTp9/hD9jIV3avvOhgTco35aavsGGeYG97438HBL4TfKrOShvr3mOM/LUN35PvAZ8Yjz+XrA+XhLnV74Ef53B0w3lZ/TCnCXNnE59Fvb/oSu0Il+x/HNRElc/OM9eeQ7oWzPv2qFHYOfncsjcLQK/GqBTva77t5r7oy8G7ypmrj/k3DgmVv+K942uATzusKJ/+5FMrjj3HuUT17AuWzyPmvVgeeg/dIubxP/x5v+6TUj9cg++6pnP2YGfBA/TGnSC+Al8zSN5I/0rfGqvwKXhD92iP2hxoef3qM8t/tzjq5JbXks/AdyqcKHo46CDIv7pveWr/oS8Nre6X/P2HnjbG9bTDpyS5XFt9K1tXdh6T+EVrIj7jk8/JR4uEnedVmdrDvAF/uuYDTrM1S0+N/SLKviD4FZb8HAv5Jd+xldfw6/YJ9Tdr5xLKXHkhF8qPIeSPE382x55/GkELztkLvhFvnRQna34thF+M3E+VTv85+x82xBXI+FkjuIRaS4lHa6MfpjVe1Pyb/wTxHcV3ueGvlHI3NX2ufoDufQz/9D7OsH3Y04t/iL9hlj+EnviiuU7C+pO+/074S564OVPxLsP9U+km/8ALqvDPs/lJzXmvXzTv7Dn+CJdKPEwN8SLGXohzJXIC1LiC30G8dUb/CBHnJs1/pQOR3aifrT4+ytcqvyPHvjeFTh7y8P21Atb8X+XxOcxOl+5/DcOrj9o9Z997qf4qfAkrX5JpRtd8HNj+u2pdEJ98qsJOKVauKU7nkdOf2sjvxGPPsITOnmrNjiSvqs/7fdz+ck/sX9S8AD2HrfgpeC5gn844A9l+T75GTo0Kfk8dbvnfEHFD3PPaSrdVHCk+GUzd58Kt/UBbxOdRPEtE6fjtWO+Dq4SXhc+duhRkw/jiz51flLobM/J00P5CwvniK+jvg+coeWTGX6NoeqGgDw6lQ5mLR0adBYr4aG2rMtX9uk6AVf4wc9F+ENVqlfarEfNHdPG+aWU5Psz+QpFSaQ4obx+I1xrovqDcyWVr8Yj6/vN+X2AO/shXt3QlynQmUJ/3OO+LqQ7rXwicbrmhfxlK97vN31Oe+896pY0cL7bW3z76Nt46FgP+L4h/foVehS2Xi0/H0ufekS+/IP+VEd6NSPi3gtxecj5a+99yHXYefhGfloG4Pwf0KkqmC+k5LeTCFyV/XnfXY77dh47HAp5fzW2uGR1qfzqyJ/j/i/+W0vLo5mzJiOHS8s15xO/JEV37zrxv7247P61/BfwNbs2/qkl+6zgPfx6/hN5wREdO3seVeP3wBOhC0LfwNbtjfxM1Odu815OQbynzv0nvluLefSA8+t07svdg1uoW8zvPXj3+0C+1n5f/J8WfbtL1uUl+anVtVvP8uMd8Sjuse5W8P8PtcMRtFQfhujo76lbbR2VzCXrzB/St6iHfuDF6u//Y+5k67lin+fk39GW+HxL/+rUod9+yzmYgy/doZ9vcc6+Z0G+i34F/DP0LTyXr26kGyQ9ty3n8T1x3OL/LfFp3XK+3hv6IqF49jH5ey1/WfFBx+AWVsKVXlv85P1FzKPkl15zrsJTBbcKvhDevsWbPf4Ktq8PHXglY+L1Tn460sN71nlOvylHB2Qm/7Ij/cYtuhJT6bCG0n8FV+zytCvmyzvhHXynI4LOUQf8XyFdKvrK7H/28U79hk/5s4g3nBG/hYto42NRoYsOzl36WdJzmHN+FOhF2Hu15/vBvwv3NZMPZiO9/gBcwAfnZIZ/nZ3LM/Xp0c2kTwgvLJQvyDt8O/BH4IzWMXFUeW1X/gS6/ivpJKs/fMaJbeWHtaNuqYSHhTeIH0xNHTrlfhacPxvpDr7Tt3zlPMN3g3wePil9yyP+nOhcwv9Ef12+P5q/LDgvLK97IO6jhy6dKeb01P/kUXZfluftmBOn4ILQGyidvvNG/hovOhfkLxWS/zzSz5szX9vBt0T/OaH/e8m5uRA/SjiRB/occ/IldNG43i1+BvCJxQNsEdc++b21+tUX6kexD12/wRcOCzxhonmPeDpvxNnVmH7xJb55HXhF6KiBZ7afqzw3L5wzBywVx57tfYAPGnDdT9Khbbt+U4p/O7q2zHktP95Ix035Zq65IDwqez4J+f/krEOOTxC6kxP5aAyVR+ArT3+ipG9fEjfTJOyR5z9zjq/QG578dOfMje1zNu3+iTmr5mlW/6/ROQyf0Ados+4TdLWt/qev2vxcdyN0ukLpXct/5tBDL92T/rnif9bfU8+sWuRfL7xv4Va2mtcdyDcqLz52/2L/05v3u78dq/dsfR+kt9/r7mv/Bb2TnfARbfLYmnrsKsEXCd8J//n8PPfgIfcj+ASf4uXDX6rwN48/6auuyCNO+L/b+7vu+E+J8+1NhatsDS7pd9SlxVX8jkLiUofrq8GTgtdKon/swxa6BCf5cWzBkS84H09j8q4FdeMOvvRvCP9LvqXXnvPru/Wc/9WF5lPoFkXCiU3Rhy3wj7L1p/URz6T7g77MPgAv8Ug+mVMfnsCBWzyy8/qD39+jKxnJNzdnrkMeTJ1coKMAbjLwffJC27c31FF2TtxQz+3hZaPPSh5mP1ej5wdOCV9t+K34SuK3nQwumHfbOqrpW9t5XqNjUkmfJjrj0Nbsy4X8Az3ifk/69fJNwN8D3Dh4dMsfK+Z46I171FU18fVIXWHr9hb8SAqPAPwUPp3sF+Z8kXyfduAW7e9b9mvF/sV3Vrz4DvPtJfxN/K7FM0UfmLpX82LxWiPqYquHR8TVZY/z/ZL1KDx2KV/IiLg6As+LLqVwnfS1Q+mPhPQXK+k4bVgXes9b5i7w7amTp0vWzZi5Vnauq5nXE+/tfbzSJ1lJF/Ge53iFrgs4NurOQv6179R3Lfo+Bfg16v8MfIfqiIhzJaO/HEof7AMeYS7f1Rb571HzjRb97wf6QRPP9RHn1PGZ+tx39EH+6L8X8jP8cP7SkeLE/KzDuKPfue+AYy05V9/OuNu9cPfEWXDw6PY63LDwJPhWkyfV4ve9cv/v8jVU31t5SkBetpSeonBIFX0k2y9D+pq2Xiac3yvqHzsH9tKLla94jz4HvMQmlM/UA31ge96hfh58l+WJ4J0ax9cM5CMfo/sUEM+n9JOp65m70ncNXP/iG/wb51UTymfwR/m1+GzKMxasJ3veL/Lx5nnTBx6iO/WGfsmQdYwuQDJp+H2PfMM+b8x1LNFhCX3LG/pX9LHXzAUnLfwChs1EfLy3JBS+v885Oken1/KBZdO/BQe7ZD1bPLb64l4+klZ/c26t0e2w37P7Fq8rP/t3o/vC3DETzv3L1b3R0eIT+NS1+Kf4Tv3F4E5/2O/X4IvQwyefO6I3bvu7qamXu91j4z/gC5WDZ6WvBa6U/qJ08AL4rx48Y6vzX886HBdJJB3i8owHPzEnks+ydADAY8p/eE2//tCAxxqCT/0gfhT0Q+EZJeRn0uM9oduKjmAQL+n7lEnsEdelWyhfP3CG8Eci6QPE6PFl1O3si8biOboSHvf1KjwWej+Wb8pv5TBijhKRz03JTyvxxLqsxyVz3ka6Wp/i5cg3r+QcEJ+lDlx+d6ROaMIz31Q+RQvn68o8JOP3Homv0jGu1beVL11OPoS/LHOHNfoE8KPAH4XyEfhlzlDjrxhekz+In2L3uyPPz6hnJ+Jrr6nPK/kFjInTB+Jehi4ufDTliwfeXwhvxOrcXz5nHVBXPPIc5s4Hk3P4nvgXEl8tfr/Sf02lf3lPnviu/tzw3D+v6RtEnF8f3MeW/q/VRfJVcn5+BXFnr/22cLqnDteYqX/scX6s+P+xdLnor0TSaZ2BM7D3VhGX67bTi8zgKbg8L0PHA3ymdCTQMab/Ir9GT/7B3uSSvr50+y1P2oMjLcD3os9PXQp/euSeyxqdT+Y45/6dPa9QeETwyuj+4VdAvtyQNxzImxPlq6oj5I8ZgSOxc/cof6GGvrp8Jm94vpXmPNKpfVQ8xNd7Kvztj3BNqp9e3VzR8hR7P3fgeDfyB5MO7UjxnjmFfJjhkW2Fn+N9SXfR4U236Enusv4duN4S3gA8hrE737bSPRSf7adx+lIf8pnGF5B5WEK9NhbekDh4lE/qC3XYSrgy4clLu+/+DbyDNfp18NsCdBBLnuM3efaafW3Xl+K7A654TD0WSJca3WirZ3vKTwJwKBGfPwcntUT/EV2VDL+a7+6iY+fYZEbe/xxM/rHu+vRz5C9jeavF41d0dBbo+IZd4vKT/KmSQRf8P5/nhQ/kuU+J7RO77y5zLsuTl+gG2PVMqUss/tfg3Oj/0+9KSvBY1xa3+9Id2Jx1gSw+C+drf0+9+I06ckqf8rpn9f+8hU/TDfOOpgSn9CadXOa9O/Jdi1u/Mfimkn7DF3i1IrO4Gv+QD5b0My1fnrCPThm4j4A+6wO6fZbf/JGfbRvw+h/ElQa9B3u/WRA31FsheFH8MuBJVujsxY/E2Ridq6P8RP5xvfLRPcIbtT8b+ua2D2t08Kgj0cGezVjvNfiOCh2RmfZBi/Vm+bBHflEm9B8Wlh/6PfJJ8AbqA2d2DjCnDumvF9xPSP9rJ/3Pg8Nx41eYEA8j8q0LcMxl7ea8xwB+dMD1Pem6Q/pU3hk/dU9d1xJuG99F+kb4ydr51oA/t3ixVz7/SBzO+d6DeIw3TgfI4l0j/fpr56fFXIO8AX866QtIh7kUb576nfntmLgwU18O3PNWPJ411xey7y1evtAXsXjVog+zRt8An0LxO9Uf/hT/uXF4/DV5Inq6iosX8nMRz4F6i/4f5zh4Uvrh+M8lxIkB/YW5+gbgtcBX4B+If9UYfcYVedpUuh3wNtAXpc9InxT+FfqELXeegJtT34h5D+sdHyLOW/Ge5Bv5QB2d07+ZyUdjo3MBvSzwV+IrSS8npP8NXoU6tMJnA76K8F335Ktl4Px6N4nLp5+0Lng/U+Gf3zyn4/oFziGp6bPIZ+PUWP6GPip9F70f8KboYYDHQK8YXyj6fPicw5vCb1F57jt5bAGu0uLkCF1OeEfUD+D1wUNULaeXKF8TeFgdh6e0uu9dvhM1eCD1g7fgb53v3579+yG9JvxSqHcC/PrKM37sh3gu/7e9+lnP1HXiT7l4vNI88IwX7olvL13DRv5RrP9COLIX+ffAi9qAf52qXrI65ZU65ov5Nz7U4BDhiSVOZ2BEfi+9c8fz6sI3sPt/RY/K4uU3eWSJTlko/+YZPhD4FJD/UCcRBzdx/xL8zRy8qH1fin7qpGSu9MV8blXDr+uiW/0HjzXm+sIndGj6wc+/7gJd/x/5AbyB77D1HZP/276P0cndNYMBc7kUvmU45jl+cx9JB9zGlPPc9of4lreNxcM/1j99UfJdy8Msnm0aq/sP9Eunv91T4EfwuW1fVPBy0Fnx4rvudePw6E1NP/aPc+YKvLSt+5ZncfEIvsPOt5PmV+J13KMjVlr+2cRj6aHAEzxJ/+GTvGXJ3Mni5i19AltvLerMg3jy76zDe/LCfAyuy9XZ6J8U9JHxBWm7uL7Hhy1ak69uwd86PSXN96ecw9ITAb8vHt4386gcnYID+j7gSYUfeHbrmzygQbdb/ehjE4kf/6t8a+g/wqfQ95AXNNSPsVvf4BjIj8CvgrPDJw5dXbvf3OJDEsk/pOR5M8ekz1qhN+Pi/WXg/CqOiePPl57T4a/l/yP86Un6PY3zAarZbyV4CfBZLfLXDu9hCW5Luh92Pm2lz98mfxTubJWR70oHZqP5F7ob+Dbif+30pH+pL1W/w1sY4Vv6Ihw3+bH0v9DFSODXSA/q4Dm9vgyc0E76QS361mnidGPnzDOp76RvKr2TFc9rRP+9lA+4dFBKeJjwMugvrqXvck/eUqPflgnnOSdP/mXfyqeL+NrGB2rPeq/oE8Bbpz6z9/NJHn0YDx6kq0/+E5Xsjxo9DTvPI/yZD/gfoPcJz4j5E+sYH8aAz70irlfoWNn17pm7Wx6p+vtIHw0eWAd+WIs87YSOSC492CvWbQgfJJP/gN2/cFxTzvGu+ssN+1J5/wn+gcX9Z+nqMqfi3PFsPU4O7Jex8nr4PvBg8T+weOJ4pQvp3VBvWB0g/Z0cHqg9vzpxdXSKzjf+Vx36JW+sgyfwKym+Wfb8VzzvUP3Vmnxpxf2CQ1Re8EU98EWeJZzr9JX87Ud66J7TG8/wtQo/5c/DdSbwDplvCWem5xaxb8GLkR87v8CCuBTDW8nQ05uq7o7km8q5Ds4N3L+t+6TFXP+S82fAuWVx+Zn7S9QH9TnXhuAS8tLiKzo5pV0v86cMnNQHeIQH8tFlm7jb4/oszz12Q/gck09wVcdk4ktnS76v6AzYfpceeCx+wzKYjPFdGYo30MBnj6lrLI5E1BGX4I13Y6vL58/owd+BJz62/c8klv7lHXlcM0Zf+YL+5Un9TPjfln9bvnTncED+K3Nw8K7wP+xcXMILquDjO7xrTF+iJV6pdKn+MVfM2vQNvumjZInF9Uo+yl3LgznXx8yvInjUjpeeECdb4D32NXMR1d8n9ue25z9KT4d5B37SMfVyj3P3Mokz8pCM88Du44s5GD6AwnuCn7FzscEvyekRuusjXrM/S/t95twNcUm8qznr/6A8acjfp4Hl+bZe1vQTpE9i683WdwXPiD4YeEx8jdDdo26UH5XuQ3l6xTl/Ei/zl3r+VnNG6SwPeG5T4sNReJKS+fqHdFB7zjcafwPwIVvOE/x09XMJ+d0aX+qSPqPVi2v5kK+dLqndH35G4Esq+S2+uPubydcnwXcrV7+tj07hs3zdhoML/HvxBac+sbr/g/yafIN4lQt3fjpf7xPnzYQ+Syo+84XtY3yxlNdLH6tqXL91C/8aXgx+sMSVhHzri7r1g77IHvyh09P/QMcwxc8dvqlw+vg98u/SrxHOtIBHgw5EDf/pRrwD9GOy2PHaC+mD36BD8M7n5pp31cSPBX00q8Nvz/hHV4/T/0U3S3n5gedzTNx9huIHtMFFRcQn+ZOX+Dcyp5Mv75N0jdnXtg/W1MF2P0/kVSvpEMZn3GdAvHuj35/xHphbDsnLv8l7SunDWDwkDpb4GeBX0BncoGuA7gV16Ba+Azpq8LOYG6j/rN+rzv2Vd+pXfFnBf6zpx1v+JzxOuCZflS5DwvOyz8vR93b6Up+c76sQHN+S51ASp7foDNGfRceTuIaenuUfpfgRH+SbuyT8dDwAcHv0B6xuXaue0vw0wL+Ifij4qkL6Y6+cAx/s7yQePIofN3b4iQw9TKvvbX34nGNz8HZ2PYX8wJbgDaQba8/Lp69Tgjd3+fSSfsRmiA5Lg57jD/2RhPw2hDfc/8c8dxky728TZzWPXNf9y+Dn0vnH2jlh+/0WnJTwRnY9C3AHkwV9vUfmLHnH+RrbOqrk49CxOpc6O/QHicXhfdvywljn7s6LK/DyOf3gOvYH5FGFh+5fYuet/54w1xr7S3D3OXWz5a3SfcffpG3rxuIo18O8a9ex+trqBYu/PeV79n1NLDz2H3iBo8fnWx0U+D74Wavf78A91egPWV58wj87Et7nhA8m/CLwfzvwIeD96QeARyot3tvPHeTHNOHnY+G8SvDnL5wLWeD8SQvexxEfNHRWhLvfwRdry2+Z8wJ/AHzswbGidwVeXX5Pl+SfS/JQ2z+WzwZnHusK/umUvvMWn0jhxOiPyhdL66VAV9XiMHxJ+lkWty+YP5TyV/okz/qEp7BR3ZuKdyAdYPGrduyPBf7m5A30FXa8X8f7upbuPno4Ua6+nObf8GWn4kV+0f9jTiS+UkN/zuf8mSq/U504II6cWPc7+URK922oeEI/MHRz2MDh67/g46AvDT9upbjypTgOztfy2UmgOsutQ3T8wB1S/xPX0Cui/7EeOvwP8YP9VXMez6Qrpbk7c3p4EZYXx+QzpebkpfwgiCMb9Un31CerxPmivILXTaXzKL+Bknm78x15pM8xVL7J+T+THpP6YgV1P30g6eNJJ7FC76hCDwz9AtXVysdDzolM/d459/tC3u76843zywnlkxk3znfI4uXM+UfaOWPvY984XdUv6nbLIybgi8iLG+cD8qW5kOZce+5fOluWz17Dc8CHEZ38HD834rj0gnzi9yfzYqszxtS/mfhLf+TXX+JTol8ZCXe58BwubMW62uLjOftwvBT6v8SvcMv9vqh/hA5rpPyuBT5FfkL0QRLnb2vfs2om6Pa5fL0k7s3ki3o441fX9LFz+VtqjldSR6XyP4qE409CeD/gxh7Jr76I03auvzI/WIMvhr+A7lAoHfhn+sL2/z369la/vKE3kEl/JSZOD+GZWv3+00zmnKt98pUFugPgssboUJ14Hg+s0wW6kaF8Mbqe5Z9Z1v8X/PyRHwsPksL7cHP/DfuZ/pd8zeljWz5r5983fRZ4OpqD0v+wdbxvBlf4MuE3ksTX4KcCb74h/qypj04teKfa900yH9IHkM9uhV8gekYxc6cO62RPPZknVufHH8SxkD7ASXMPzW9r+MfHof+GrnylOLpTX5G8+sAcDV+qkHmYL98reCm1ePN7+334Xgfq2Lsg9ukj/QWR5sdFQ3yXnu4led2R+HPy8H36JR9swW/byQ9ua3HcfyGfx/dZdWdJn21k9YjfhceUoyvAOkMPgf2Ib0GsuVWewO+CPxFJpzYDb7FB3xFdl5HDcVmcH4GDtvv54jnv0bHFvyMm3/3k/bThF+Vn3tMuYS72wT6eUx9aPf8HDnEPjgZ/WPz+ZuIhTYif6GUl8Z65Rd1EV+AOc+atReA/0FffU9dPb8/6VwH9phX7cIN/EH6AzNcsLh/RU6cvic4bdZnmWHdnXM4N7/NIfLX1sgavWYM3xK9hyJw+5bmG1Ccb1b3qV6zRDWBuBE7PnsMrOoW2/qfq4zb4SIr/uGRf4j/Ge8b/BbxNAu9tKjxaAn5iD44FfhL1G7oRmeN1OHzyM3GoBl9b4VsB3qgDfuesa8A+TWz/oEcd00+8k86f53RH5OeC76n8d4RHll7uH/N2i5O34GEr8qaoIl6/aM5j+Rr9FFtH8rndi/8w4PPe4UlaHd4STks6u5rTj6nb9mNwBzPysIq54rZGn6SR75L8sFroPR+JP0fWjXBd9DVHzA+m8lsKnC7Wr3SF8F+BFz6m7uzSz8zRh9nCsyDeivd7kq+m9PRr3ue9072YSpc3Z/5kfz6RR6S1w2tbXpSRZ9v5OmSOs4FPEMp3cCqfVuUlCev+yHq18+FCeTT8P+biictHU/Bc02f6Lt/UUxm4A3wGMuZPa87/Rjg04rLzWQk4f21fzMmTxacN74mvL/jygTOhz2Tr2qcetXr9FR2LFXpMFjdzdDfQwQFHE6qP/4hOwlz+1z2eR5c6PvP6Lc/y3cXY4qx9vsXD1ybckLd73iSzOMzcP6N//U5fIuk4vZdMPk033O8Ofckdvgecs3zupCIf/1B/rwS3InxaSP+oll7dofs78sfN/Id5dk2+1Yx8+dm1PHjiU/af0zfF12SuOUHhyRcQ3OqH82uL/lHPThPLd1vgktBd8qgjn4nft/hH2/Ms+b5KOqzT7jX61paXHsGxWVz9zcAPXdv32fdYXprjS2n5dC2ebEU/4Mj1H3rE2Qf27w1xsRLuSnnoF3hSyxsjeA3M5fEvaTQX+GId/Hix6v9P+KPC1dj17KSvIt/cjPV28pze2AHdVNeH/MB/8DCmbr8WPon5Uw5OeibdlTW4h0NI3/SZ/toYvNVauvd3nL/SL6zQD7P40Gjd/XI94sGW8jl5FX4H/27HZ0EXHL7BA/vgnrrO7jcD/7kn3lK/B+Dn16zfA/k5ev3wtwrpk87JC2P1/+Gh2nrLNV9/YX1X9L0K6TJ9kscN2BcL9K3RN25Tf8oXYE6+tEd3ibgHPtTO7wp+APw9+eJekn/siRuKT6H6DyPpC7SYU/3pvVP/Vqqbr9gnb/JNUX0ML5dz4dL57FAXh+e8R3ldjzg4BT9Roadn5yv+x+BE0KNGv3QHjwD/cvBo6CGp/u6rLmdf2XmUwuuy+PxEPF2BC52GXF9EX3onPJJ0eb/V31Qd/aR4Dv7Jrv+d/b0RbyBhv35xrpNHMe+jH0hf2M6Jgrhdn6/T4tkP14PvR2PxfiM/+2t+fkr/lXOGfn4qH2v5J64bxx/te87H71fzxtr1jaS/ShxtgetP0C3ZBef5PDhK2yeZ9MGlDxRy7on3luC3Ae5eOllX9G9S8D1r6qTpp9PlxSeqHAx4r8z9qWftflecg6nOmSnr5pbvs+fzRr+pHoLbrcX/4/mtMuruDfnwmDzH6Ry2iDc7cKyWX7xLNxG/hMkd59Ir57F8oCZ/ioPowNrPfzDPcz40J9bJD/EuG6JH3eK5BOAl7D5+wJlZ/HlG52PFHNfpZvfII7Ok36K/vkRnYFLQJ+4Hk2u+t+uF7/hWnagTlnV/F0xuicdpMOlRJyq/cvp+9+x/6X/js058zqW7Jt+YJnA+jR/gZ219hvjlnGJ0qCbdv5D9+tRtdfzXAL2qFv3OY/cEj8ryux0+yHP7954/QWejaqj7X4k/v9Q/LfJHe67VGN7Vmvr/xFzpNwZv+Yme9AM6KOh2eBaX9/ApbF0eYuruL8uTiR/fdh74T+gHlvQf6e9KNzBFR6ogL2sa57f8i48feHr0k2z9gOOnf5ajfxjPOB+LM+/qm/7GLzhLy3v3PZf3NeAlLL7sVIdKv2DB+z+o37a3cwX84SU8qkvqjgq9aVvfpXT1/4QTpf9KPwA9t0bzd/qm9BOlC1xTn+6FCwg5hz7ps6Ij5dl9Wb6dobeFD63wa/CVLF9eN8TFra0H9KGloyy/swzcF3mWfPEuyINLdCf2yjf/XD6Bzq36Ez/E0U0SSwd2Lp4ieFri24h47PoZ8p0NnG+W1Tc75tdrdB+pD3gu6I2FDmdv6yyl75LZece8oGzRX7yVrqN4Fj38HIdnfX/0ramzpReTywdwxDxcOkSjxukAb8Fl2b49Mm86SF+qzz4RnqAGh8q8X/zLD+lwnnXCI/yBcvm9PhBXw8TpZBXi0eIvGko3JUAfHR9a5j/gM6XfXPojfn/Xhl/b8HzemN/l5/tNpSO1Y94nfYJK+k/qk9+yXuhfgkut0T2Mumd9p77DGTu/lIDPS+VHOOJcS9CJr4b0NeZufg2vAF0t50+XkGdvVD+qf+l0EfEvm1auPw7/NGF9fZ91AIfE5U/6Tw6ndFCfmrypRq+EeUZjcUM+7eBV/868knfW36d8yKhnp+obL5g74e/C+Qg/SLyANnl8cfZ1+OLz5R+zFs8/Yn2/yp+rg85gwvW/My9N2uQF4kNfBeErz+WTc2ErvS35Oc3BJdj7teefcz8j1mcSMl/94LyWLnkmHcoe+2EOXtn+/KL/viAO4Gc1OusAsj5C4Rjf0WVMWuSdLeZKX+BPUvxgJyHf08WvehXAY3ggjt6QL8TtwQN8qgje2+StGwX4C3rUZd/gka0OVl5QwjvEpzAZ9MEV2PnZpz++xuc0rKg7u6y3Gr+FaOj0VCz+VeKjbrpXCf1N+YH+NvEF+6Cg3vvtOBzSbuT/NPM39OdK+kVH4dw95/eHvo76h5/Mtab0Wf9q+qJPyrvQ37Pf25IH/qIzhA5Lz+Kufe+e+iCuiE85uIMGX2qLb7X8Au06G/s9+3dwR+hSneTbd838t93EbeGPEvveX8WZR/B0CX34g/bLs+If+OHfGv3/V+J+Sz4t+D6CpwSvS/7UoJelvHPGfAi9LfTma3CP6P7L16Ll/OqcDsGMeZWt1z1zItv/Ff5L+M0EUXGee+2JH7fg6excuaZuyeFbUK959nzIt0qn+3JsUQcLTx8yz7Hz4VNzBvFEH1WHnX8upV9ZyfdS86wAPAM4Afm00LeKpZ+4ChwPoKZPWQXMH4SvGDO3wTdP+mrize7ZV2Pihq3vHf5Pds500ddK0SmLlRel5F8beP22D2wdPWt+Rr0UNdTVVlf8sQ/W8inQvu1wfUPOA/hF4Ed3wuWveW6/mkODC8BnET0gdJNrF4ctbh3ZxwV8+lD6WtLD3TInJn+RTl3N/knkKxqjlzTm+kLyhAwfWosTGXNfiz97dEbpS4qX1aZevVHfFZ8qdBAarmtPH67SuTWiPr2Vzyn1heUliebszFtm8k37lK9Vi35FX/1Kz/Wjp+S7zh+6pXxGerB6vyf5nMFvR6eJuFnoXD8Sdyryup3ipXQbvpk7pPKH0pzxjfhm67DL/sjkB4++MXm7fNR/AqdLk3sWF+z+/jXoWzWcT3vyuYz9lbE/4TPX4FU84uOGPqhwbzP5nY2okxKdUyvhypgv5OhNR8J1VYHz3elRhzkd1jfWXUI9nqPrhZ5QjzndjnW2Ut3g4Q94e9a9aajbv8SXkw+YdKcj+p1r+YaE1Ht9vt/ixDPzA3SB0evPhQ+55roD5lA5+rjTtsurLQ6jF8lcc93rX+I3kHh2PoTd7sLD/+8FvOo3ulcJugfhwNZr/5Z561I4rSfqimXi+EeJ4qz8W+377PN4LyvpFYx4rnP1q6RPd+Xm+bbud4EvPlYNXsjq8qvAj5vFtNvClx6d6Rb4q073lIAr6dFffSAP+kvgI/W6rYY+IXqslmfOpG/WYZ5PfzWIF91fdJtnJ6vz0bXe8nxvkvjU/VW/7UTd3wJ/XHv+S2L5sPxS7H7s39tBdCW8YBMnxLkN32d1cE6cOQRWb4FTRRfT8oCGfhvz/IB5SIaPakEfyn7vpgl38C9P/Lzmc5bX4bvGPtmiBxPLFzcHb1ahf4oeAbqa8CVHPKd31seV5qPwkfDTGOLnMlRerXwMvqLz707Ar221vmfs3wn+B1ZX3QTxmHq/1bi6STiwjfwy3pyPFzhz4RI1bxf/PIO3GQk3lbH+t2Pi9JHryahPmKdIL6q2dcf8Wf4636yrVuL6jCF11054dPksD+FHiq86Fc/vFf6h5Q9V4nBgI/lNCxfXIg5OwMdRNybkNfITuqfOnYrPAD8NPql+/5p1faLfh1+48kvmSPGD5k7n+dxR+hvofoCDaXM+xMTfo3zt4ds4HYNl4Pw4D8z3y6HDY+GzDo7V8rSl6ml8D+nLZcyzXriuAHxmja4K/f6z/7btuxX8rFJ8sHvhjOAJ5egvhvIj/EKfoRDOckM/5cC8fS+e75Dn58H7gK8m347Q9VntPj41JxgzxzkRP2P58aL3avGuzuh7VOc5X8b7KeWXK/+xN84R8emtbhmRHyX0vcB/dc6+ifA1Ld4cuA6re6UzFUnfYEnea3FzLR5+y+HHcvw/rX60uJmffXWn5Hsb8RYm8p2SXiF+SeiTePCfI37+jfmA1SfiH1j8jzkP1y36q1fyj6EPY3nsXD7l6AHAu47hNSWckxP4oruG9TUHX1+oP5+Qh/vE7z76Bym4d3T+8auHZxXTL/2QnwY6kfZ5z3yuraM132P7psc5u6J+sHNevgdT4RFjzv0Mv1X6p/SbLT9ZtGydT6STMyCPmjeWj1qdl8A3sP+/HMFTtXN33C+Ye8UWZznv8Bf0JhPwAm/E8SLzXzk/0hF86qN4C+T9xHGe63ZIXr0irxjJd42+23xBXtig63gI/DHr/oBPlNV7h8Z/DixPtfh2wF+zsfiBf3KJr5HFw518RCvi6zKIa/UL4LMexuA2R+JTsX/Rp0IPu8KPK54QP8fUiVcZ+Ylw1zdedCIf3TUWp3/HzMNW0g8gT96jE2L1+0m+1Cvi8jO/l6P7FH+QP8/gMezHTjf91IMHMGLfXoGTt/g59NDZom6LbqnrJvgX7sF7Wh7a4EeCb6pH/O3zPKSzUYtP/8L3n+g3HqQ71GIetkbf84A/jcWBw5nH3CTgbTNwtz/w1+uQfuyGuLBCJxYfOc/NsTP6PEWHvor0Bk/0eUvpsnQ1Z5VOD7xC6kzp742Ia2PifNlDb7vHeyioowrpth1Yj1vymUq+czPibI/5c6454oG6/VE6sPiMT9/OeoEVef5r4HRbKs/NlfaKg+IlzMmXfonb9tye+PyddKeHxL2EvDwVT3lHnpbTV7X38C5eIXkmftwd8u8DvzcB/2Xn+TPnWYF/HDpt8vmTvtQneZTFv1D6TeSZ5GWaawvf+cf35x59hX/u9+FvoQ9n77kMyNvqM47tH/FgS59rp77u2OntzG7Yh3PyM8t3X4l7FndHPJ9U+oEPDmfO+TjkvHgQD9aLNU+W/xT4X+kVBuRFa/U56Gdu5WO3EQ+COcNGOJt352tg1wN+geuDLwqOo0Q3air8/xv7mvxPejZD6pAN8eYa3YhSPPSNcLrghGzflZzfO/k8fTO3qahP10Pwdc+cN8/o06Tqf62oq3fw9kvxFKW77fPcVvLtfJcONvPEYkSeduRzCvq2NXwsfFHJG8mHs8Ed/YyM+bq9Xzv3n7h+9HTpR3CeoK+9FQ9b/N2aOG7PZ8R5nTLHA9cQ45+qdfoqfi96oKF8qh/IS+XPCw4YXcNQeOyA+WUKH3QqP1uP/r7dd0R/weLAh/Cu+LSDhyDvtJ9fsM7QBeS8D6UzOFJcBuc7seto+hfM7+Zj9P4v4Ku2VU/gvze55vx4YC56tDgC3tHWdVe+L+hc/QzpQ0TSpZSOZyweGHP845D48w+eUy+ZZ5YXWh7JXKg9aKML36r9F3TojiH194p+5g04UIuPlme+EU92XlyA97xjTtlIn+Wd9Z0H82H3uoZPRR/M9+kf2Dl1yedbXR6Cx7N6qkMe0dCHjFLhT4mvp8zhkQ/CcT05XSmrO20/1sp7G/RQiNeDf57FYXRZmWOfxKv64dw/MR+z7x2Bs6nx84uPxM0cfX/L59boSJxK+pQzuy/y8Queu+WR0tO+SuI+z3HGvOUo39JXcCoB/LBS8+8p63MCr1dzkLgUHom6W37Els+U1EPED3yFwRvUzPtzfv+Kei/Hp93q31JxVLioknwMP0H4Pht87yL5E6eqoxp0EAPiVId+nsXR38D1TdfCKzb4GsjX+Y8+p8W7S+b+W/lHi1c5J/5lygOlMy/dTXseDfPXmr7nTHq70vW0PCihf5EJhzMgv7kWTxscFnkG5wW6fvhkRqrPQ/HFWtQPS/oA1+xv5vrqe6APSH+uPvvQjR3PaDfGx1A+a7/sY4uTqhNL9I4sv1uV5ItPxL/PxuGGYi9as77lJ6c6kr5a0L8QTxj+AXF0DF7qjTztVbp/ir/v5zxLPuVrzm+rB8QPW4m38M/qIPSJhzyfJ/G/0RmnH9swj+jzvmeNi8vOrwZ9eKuDcnjo8JAax4sQ3zKUHlQYuPnhD/kcOjHoCOzgWeIHpL7wwvFpiUPqe465zk/mW+j00ef8j+fkfP4i+gYr5jYZvovwqXrwJH64zwP3Z/XcR+BwGon0b9rwPXfkvSP6r05fa0Ycfw2c39uA9WLPdSleb+P62PjxogO7bDs8iZ3vFTylHfkc87OhqydW4ut1WSd99bfR0XL8pJS8eMNczp5zgt55KB/1F/6ecj+uThlof4yo02/Ij9+Yny0b4uWU8/aFvD8948s20ul6Ix/+QRe1bKjLH8lnQ3yAigb/kzvyzk90qe35PAWTb+qergcvCj7DpKGvNUJHYJ3w/gry0R/0p+x9T+Xbh+4MOjEx++MLf+sAXMSWvn40Q89iRnzfoeticaQZw9dv8J/uNpa3/sX+pIE/P0S3z/LQzH9ivrQfOX/nqzZxsmTu9AoO69D2h/B1Ks/yUdv3x9J/SuYr4vWG7zs0xLlG/cpkfujeevhbHYlPV/RPt/izxlvyu3/gQA49cAf/ulfalzF9lN9GOqP+MJlH0pcGB4ZfAX6+9vl3gaub/hH/KnjaceL6p5bX7Xt2fdRdPfQIj+QRf+C+CvyLLJ84STf7+YwXeAMHFpC34FfF3/EPBUdu19EhTu8y5ztdnX0wD/QRqGNbnAPC7cX0+2v5E+fgFSeJPV/qUfL6Al4ndTq+mk4voMP8155DKZ39knniA/uqQ1/N8t0N/ah9hz5FKH0r+GYHcA2WF+/YF+C+0XmP5Lu3Dv7zeQBHih+4retKvvSXbr6BX3ob36+pfBYUF4fgtivygnfy/YPwLtfE70R/olM203ypYA4kndDokfwpxj8hV5/5VjrEzMkz8chenc+M5S259CblP5jSR91Ll+CH6/xpXD9iBO5zhU4TuGh0ZvHXwH+YOV0IbishXo7Zf/j2obeQhi4P3MhndEy8ULxO28w/1c/9AkdbiT/nSz8LvEYunf4n9S/pj22Za1t+swMnB4+Vesrx2cbi/6PLg5+MB25efKefwOGK5/Jpo861dW3xc9s4/6IpdSd1ETp7hfRsfti/hyack4etPae//+FFW3A+m7Ov2TNxQPy3qfzMc/knhvS3P+EDykc2h/fGHB5cdvjLensSblm+ZSXn6pG4VIAfBAfao48kvS/1D1LxiOWX0Rd/DP07eMjoHMOvkK5Xj7xO/skFz2F6y3OQ7nsuHpv4pu/k/ZXec8173+FTkKMPwXwH3T7iH/g85oMBOt2J8Hn8nutP/JJ/DISHCDl3Xnnu35xrmfR9JpxfvcDe47K2OMf8foxOlfxN3uBXWHwb4Ie2wm/KzoE15x7xsuN8WZMO+tQ5/NRvzjU7R3rMzxceftMBOIpp8JNxfo/Vl47pf9TkAW18iQp0FNETZF3gE1vDi/0kTp+IL8XYzW3ynj9j/9l5ZHGt6h57fkR9f4S3b/nhKbb4aPuuzoiTj+SP8u3ZkSfGv+Stv/SJWqXvM5ep8Bm1n2u14T1NLX/0I+mdxPjwqP6/grfzJ357AK7ABxexA48aH+SjCm771CZ/Ex74En2+Cl978Ewh/Bw7ZwPi7oJzuGisLqPfQF34G/qB9usIfa0u53hOXncSv2nb/W3xJ3NH7gufCv/Nc/qFV/jybekHoocVg7PtSPcdnv8RPrjl7ccxc/499cBn43AADn+fgEMT3u83cT4CB+nTUddPhZvJ6SvtwYM4/76UPrLlpxm6VGv2Ozh06Z38qN/BnPYk/aCRdDjJM+z5BOTjlgctk3jEedxiXZXkp5Y/HUbgpC7JG195jgX+0PgtSn9/rLy0sTpAOt7wzWP6Bx/EIfnY7/HPmcrPRT4sVl/dnXVBY/LbvfSO/4jnEfGhIt5Hl+RTW3TFqHfJf+x+lT8dzrzzWrj8PvnrWusBnVFbd2vpJPSoF/f02/BNONfLS+m84KtD/3NEvBvwfgbkpTn1Fj6F8Fyp+z3wnxXr5J1+nd1nSj8+E97qmvVdMr8v0AGMronPn/y+/FLw56afhy4v/Sn64Pjxwp8Av0Y+Jf2sK95PzHNdSycbnx9wkQ/0q6f4vMlXD35q5nRkD5p7XQmP7/g2lkfTl4DfY3Fs7Tl/7b3m7eha43c/4v226GfnHfBM0mF6pD+Dv5Z08zrwCLfSmUFPz9bvs3wp8EGm/4keJnqsGXGqYM40BRdi//+C+Y89/0/eH+ta/m3yXx2Ib4W/qZ0TU/EIpKf1w3V8o4teqc5e0Jf8Ze6d4ncXSl+qy7xhpfy2xXP9Ij8tGucXsFLcxF8O3N4IXdQF910onw/5d6ujPOKifNG36k+krp+MH26b/L1gDvZB/z1FVwG8b8n1v3NOhdIDHPfvAnTGpdMY2jq25+30WH3OS3svj8mkxXk1RC94jr+s5av2PDzv56q7Cfp/zc8IPGxA3LXf64onFPqhdB/QqbH7XjKvDL+Ivx/4xW3hN8/EF3yTXkri/PBO4v3dd08jf5HML7t/jf8TWPxrxF/9pv944c2P4Avb6PZb3d8BX/nbQv/2jv6rR95redUBvZLf0n9GV2MXwAd4AK91R550GPvDIJaefsG/n+Apw1voUG/90pe8oz9pee4/+u3EU+FNrW5O5lfoZ93AN/4F/6rfg3+1kV4+fPoGfWpbtxa3Wuyrv9D/Bje7Ff/vDlzWQbismLnSh32+/TfnbAIfYQ3vSX4D0pemj+kN7s4+by10OrIE35dHcJEd+tKVeFjiIVXM6/fEf6tzyJPBUYIXV3+Jf4+fide7xunuH4J4xbmc0Meu0KNy+h81eMuc/ii4op49X873/+ZX6LTb9R/VN10R3xvmoccW8WnAcwqIV7uW821Hx0u+zvQZ6C+0XTywvG0YON2/OX2gEj1sy+tXI/+BvL9A78/5tP5It5353VT8wXdwXmvpOd7CS9mLnyMf+BZxPWIflaHT9WLf06+2uHUSn5V+I3loyM9VzK1y6XUyh0V3sgSfesU+Csnbc/yX4fOg32vrWP5M9BPR17I6YyX/F/kiHNCbq6SbVYKXe6FuSuU/PpNfjHjsQ1evojPjTQ7ko1/wzXP9GXIehdS99r4r9B1q/HDt85LG4X0LcGJch/BoGze3sX2wRq/b4pVdr8NVZk5X1uJCjs9ABb90cqKvNtY8H59K4gI6V5Yv7sX3b1MfjzkH8c2Gl7RFh59+hM6RjHx3RB99rflISV3zQN9/Ix2WLfnXUn4AHvlgSh0baM4zpi/dlh8h67RAz22iz+/RD1szD4BHqrmmfIU/5CvSo96P+J4E/BLzW/pmdh0++K4N+sasJ/T2p/Jtm+q86dCXHdOf96iD0LVGj9fW47t0qzvE/VvO3y/+/xb9FPJZ6QfcU291NdeXHotwMt9nX6E38Aau7pduQK45W+J4BonndMSKXv8eHX/yj8bhtIR/XcCDs/UY0d8Ou2ccfxc+aws81yLp58lPyvnTQy/W6qA1evr36B8zz5YvwrvzD7C6CF0leIYbcOLoXgb8eUM9XSfzb/ZpCc79r+Un3jzrtkb+JMEXD9xuXFo9jp/JCh7AiX7ecQQf6ZZ+WL+Jw+5fTZ3egkfwJFwAfjd2vlrcHdCftPdy8uIUvFbKnEc8q7ixz/EH3vyd30/hofyV8Fm/qScO8uWjL2/56Cn0X8HB1XwPfVXpKn9Il4B8if4i+KYt8xb70/LTkvi4H+H3t3X8L+Y7+KHEwoHn8o1V3FF9fyd9qwzdqR35/wqd1r14D0/iGSSOT5mSj6DzTl9jjy9ONCEfT8jvwQMGcSZ9K57/Nnb61jV9HfrK9GmjmvXXMN8v4EtPc/LdNv3+ijgH/hN9IuL9GJxOxfOzOmKgvAjc6Ja+NbpzQ+YQc/KvEfXHQXh0+SEcwQtKxwVfjBE88Rbx4oP4lXrwt/Bp9d/5ezZyeDyry9UX1r6ijyz9OPkSFtRvFXgKyzMsbgbsN8s7SviBzC8Di5Oaz03lfzxR3KZPgQ9pBg9SvBnhP/PA8VbpB8hXK6BOly/ID/3mTHOvX4cTsH1n8aafRPK7Xsgnech78zmPUvI28MD0MQv5gwkXFqLju/pPHzmGRzShvvjwHL9Qem5b8jzLYzL0EdivXr/jfHuZ61/If066IdIhflK9wPygok5GX4G8D93otjsXwJuC84Jfjw7SFv85pytVqQ9H3EQnijwSvWPWMzq86Aw6/YAAHkcqH9yx05Ww57dS30F44R2+zbtzvp0LdyfdRfFLMvwNLR/I8ftw11OCE7U8NuE55i1woW/E0YN063Vuiu8kvUOLa5F8HeHbWP5o55Tj76K7CJ5W7ztj7vjM9xXqU1Q8n3fp5Z19TvEflK+zdJxS8r8P4l4ZOv+vrHF8lGRE3v7A/ctvWf6nlpeuwbFN5Q+9od++Ej7llc9Z4SOQj/q39EnwTaWuX8lfQvzGV/IIy1cn+KTAO2WOlEqnX/2wEXgvi8MPzL3t+Q/IZ5f2pzcR//9ev09fy+K1fOcXMfE8VRzN6Jc06CVMOQ9tfYzBU27oG8DDROdpvqGeK8hHLW59BIsv+9PytbjguR2ZS7XkU/XNvOcef6Lfjh8G8y1z/D/q0aaBj5XwOQ3n5rH01/Dxj0Orw2cr8AED5kzXNX3XEf2wppk/du9i+/tc+/ca/tYvvq34DDCHmYFntHiL3yvxz+Ly1cj/9ua3+LjsE1tHx7HTs96hn2JxGh/4IDp0r0twoMRJ/92zz7c8KCdONMxLrA7agyu2PMbNtT5Yx9fwo0v8tKJf8q2Meq6Eb2Pnh+Xr8mU9op9o8aVp+6MA30t0s8H31uCtXlkXe+YNVl9vvSijH1DLh60mn+pxHv+CN7bvy8FjWfwc4lO7oQ63OIjOFX4z9nsHeFJW/7aYg6SZ85VKpQs2Jz/vyA8aPq/D8/8Dd1irzzs984luxJv0LA/O4YviJ00fC9+UHrocMfnbSvpWicPZZvBj4yH5Y52AL63Z17+cP5X84PB7Yf4EnjJ+pa/dF5+mQ54k/fYJ69Dq2c/A+XDk1GfwNNER3KIj4PLWV3AWdh8/zEFW+G+FvvBPxLe98DRf8m1umJugV2370fb7G32VXHorm7PeifqpMXqE8l+ayo/7Sf/OfDJkrohOjif/S8XxMb9/5Ht/2aeWD/V5LsR/1p10WHkvDfywPevv6Yybe6Yut/r9ijwqR8fBns8xA0+zIk5syLM2HvO5W/mjg6+z+PzMfSfUP3Y/FfpdM/moB8IHw1uaqn+dg6+s0bukj+jRb3jkfdjnFnzuG32bmv6zm798Ed/qgHh3Q70RgbfWHBUcWuD0WyzePsEHQK9ePqfC6b+TT86pM9eN090TDld9bM6VSL678DfR26B/VQtnp7proXn/CB0E6jT6iyP6kjV+gFv1JeU380x9vYM3Cz4Enj0406H/CL4gl4/eN+feKAg17+xR99FXSCYb4vQTfCf7+zP1zpL4CD+Vvql9fpL1r8lzFuDmwhHn0JBzwPbDgLi7QvfH7tfOwUfpxKKHMDkKv48/wDrsd+jTJOCo7PfXrf6NN3li7vXA3Gc1dLy/uvRTcHN23wX8XHsfz95kSH/tDZ5prrxG6/JP/uxj/4n88RCC37f4mQ3ugvkL+eRPMJ+QB96hO3/C1yxSnZ+CBzgM8Y/6pG65DOaf6FBdiM+R+eMgDvAPeKb/esj8d/p4Nb5C9l5PCbX3E+vgOpg/dW/UD9iAd72V7nPtf8PzsvNxj+5URh8A3wF8qS2/gSfLHG2Xka/ewav9R93ZavzPZJ4S/2LNp/Bxgc8k/6uCejiDX1CBS4mlF/nnRUfy44LnVtX+p3y0e5YP4xvbQffzyHu/Un7F9UZTnkdIfoAOofQv8AmMvvi8X/l5Ct/vs2/kH23npvyFLB+6lo+0+ocxeqkBeIwj+FLwS/Bnyeuo43l/Y+c7k6uvGghfFUSl+LU8/0J6XvLxSMFZkYdw/pXgLi2OHMExgA8v2Z9/4lnL76sBz7Yin0yla4KvJ/z2hOf1Lf/mxvlUf9MPOuLLRp5Rc54KF39F3CrpC6NzNiKvuScf/lH+jQ7JTHMa4bgL+BrO5/CV/WLxMaKvsqGPgb9kyPq/Ovd/5cu1RP94h64lvpWN5deW56fgBOgLc53EO3wEwYfCl5mKz9LjPcAbVT1Wo69VsI6cLx5+StEF6ymln5jBr7fvoe8rX8ghc7WGOJSjV1WgFwvvnTrb6pcE3pD9XCY/SOmsf1DXWLz5Yd5YCU/TcTqp9CM96sB/nBs7cEb4M6G/vEmcrwx6MuJfjMjP97yPN+FBiaOhcL1JYPG8rJ2PsMWBb/5eax50r3qL+U3B/AFcnHD4gzN/4Z/zc4GP2rjvt/okJj+E9wCfyul/+sTpvfB48GqdT7Z0ulN8GcEDo0dIPxVcJn6i6MPhCyO+9jP9gEFieRa6MfRjM+mD/9IvWYGzsPxxKf0r9Aen0gf7pP+9BccfSs/6B3+wXD4Dr/QlcurDirmufc6S+UUoPbKR53j738p/yefBx+EHNvllX/XBRVh8/IInbfFZeruJ+Kg78gzhHhKP7wm6iwa+qnyqY29i9Ujc/5dMkm4y7v/jXFnhg41uOPw92we3wsH+8Zzf8Ytf1fi9bnnPpfxkqRvp08Hji/51r9qDS+LLlucUj8nT/vE+LD73PMtHr4i/+E13LO+zuNQOLG7HLdbTL7gBy2O/yO/+6JuR14XgY/Ax8/3Afs7ywR3z46ZH3/KVfd1B10o+1tGmeztCr/WauVfC9ew1lyaO+X3+f818JX4H53/B35k7wS84yufqRH5zjR+fvacr+hCWT6+ILwfxSQLy0zm4FcszN8yL7XsunN4cOrCJfJbQs7J9eYsONzz/wPLoJvClA7Gjr+ze84X0EkP6m3e8xzvtf/HlX+g7/J35Ugvyxp3yrRb77Js5MvMZzgvxRaM39tc19egGfDi+0TF6fjnvoRZvtkUd90Y/YkW83oGnsTzb8viIvp3mQPgxtpzOyarj/A7XmiP/k66p+JYdcCyX5Jmv6quh2xCL/zSln7MWzisiX9X9HMSbqNm3M9775uzTtRH+CZ0b8oZ79tuC6yvhTaKniu8r57X0ZfCBZF6kOP/KuszRFZvJFzOXX1lv0KHO3OK/7HQKPuU/Bh8AXoZ47B35qBJfK3TX6ef2qBc81vuKPtZBfQXllwn5fsG8yp6H1WMV/VW7P/kY78U/Pgn/zvejr9C48zJhvrITf/uKfsQUHeeMORH59BhfkyHndAw/Mg2dTqmdZxfS4YInYvk1funwMSyffQcfmMIrxWc0pl+yOPtoLc9zuMezjp/8zvo8lzU+bMypMvhOpeZC4p0HxP0L8fbQ77brSqnjd5zXzr/lHV1x9Kaoo/EpQv/F4nIAH2QNPxrfUuk3PPHnK32/Et1q5/s7P/Nmv8DdF/g4gtMoBwf6LPhzcS7W0hPZk699SG8EH2jLO918sdP9Ex9sTt3yrjwXH/qp/NlfWT8rnRN/Zz3DL+77g77AakT/ZicdLs5Jy0N6xONUevsb8pUJ599ael4D4vWX5kvopkyuue4J8yd7HwP4JivwEpOGz31C78ae61D8rQwdFenu+OBtLb99gWe2YP6Kn6pw//BN+ilzkw163/hrSC+/FI+tcefqM/3opGV5big8ZNy4etEHV1ihK2Nx5Lblh018KXw/+9vq9kGyeKfelv6F1asWBw/wUbvBfNf9Ay+PD1VNPF5Ynun/gAux/GYHLvSv5X4PP2Z0WK1eVt+qKcGf74l7N8Svm4Y8+ZX+0h2f86s6umF9d5JYPNQL8oQ9/tHoqYToOeDz6z808cj5AuMb0LL1S90OLwR+bZv5acfu139CN6DAnxW/LfzK0HfHVyO6Io6uwTFafpVoTpUx//+krt+RX2/xB4runE9vPCM+TcA5bMU3WEhXCH0YdM3Q67L3e0ycXs0dumklfgrwMEboidwpz6AvsUWfzdYhOqv8ey6dn2e+Z0fcS9E9sHygkD6f/NWUN+bKs3Kuc8M5avVnG90hqwfX8Drg/YBzOEoHKXU8D8vDiUPMP8QLs39nvg/OuenR32+xb0fgxlJwBPiuhOQnY+rQOXG6kb7ZVrgS8TeH9Nt0Xlxpvj7G7+ibfToBV8ZcPzjjbcFFpOQfFpfs/L+gv+XyLPl4vMpfvIfO+wfP8w2+2z4AH/zn/FPp28GLpC5Gd2km/vSIeKG+q+VP+L/gU7QdU7eWzn+UOYv44C3xUcEtLKXb+sh+FJ7c1r/y41Tz+JX6KMxXjvBULf84oBNNvpKQ1ym+L8Hl5+AoyfPG8E1fOb8q8gjLjzz5jGneLh+fNfNM+THCr6C/bnHJnts1uDY7b55U/8MvYH6Hjip6Y+I5zbnfHutAegJOr2kkPUjpcLvzAdzkmvhNXdDmukbk1TvP9XkT5oybzOkQbuDVh1pPX+CBcuGwr7mfGP9lW+9T8FpWV43Is5fkIfCApQv+S/8zByeSief7yXMWz26FLwf4lbHVC8z74dlafM7E2xzTFxmrTqmpo/b0nYboa67pz0wOfG/QOF+/J95zCm+VOrtEpyYFpzuEb5ygO2t56Fr+VZ/k70EzuSEOvxPf1uCf0Z8aoV8Ysu8K5vzlqH9BP8z25xt+3HnT74CLWjT9S+Ye8wC9f+kaDJrJSf6szAlS+D7MvUf+LnD+yDW+wPN2/xr/l8WIfm1IH2YWOFzsOzwNy0vb8OiviG92jh7b/pC+2lH+8Ln+Hsw99FCH4Nv2od9HB+W69FdeBE4VnmrYPZXgkwrOtb9gPupexfhPd6lr7vj/2xK8VBc8rI/eyp75dtzuXmVWb8d/9F02AXOsIfnsFb+3a2LbR23fZ468C/2PxPLkg+L2kfq2ph61++1787fubQDP9URcuTj7ZFT0TX9r8CdH8Khz3ltDXo6+v/Q+rjmH7ugn7tCTcX9uOB9aHvioEXnZTng1zdlfHB/b6cTfyHe35fznavGypfcXo1u0S3zp8+C7R125l65ezL64gm9Qo3Nuz3vP+0D3uqTeaDs9hpl07OPG+XWe1DcM6IdcsH+vwBFt0Z+AB6n88gKc37Xeq/ScLvX5zPW3+ANGLeEE1T/DB8zip/3ZIR/dyD+uEQ8WnlopPb5/9NkK8jPbH3vpJ5b+M7w8eFTMy+0c24ATsHxoIF0CeF7oaKPva/nIXjg++X6X9FVt3UfwCjm36ANu8FenfgcvPms4R67Av9q+fyXu5ehK4yeCDvNUfCWrg+U3/0Len0jfose5eC+cZk0e/sm8/ofnmNHnAu8/5PlkXHdInEzH4E7lm16zrw7qr77z/H34W44XupVuF30J5lvgpVfqN0h3cn7WWx3QN1qjd+ZwV7PGrsPixZh5GnylxumOxtKlG5PPTZ1/hD1H+jb0CdDrYq5n95PI92Bo8Wgin8jXM442Yb+tSuqAd773KJ2qjuvL2vNZMU/fgEe2PHWDH4k9hw3+7OSJ9UB+mmt00xxPIwcHJN4KfgEh88g33p/ipf7d8tNjSB6AT3j/nvWU2rpVfU/8cv5ab/z7mnNmcsd5/cR8wOr9P/oDFreXQfhOvvdJfyNJ3H2vpc9/Ae8+Zs5TMQeFbxs4HdcVvkpT6ZmW/Lnm+Vl9P5OejPQnvzQPE99uofyTPmbOnNPOw6TTb3MuO7+qEXHZp26TjspEOjcWhz+6q2H/Vj5XYf+WOeyygy+ADw+hn0zwacAP8J/4fsyBrsFNW11Ue+i1jLnOR9ZdKn+QT9ZHip9wjm7qPMCn2vOS8YMX+rG3zh768TAJ5u1uG1wAvADNgfbgPBvx6dXXnHdbGXgAr7svmd+vyFcH6EtZ/nWTxNI1/8PX5ICPyvwaPFPNzx9iPwjky2f57DyiX3GkHkbHX/OPHjykP3SyL+UDVROHb+V3R/53bJh7RcTdK3D0J/nt+cTpf+RZtXgIV+J9wROwc/8ITvOUWL2JDzd8Tfi50unUHCwlfu7Ul5Y+9hT87rHtfKgb5l4WH4/gJSyu7j3XnwCHBM7Efn4nXXt8iMAJJMxt7sjDrJ69cXUleIaQPPrrzE+8En8Un++0A25YePKQvo3F6QX+B/uGfuolz3FIPJVP/Ey6ONcNuhYZ+cCJOV9BnoLvLfylGj5S9C48Iv0N+SejE9SDN1Tx/3PP+Q1fi7cfwJP643wc4odYChffIg/agLff0De3/GsjfccRcWqrvqrFefrNO9XFC+rgd9YXeRPzqgJfa/QOyUMsfy3kVy39hA7881z6J3P5CdCHgz8mfCj9YHztxcN/Ix5daD4mvmOq50X8tfplydwvDZ1/wapn6yL81FyePGgv3b2pdA04R7KS64zpl5ToVFXyy/ZcP9rOqUK/t+V+Nnx/nTm92iM+mi5u5fgXWnxrSSdF/j8e8Tfx3Nx8gj9Cmpx1aemj2O85Pmmb6wrIOx0O4o78Y0N/3d73Sjou/+PpTNaS55YofEEOREXFYcgHAhE1KkqYQYAAIT0Q8epPvSv8Z+RjByHZu3Y1q1F/SryEVW3xzT7vG7hU6VpbPbPHJ4JzAv9N5p7CVRXEYf/CnyyY+6TSA2meI/PVDH0hO0/24LAD9V1/OFcsXmxVF9fU+SV51gd5l/Qm7HlsWS/UuzHxvyufWN/yRPim+CXkwsV9C8cHrrkQbla6cTvwq3t0Z+1ctTw28f/Pv5qRb07ggxXSDZYfrHyuYnw1g5n6C+Cd7H2mfuNDvQb/EKvOVx9hHgUu69gDX7eKmQOq/n7F38/i6Dt6CXvySPo4LfSjpuBr5/KXQh+Iz4efRtAn7/XB79r/D9HpRu+a91+h6w5/ugOP84/n0egMgAOz+Gzv8wJ+bIPuHngS8chu0Y9aO9FX93oyLP3dyP0Zj85+8uUueqPQ2V67/3qDCnxqPRl04ckfpN//A+6pXy8D+PsH5jBn8rKwBJ9UUPccLb+MlnPub0o+1pKf00tTf4c38KU68BnqzsCJlr3undXpxBl0ACPyVvTVwy9wt3EUdoS75760nMHMt+uRTjZ6e/XA5/X34Azo08bgUx/go9p5cKRuXVLH/0mvo2j8TPBpwRfZ9vspHnyB+8mkw1+STz3Kx0t4sTP3Tb4w+RgerfKmmjzb9scmsvrf1vNCuHHmynZ+2PkzJ+/P0T/Dj0O6yuK/HKKGF5rB/0/xlQV32MGnakycuWN+kU3Iq8WDSdHxKOQrkdKXSuh/JeACqcMz+Ek1+/we/awtepm236yezNmnnEvED/kOoK+luXXN+X2mb1Hg7w4/P2Mefy8fbPQKj8x94Jl2OA+61Ltb6UrUzHGW/D5GR/LYenbQL9pL7yFkP2zor1r9t1Fd7Te8y718YnP29YY5bumzfz85vwbCS3B/Qo/+l3QtCvnZvXOexPB1bN+U4K320rUOmZMEeh30AfG7l37dLXl9RRzC3wR9TTtHAs5P24fCv+XCHzywb1byA+tYHoL+s3CsQ/osC/av3c8ZeBWrN3PwkI3/Qio8YhTqHHiRHsnQ1knjo7Xg8+byhX0iD5oJX0B/0fbZMWC+IzxaTF1u93OF/kEqXtU98W+Eb6HV6xn1EP4FxFd4bOBw4x55UMQ5VeGb1/iwfHNuDqnHEvho1PfgOC2exco7pc+/1pylg992yOefy39cumQj7nep/mab+U7dXUu/Wj4ywmNs8b1mnki+gH4afSd7Hknc4BV2F/+axMf/KSBfC+VLgE8YvlHga2byM/uUX3YL3IX8GSJ0Eg6qGz6IQ6/cP+Z3F9yA8hzOX/KBjXDOXXtd6vcW8XhAXwT8F3gFq/8n+MbE8s3oSIdKfoA92w9TnUOfmiPJJxW9OavrwU04Da8ww097+mV5c78Fjjts9VUnLCLqlGkzP7P9f4wG76y7XDjXr+6S1yHutsDl9i2/B4elvojlhzfuKBx++7uh+xaNPqLsxs3aXquuDm4x9v78YuAuw5FtoFX3Phj8RJY/1sy9w8HFv1p6fjv8L1rBoIcfYKPPfyCu3TKfO5FXwbOqmzhg9/PeDyPmRneOxZ9zz+Ja+Ige6xO6/Glv8OlY/vobwduXbu4VcbdteRX774Q+hMWjo0P83nfP/uCZvKBw0Gv9ow9rea76y2f4g1kLf4IreJku/Crw2/Buz2HDixaO3vII/KrIdy0vPNKvOvaaeQ3+2azDc9Xwlo+Z1VXwhZg3MN+g/4beoXhMJ/Vbed0tcSrUeZrAf7K65x5cu627o3htNXnziXyspX4qPN1m/c6ot4uKvuOO3+fk8Qf6b/QDqM9CzR9O5G9J3Pi/JMI7domrB/CE9AHVL0Dnx+JRga8JdXEMnpT1b/XJTD4pKXlDLXxWQj674ZyppIu35JxJpKMPLgu+OPkI+n4d+iff1HlX6qvKL6rknBmSV0XCKy2Y0z46gfqIr9K5J95x3uC7EvTUR2Yugs8fcbzR0UroT5ycBi+wuuiBCOcS4cM7U76QMVfbyVcmg29zlr8I620m/T0ffYkD+7bR64rhA9n1/qLjslffZkQ/2qcvm6jeHnfX4vV2Lvpid+SxJ841Ox+28pfqNfPpivOz4Q+/gEew+1oyR4/ppwTidX1wv8Cv+A0/2FO+V+NfrXmWL54v/oPgN9vUyW30iz6jpq8knkUWNLzZjXN5fwdeVU7f54XzaoNuHP2A8bMD3zkDh8G5XdP3vibebFgX8kFHZ1f+N3uuby19XvC3De91qjkn84KZeCTvzIPs/pfM/S0Ot+gn2eepqedz8RrE13gn/9yj3xIoD8mFv2OeZNe/If+w83vLXK/B6Q7BxXL+0H+x6xhQ58XyzcJ3q3+leQL6srYu7fc/nAeWV0+cqfwhxD/b9Czvnd6znx3mWuEY3r94u2/UYVun3770e5N6urXnZ9+DT63AFSTSZwXfse7RB96C5+87wUd3LXwX/h79B/od2xa4xmdwnF/kK5l4ubfdEJ4geoCdhnewmVieAE/DGTzVm2v3fTj6iZKTu8u8IioH7jHwbv3i1s0r768ufbcces/Rfuw+45di9f2tM/hk/mTn8BXzEIt/Yb1k/jeYOsJj4dNQo3vyDx7UEZ4kvnsOeoHKI+84j07g3fGd6D0/kFeeWvCf1t3fySB1wi74gHvm1r8t5lQneKX9KJQ/sOXjfXgzNfXgAd1h4nyIj9UL/INPZ87+tDo9vAYvcKIePjA/w0dvAv9V8/yQOYXFoRa6LRn83YXFd/yQbT0cxCfd0q/oo+uRwrelT4neNuc2/DHmavAp8X2ib0l/Q37zFX2DSH4l+ArBnxdO9Ja8tKIPm0v/4uvSdxXe8M9vdD1z+pd2nanwbPAcwQHUzVwcfyl8vjN8SheDxm9tLp/CrXxCOujEflKfHeiXnqj30enrMWc6EodW4D2tvm+JtxrCTxW+6iAcFnjFufaNj9/BroVudsnnqMF3MHeGZ5/Dh56H1Mse85ItugXkX/SNmnlEorwNnvxCPiM7/Nj38h/5IW4J71gxn7j4GAmPpLlvRRz8kQ8HekaLTHpf8IrQz4e/au/zAM+K5yacLv4YrBPOpUWg62X+uAd3Y5+r0c9qsX5W8Mh31PVBt9EnsPuxxXcJPTd08tBTxN8KHIR80FvyoSPPoX/nNzislXxkmcPMdF7tyM9yeAAz8Tpn4sPiP8/cvU1f4wzvLoia+Dlkf26lx+cQZwvixxFcPfGXef9cOssp/RZ4JRe96SF6zOgkyjdX+noecSeVr0kb3N4P92tGvp8MrU5BnwH+Lb4O4JRm4nmNwHvvpSex6q6VR8KDJM59SZ8F3BZzJOqCY9z44aXSsw7oC83QP0nV391Kl4A+DDoUfE7bX0Pm3ruY/lQl3yrNz9RH7nO9n5yLVo+P6OeARwGnEMVNX2dHvmJxlnktddgOv8oAnRHqpgO6VJ/E/TTqP6LftWGeBj/C4ps/fZBfA/wBy5vH9fSKvka3nkpn6BU8yLbTb9XTW87RXjS18yck/8zRExhQj61Cyy+mE3g+LcfqbqtzUu6/PbduFLyiz+gJ9xYzt1sxX1ux/zqO1f3xyF1XXhAVpXu0/NTJK7caeld+/uMes5dXp7xyi9Db1vu+221ZHLY49YeelJ3jx85gES2vuu0KfMAX8/5rdKlP44HwxofY8r5QPn01flqnzuDdX/50Wz71L/0qeKyv3Rv0lMCpDgerGrwp+j6Wl910Bh/knxYvS3/xwFyrT1/hl3kPfKmIvuuJ8/cJnFYZk9fd0I/dk38ca8uTLG4Wk4Gj/DkifxxaHjMQLz3XnOpInS39w8MY/9hf4vkt/ZIcfZeZcH4n6VmO6VssOI/UD7D1+iT/QfT+wnfxXaSbInxqu+F3w+OU7sANeVIHHFMGPom+QI++QKvxuUPvLGrw/CX5Me+v/HZmn88+N/iECboI+DCib70i/jW6a/AuGn/O3kUn364jJ69JIjsHK+LDQjiEHXM06fzj64p/BHMb/O+Yt1XwAArWrXCOlfhcE9Z5Qp/sEDb6AyX9zUUMn+8GvQRbX3v4xLZvSvAGSdX4ecLnFj8+Y370CM6won6k/0afDb4NuCPpTRNXlZd77EPxX5MWPOKecAKclyX72s7DJs5qLneAR5Dig8NcBv4cfcGY/sTLRX9Evva/zEUsXr6jF1ZQz9u6WYsnkdL3bPi74BCb/so3+hA78nzipL7mTZ+XvrbP96nwY+iz2ud8p/8NX4l9nMEPsPho7zeVfiu6PfC2xvAJPjiP1vR7SuEcXujLzZiLWFydwfNJ4C/AJ0B/mfsj3rF4F2vqsx3rHBxVzfxqRn6/gsd5kJ9Zj/29FV43I96+XPD7G/aL1WcV52dM3z6lH8V1wUvjPKksPtlz2k7gQ/1IdxCe2x5cCXo0+J/h38O5BU5AfbUV8WpE/zrF54n5HT7gjU/Pj/hezOXQ8ZMPr3/xo3Ua/Ylgxn38Yi63E14qpo/epf8Wx40f7E59li51YRd8jp3zn+DHWC/g33LmvPTXh8z/pavwwxw/jfv36KKtHXT9S/JOX7qB4Nis/t+hT4W+Qpv4O+L/vfqng//KP/j9ieqLqdXnVk8zPx1zHgnH++VMZ/RlQngZOXXg9Ew/fe+sX93RcDSus2v31PFu/PLo5m3vzNfC8cKo2rmF75X+4Z97ii1vzd/cWTjswWM9SDckRjd1ga7fr/TxHsnPrsnHUnCIYUx9fWL+cc7wEzhx32/pi57RW7W4WU7Qw/qHP0oKXt7y3k9n9U/+JOC+6s7gxQnvqecP6IrcVBZP5AM3eK6X6+7fGL1Wv+Gv2uufA17vl32V11bn1/iV2T6pauJSSb/pinmX7Z+IvK/AL2EhnYM/X/pZzN9m9CGGfsNfeoLvkso/T3X4Lf38akzeip89urHyO8/x7Uo68BmEjxcfLebzU4fDn53LJ7PNfNrq6pq+ww6+/Uy+OeIbWd0UEScq5gL06/DLs7h0oC5cSGdkId2UijorIr8TPrJEv5o5t3wHpdu+Bbdpvz/Tt0rIv+18qOTrIj2lidPgsvZOw7cv1SebgE84NzwA+1x/Y3AV8qk9Sn9YcxvxE76kx4mODzjSClzRgXq1Xzd57QqcOv567OtK+Oh2M69Cp6+HXp54IAfynQJ/4rnwu1v6rZF854VvGhNXD6pr1T+ZkOcxVwffXaKTPpPe5JTzw+L1s/A50jeSv/hQ5y7+GtwXnz7FF3nzFtxpKf+/nPsintYRHQ3yrqjxu7P3G1Inl/hioSOGfx+6VeKhnpizP8s/RD4gCfnbrfyj4RUzLwHXT/85AMdxw77+pM6x9TFj7rTtgD//IN95kR46/FT4UOg52nO2/HsHDsru+4h56Q4/HvK9SZP/2fn2g38HdQp6JHZdBXHYrsNn/TQ+0T7566pu+uNv0qVBl8KeQ4I+fCD9thH9HDs/96zDvfoAL+R/GbiO3aUPbNdZcl5YPTYkLtp9dzjvwQfAMyjiRuc2R5+hmUusyZd34vGXrFPNM2PyjkBxIsWPJVP8nIufWzc+AIOLfvwSPsauw/V/Ulf9Yz5l8XQND6po9e/pJ1gcdImTET6a9vOS+dT0k8+9roMFee6YfNLO/y74k2hMvu8wd1zjO7VRf8DWXwvfalf6rOhFFOAOFj7rdCsdNPQoZ6/gqT589Bcj5mOvvP5U+H9/cHA2jhv0vJFTntyjxVOniNxjz/uLyr178r3aL/7cKnpJ/ePGve28/IuKa3c7HM2c6K7bboP7v2If3TqWT7bRSSD/GxIHQ+KadAPQ4wOfU/XApT7Q9/0HzsHq9k/O9zwYvIEvrVvgZJ9YH3W9rDkfXHRMzpaXoRNs5+09+dCf1fvke1afndG3sny0Bb+lrp4f4asXNbqoLfQJQvRX4fmh2/Kbge/z8VuZw2+B3yX+nW+va8/D4tgN6+GIDqLtH8sjbph7g4sXH0u81Rue1+bCzzmA97J4V0eNn6v8pZUv2DlzJE+ZD5VHgWeyeLwkP7R6JqVe3uM3tQj5vNf4ddv5e6YutXXTkr/TkPPJ5/tM+gTsF3RCe9RZqfwOmH/k5C9NnNkLzxM1vLm0hf5/RZ7xCk7xGDY8JuZq9PPsnNgxl7F1ZetI8UX6ENKVA285hkchPcwj87gYHHGwbXAw6H1d/E1T5hD4AvSI32WTX+MzQT1i++Og+X+s/NJpcLkl/bJE87NYOFzwuHt0Bht96zlzQ3uuPX8u3bCYej5S/S0+oHTp7TomzE8L6YbuqIdD+adEdu4yl8GvgHMwpr794/8+hE9vw3fQfRwQN3878PAdfv9Nfou/AfOHXL6IO57rEBwIfAjyOnA04me0m/5xil85c3lwgfDu8bekvwp+zdbDSfj3UeOHZesi7l38bpVPrqXTy7zK6ozBRc/hCC5oF4CT0rlf+Y0+oXwlM8195uST0ws+34+aerwAN7tHlxwem+bR36wL6S5m4PrY9/Qr5+8N/8Ouw/LeO/IsyzPG4u8KD1wSJ87gsWLWGzq0NX2cJ/L+b/hUmXQo+nzeD+lbc54TZ4bMS5/pcwyZN9m5s6unT8T3kfiBPfolL6zLgr6UPf9n6uYdfrVB47PGXHGjfN2lT+BznmzwubT8eCMennyDPshzduiM2bkeZY3+3tbvS49pjZ7YNKG/eq14Kd3TT/QBz+TlFpeH8h9DVzCQD+KLY+eO1XPvUTCkb7Clr2px57pefbHexuh52/Mfoo+zytAfXJAn/Oh5DvFbUZ/zod6N3VXl9Z1i41ahF9dl5Z4svkblp3uceLlT3rinnldEx0+3E7wsI/t9FnsvThy4LjonFsfrGJx/SRz4c5YufcBKOtj4p4Q5vFard/+YK42ZR+Xs9/BafRrh7VnnltcdavLEOXXKPmr4/i/yG42ff+vlgjq2xTo9xOhKo48xsDrwmn1TMOe4wcfQ/v/E3NPy47oiju+Ztz8xv7XzfkO8+MOf1/JKi/NdcOEWByp0AzJ8q8B74Q8feuQ5a3Bgv9Knrdm/ATgG/J2Y29l9vgNvVsArsX1wxFcAP4QMvsqS/4/U9+ixT77QNRRe5tBj/z5efCjPrLO99N6koy4cVcq6KZ1m/lEJz7ph/27hoR2k9/nMfLKS3tqQudGGfEj+gxU4uOCPff9LP9G+ylenQo/U1m8BP28hvbK19FSElxgR1x/kK8I+Jl+OyceUD6bgcwp0MezcsnxrQp8APDT1Wzohj/vs3oDTsDiUyl/2TXxM5l0NnkE40jn5cgEvFN2TjDp2zX58le8r+QN5FPrX4FTgNeNH7XCuSOfhhX6E3a+QOJS2wXHU7Nsj+G/6HNyvAn15fKSE23Lp426ZI+e671vpzKD7YHmbD47WnvcLOPcEXDt64uDZyLPJv8k7h41fV+PXck0dsOT8t3y9Rd/mgK4V/EnNuybMp1PwzPiUkldZfrvyG17Fp2/3ecN9xX9D+l4u5/9Aup0OfglLzrlYfo/wQeCTj8lbO+LvM8+yOHiLPpPV08/yZZJef0l+dw3ey+7zVHEVfqDV/XZeTcC32n0Z079QfJ7vmudn8S0mXs6UX4/Qc0kvPkA7dDqoKyqrI2y9ROicUS/LT+Cd92visvRMthd9ixH76Ys8dq++7oL1FTvgrVrws4W/HcNXBfdE/gJfWn2BFnXQV6NHzDmMrtt0zfX48My4X47F3RJ9wLl8hr6lUz1p9F1i5vOB5mb/8LuRbyz40Va/RT8yqsAHSPdyVlt+ar//Bg8b1fhcBc312Lm9Zv4VhOhjq99ynw0018s7Dc55ObE6aDpiXfXQwbJ4/UL/bY0vAjjF3mAfbZ/c99boxikKt5x4v1G5do9D78kv392q4uuzW8XebV2Ubh29DOryzc2H3qOTn9zP1vC9Xh66t8wFmZ/3Bj/EiaIa9IibFk/Ezz+j02fr0erIB/BB4KnwYcvjwRtxKEcfP+x2/2J0B7v0ae7Jf/86zC/gvT53astLM/g+4Ru+r9K/ydAbWHYbX3vb7+cKXHvO676Ce7X84Qjf/W8Mvx+9CvRhromfFXObEh3SxZh51i9zwapqfA7sczw7jW7oH/rwlgdJpzBxwD0pfzuzzuUbafnGEf8Ei5sW/2+Yw1k+dCYfTbKBy7mbRryOcH13zKHt+2v4Z4l0jq/Ypwm4aeZr9N3l6zNPuF+Kt0fpqzfzZ/W1xo1eXyydwIR+153mwAF91xVxN2T+XkgHXjpVFXqCzEnYT4Xq90f2ZwZvFT9j9n1CP5N+G3PPhq9wpD7L8f+dCXf+6VieTj+JeLmDX9fw2o/0oY51o2d8DBr9afjt9FOpp8kPLS41PF94PpZXVcI1vJCHr4nrMfk0PCz0pC1OFHHjGxjLx2jN/X4gj6ykByP9r5eLj4T6HuCPnEY3bguex+rTNXEkVn0sHkVB3+4gHahMeLO64WV+SkewTf16AHem+bXFjbBu8Lk7zrtdRb97AI9kTT/t5NA/XhCfP7kfUYDPyFD8hYsP3Y5zawfOmziSoWPdZt19SkdK86yz5tT4yNFfIS5bXfTF87br3fJ5rF4/Cj/mw0dtdBuFm4VnP9frBvKhR/9stuc8PDKfT9C3t/NtS78E3eqo0W/OhV9osU5z5qHoPbHeY+a38DnQ3wheWA9D1rGd26n4mBl8ipJ1FVC/78GToaOmOdkDdcWRfZ3Ag2p0xN6IYzF67YH8BL6kvzhGF++vOSeYX2puL/5YCp62ZH02vqZr+KU5+RB+NhW6hk/M60P0rOy+P6sfynqw+5uIh9jpLmPmX5p3vdWWr9o5/Iy/4AZ/FsvLwX1H0xvitMv8aytfhwH4kg/0rkL587hN/3m567aFe36XTjf11Rq9L3v9/UXXNdV67UifHD5Uezj0/d3c/YlHv06xc9PYC6Pyyz1E3qNfjlzL2a6c8kDeeorKnVtk3t4vE7cev/xzitgtwpHv7Fx8Al0HXL743fD0iZsP6Ki+oId3Q3yyc/O3Qn9qS15bk+9Z/VXDvy+G+KQI97lH7+9YMW9ekXcWfI4K/5Xwk58fwY+dNb+xehZ80PIBPOof+dypPZCudIGPSHh74W+d+b8H6YuMLb+dS/ft2rcYZuvU3ue+8Y9aCG+T49dh7xui53FoNXPgst3gb07ySTlw3e/yhVV9uSOvPMLPOMlP8xX+QAme5wAviDlyq/FHPxBvGn2SR86ZvfiWD6oXxQtu2Xli50wdUs9Ij93yGvHYbzS/5ZwK9vRfd+y/c40vyoT3qfFnOqKrMJevTqm5MjrIjf7nBt7YUf5ZC82pmOOl+jzySTqRbyTw+PH/Rv8M/POEfS7c4Zpz3PbfI7wYqy98+smlT56KnwB9QvkS/8FrL6UXJx6+8vwNurzC9dF/anP/38lT8ANkvmL7bgs/x+7TkPMx0xwnk3/rxc+pIG86oBfG562oQ6/oSwb4iaA/QN8PHXi/mSdNOcdixXPh2hPm+4X8qoQHWwuP0Wp4n1vh+hfU01NwNo2evfzkD/r50OoI/FWly7UkXxpSZyXojVhdZc8nJP5kFx/rHNwP86Q29f4fr1+pf4kfAPMdeKhz9T0O4IUbnLvwVjv60Qk6g/Df8OdFTyaEz3Xk+l7pi6b4HcB/lQ6McK8F56jVCUPmRNsInMSa8yDU+VI1ehSx/Ng20i9TfaD51kczB8PvJaQ//AleJJcu37jfkQ83fpvgOuJGX2QP/h++cIU+rHRmUs4j+R/auRv5zCVD6uoEHGJZw+/6JF4OydPlU4DeaYRef00e/O03uAXhfi3f/9F8l7oEfJf0wE7E0xH4krhl+bPF903WvyMf2eAvZ3Fyi/5gIL2Khd/4Gn7Sj1kN+w/S425z/eMGd4xOC34L02Mz9w/wO+jfRdOA+/hJ39vq4nG0PLEfVsRvWxcueMcluqvqdzLHe0VvsAC3W8aWd0Uv3avO8M+JO+6+5eV+0XO3bavvS4e89eSXNfF07xR/7qHntaPK4fvbqAzJZ++dMnUPY29bJ9dudzJ4IA884v8VjrmOA7zQU0S8cMAFuPQ/LY/06HtaHEiZVx3xzbU62ernDnneoYefwDV1Womf600FXjJEn9ABB4XPivyz0L2wvKrlNDrSVh8++uGauLZFp9jyXvv7W/KY6qKvJdwU+v/0e7cRuIAd50BRNzzHjPnTr/A0S/hTDnykAvyOxavTEP78mjh0jQ9DFeJT+KM5GP3TOBz0yDsK6bHKh+hWusc9fF80f6rAHajvhn+VeKL/uvX4+Z75Cb4z6JgfmFfjpzImnvwor0QH0Oro2Alz6u8ZPip7v8kn7TnfE3dK8QS/qCdL4l/t0AesyH9C3r+OyQs/iAMT9GT39E1ZJ/5giL/0FlyX7f+Y/hQ4fnR35vLditBxycRDcNgntXykpJvdYz40BscgHXt7vjH62/Q/yZssfy3BFbGPwXc389OaPpzV3VlkdbvlvyNwzDn6nvY62xi80Jb4OJEvS4X+/R2f9xbdggydj2DD8/5CB9Tq4DlxPWfe0fjm7S+fe40+quVPE+l2T/CXvyM+PwtvDw8HfLR0Dd/JF31w6PbzMf2aHT6ulq81OH2PPkPA9Rbw/pq+6xv8aPEf7HlZHq15z0H3Q/F9Rp9yB29uJl+ODTiLrNX4gxecC1aXWbwt/Ubv6SSeF/rGjQ/YBzq8iu+2D4gvzLF2+A2hNxKSJ0fSkYRfugXfjG+4g47pO9cv3ZgCPDx64NKZOLJOery/xUXN6ZVfzRQvX8Fj2OvOxfcUr1b4qE/w//Kvnkm/9UfxOGj8Y3fSo73h/FR9XbW5L9/c75o62v4uB8dp+cIY3JDF7bgO1OcV7y69xNk99Qb8jwn4v7V83vGPsvj4zNxuy/mOPkyrf8DnaxXAc5I+4BS/aTs/+8wzI3i301vOk3/gAezn0t1Jwv4TOLpdBP9jA39qrPxEvKsVegBt6kJ0XR10EuVr/tC9Gw/W6Aak4L3sc9i5tECHxdZLj/7OPqaukN/7mDlJyxk8+tHa9etR7RQLdzXxhn7+6KY9L/Tz0M2GXukUQ/cQe8fI8lXLW+u6fHVPxNviyi0zL66Lwj1MvI1fpG7iDx+dZZs8bh/hswe/x/LNOgCXsCW+Xsvnb8x8POf+H9H7rKPBUDjlFnp9CfvhyQm/6R/cM6e317mJlqrH78irThl8qgVx0OrhCp3/nvBOlh9T95994uqa/ukDukAHcAlWb0s/fxlwfYfL3Fzx0uJYG/+IU8y8bM4+a8PLP4w5r1vE5TtwY+j2c99S6W6/qW6VbgA6HaHiToj/ccXcE76Wj66S5i0L9FhO6JwuNHfY8PvfDPzYmHib0T+o5Selv1ff1l5vCX+/gPdn8ayABzsXHyhX38DhPn+xX07MQxLxc56kt0r/izoZvOgBPIvl1TW6+uANWuhZx9QLkfQAHHSjxPcr6OPVrWb+b/FrzLwOvTd0O/fyOVFf65F5dyqc5i+vO2ddqi+2uGv8jfEdatHvOPP9HXhB8RzQn24RrzX36vGcVHcSbyr4Ef/YZz79wGPd5GMlOp3ol3F/0AdCjwydqoo5+wfn+Bs8CYv/G+qYBq/eIh+7k/4y1xmoLz+inwq/Cl7bDr4f/kLkn7b/C/Khi8+IH+g8rJmLlRU4WJfnqb6ufZ4b6visjQ7Kms/xjn+D1YsFfKQV/jiBC/4vQNfD4ltMPUMeSL3W6NeNOJ/eiB+p9EflTyL/KXwX4KkVbfq/E/LsuXwOxTN7VN//og/elb9D1Og+ZiF4L+lr9Yj3li/+4s+8l67p6qIjXhKfUul2jcG3JdzfLf3oPXoq4FQi/Ejlv6T6dgePGl1E/Chn0os5oIcRKS6rH2nnXUW8/ke/I1J/oEU9sKEu2csn8YU+7Yp5p/3cYb/v8D2EdyV/30+d58S5GLx30w/wnOkT62gIvmqj/GAonCw6OnbOjnnfrXhtDufKHH3WtQN/4Qo9qWvi6Ir7HPj8/6s/rchrn/Ej3Az7B87TBfrX0xx8Ww/+6jpjDjmEp3VfL6vu74S8TnXXTPyOcaPbRR1EPpzAd7b8oRDP/br72Buu6ujDnXVGZye/cZOJ50R5380cr4wK300r5lZrN+mRny7AAziO1f+V8+JFFk+rIfns3E1b8LBm8LI8Zzfs3teDn8jqeOo2fJiP8n/ak2fesz7P8jFZ2nMbvInHo3npS6P3Cp/SziV0+s9DfIpu+X/1Z3O+n+P/TvzsEqeOzjwAh9VifqF4ic+pQ9x75+8f0BWsW/Q3n+T/C07ykJEvf5NfWN475n3LKJzzfzX9yroDLj8Hj616+Ogw163QlfnHfPmgeD3i/D2BPzxInzgiPifg9uApye95Qv3fJ+/7hr96QK/GnsexaubvlebNGXn3J3Ws5vBWT94OqZ895s835J/NvpVezF51nvSqbsiXUvQFMs1P5Du5Jm/KpY/d5zlv4YOk8ufbNH6gdm4l+E9R9+LjtZCu+61wVm3wU9IpeKNPqbkYeTV9Ofzk2w0PoOEvRPRNa/HHO8yjrjinpH+yFZ5G/N97zXnB9cF7AP+O7gy4TztP7ZzfO8EbedsKfljaI4+7YX8ciRf2fo/wT3PNkz+o53LVBW3yoBX58KfqwCF5Xl/6SPR1S3Dtdp3HSf9RfckAX8F39Xfwp6rkY+pwXybUhfteo2eaMp8kD3Ma/9ed+gcZ+dyEuu+Ab9NM1/OB3ljOucacC18fu28H5VuaJ23FI+iQ54f8PqKO2QsXecu+3sF/P7T4XDG43Vee7174uifxbuk7H/BjRj9HPNgd+I4jc789/Cw719b4zc/k85YQV9CB5X3xrYJHI36Fndt2TmTMi+x5zMkbGx/EWaMfPJOf3i15q51D98ztSvEm7llXA/gvCb4/8ishj0yoe76YAybg+gL9XnymhPM/UF69YS5vcfxL/g2Ond/BkPN0RJ0cS9/hdMlz1/x+KP8r5oSB5oU9zp9d1PjPWN7yDc7U4nguvn3P3i8Q/vmZesjWYY86wNbNDB0WW8f2/x/SKUZ/MWmD71/Dp3gmzkcdy2unIXOuqTMVLuOF57GePLvorS4z4mVCXb2JVv8aHV/qqp6dr3b9q87ze2R/Z59TPgzwpoUj6g0+o9XRdXvDCt7UbOh9+vmVGzte7md37n7svdT52k0dL3AsD819L3TKB/cQWnwt5u55+PKvtnhreeuhpg/QI7723EPtresscl96w029ugPP+kX/Lh9T18fUGXvwxKeIOb78PXvgNSw+xH4ovlXKc6yJx+Sp4hccGl+TZd5tRTz/O3hY/Yvf6320aDOnyun/wauSvnx78IJuFnMFdPpv0RmEV+WjqzUj3lncFY9yD/7g1G70aE4O89t/4G8z6s7MHwiPZ/uyBX6lQhfe9ndGPbmQjug1dXOKzxa4qw54hzPrLKLfkIBrtHPF9sFOPFL8nhfqc1fy62jTt3tk31bU47V8cH4bfGSIPxb9lBP7a03emMNnBvfbsnWDvqHf+APk6I1Ynm3rNoX3nJL3zWq+z9BjP+AXBP9Uc+6E/HZFP3cP7jbcEAfm1GPoSpGH5Vnjv0kdJN6QfO8qXmcMDrSgvrV4nIs3FbCPn+gjlOhpNnqiVj/qeqWjVV3wPYX8M8XPnoDrt/WYMefMO00+Jb9D+DzwCqmf4eMvPOrODJ2omPwJ37AJ8/mc/4vI7219jzXvuvilZszh4Q9W9Cm+yXPf6Ifa/6XSVRSu5478asY+szp5oflQj3nUlPga01c+0i+xeHOSr1e/wVdRF+A3Ck+fdWv7r8I3BZ9ldO3tvLD9F6GXnaDTBp8+hPf6KX1S6ftUz13qD8v739G3sH0wog+5l7+RdAUDzkOrYz/qZt5dK6+mL0qfeMwcX3r1c+7bXn4rJ/AVU/XDwVHMeuCfttSvuXhOEX3amP4V/l/EvxLdzGZ9f/F8mdeT74Jn0Pwuhr+0k04lftwp+ju2ThPOt2DM59yi153gxzuT719CvEzl79WVvg/6G1Y/zJn7Z4pfX+Cmfpjn23VG6GzvmMsRd6P+PfvN8pSecA+su2DOuvLRecnl9xeDo3Dos+0DdLyfGl1ei68rndOhrd9+i3Ua0b+dprYf+lfwApZj8vsz/I8dPCvpo9h1bOJ+4kz33fWw34YXsHUaXsh9a7BBl9HyEYvPnzzvKf+XTRodtdSeg+5DwPqx/KgaLOpo7A5bw6rOlm7U8n6c/NnNJt7cz3furvK+nbzlFm1v7Rexe3aIn1/uKXrpggMoel7bKTrusYLfenDLiN9v3ax+ceti4MbD0d7fLru38nMt0ZlaCy+ELtVc/fo2+v/HFjzPofzw0KWuI3yvwLXSj/3pHiaDZ3CRVtc84Yt99J/zKNx2f2twVUv29Y0f3jX+ohYvK/EwP7rngPnWkvW0xRemLd+qHv3d3gXH0o7CgHlwzFzdntuaeH92Gt67vU/74vNyBU4S/272neWnLfJVe58rdOgOLXRhhF9swftGh5Z6OUWH1s7LXPpV4lnfqh4PwZ9smVtNyMfO4m12yG931H1n9WPfpGdEPLN8/AFc9K/4JRn6BBviR8P3lh/6gToxRZew2a+7qPGvT+jvVfJvfoT3u6E+KMQ/FI5oVcNXkL7IgTy3iubShT4zF6rQIQJPgU4eeo5D8rqc/sIXeJQM3gPz7BZ9+h3591x9WHRPG33qkPcRXnguP+I9eBhwCuCwLc69M8+xuLlHDwK8EHUIfVzqqgzdLnidE/K2N17/RTp/Q/scoXReF1xHKn6x9vEvPlql+A73xPECXqS9XiL8x/DSl2R+stB+/KO+t3j3B06xYD6BPj5zuGauFtPHBd9L/z9h/mPn4ha97KnyvaX4bZ3ngfj1Mfr0M763ONCnTzwUvw59SuK45lEL4tIn55fl8zF9d/gE6Avac+tTZ+bg9MGHjok3Oa/rcW4zf6E+Ec7fnkdGvxBcMnwOdGrHxF/pZe3Qv9vK/+vMOvoBD23r5I7nmoi3XvK5p+TBUZvzSny+T+b5+JuDo0IHCL6sXW+guoc+CPF92PhTZvI3qFn3E/FUM+LlJ79fkb9WwhXX4uv6Da/2kTpoH7GOh42+I7xb1RfqW1p9FJB3pOAzUvxabL9s0dW088KeY++iu/IF/3E36T+hG7CmTxIE7IcheUKEfzW+Lj58q5J+xBt5wrqm7/4CL/WJ833TIX7GzCnW9AXSMf3aV/lYsQ9WjuUBq+vuLf0E+MzguALxALvg2iyfzoivFudHfH7iUBRW3YdqcPC3LXcSjx6crKbu3zu54ybOqEO+Gkfe0s8zN+t5eVR80m99jEqfuv8hKieXfsCeeHrDXOs09GrmWYcOONe+e4w8v05d9zUeJNFKOvYRuNUaPDJ8JqfBu+f4YFieZ/f1kbrd1mUOn/sUNH0qq7f3xOWD5kLyD2rht9KizkJnpT2QjzG61+pzoq9i9/8PnQHOj+HgG33XOiRetvn5tfSSW7yv/BUL+kQp+nPkxczFQ4+4eohs/1k8OjtN/XotXWPmsfZcf2t0NhLy5YN06v3GzxoetBNOqd/XzLlPNdfj0DdbsL7x+6D+TpgPWRzfX/Bj9n/ql+f4NM3lg9K67J+D8gfwnTPhkLbs71LrTP703+DB4CWwPgv5BpzJI+7JN9Q3Qz9UfKou+cKefgw69+BB8H/Gv6/ER9zW8Z946RH4nD1+FFUP/cepfAzAuZ6YV1j+V7Mf4BF04JkqPh74e/RZqbftOsfMiVL4Q/BJ40GPftkOXEejz/TJXCiX7kAlfih9AP4ffNAR/iHzDPCE4YK8NtI5hb6J1ZUH+Sz2pdsvPFANfqy66Mr55KHyD97Al0cvyqdevyI+RNIBi8Hjyd9uKX0U8HwW15izRFYvZvB/F/IT7TsL8dh+6Gfm5HezCXPRIXXGDj4HfZAWefOUc+ugObrwceJxrri/e/mG9Olz36Eznw2ZD5X0LbfoRDT6kBHPeS/+XI3P0pvmy+QjueY7r/Rb3xXvYvrJP5xHe+bcVrcMpLsmn8c9dU7kNz4uB82xJuTH8P/IH1fkaT/C9wq/GzB3s7j9R3/lJB5wdZl7141/WEm93Ojz7MG/g3eTfo58mzzOqw11uX3f4F/hsc3Fm43oL+H/IF/iut9ine4m1Gdr4uQrz9mu44X5bMQ5i+5BC1/WSHgA7ssuavo7cUaeKj3FBN/qwgEfdZRuCrjdGN9FfKnH6PE4lpf2xe+z/xtF01f6KF3W4y4irl7Bs/oEtxIGFqent/Sl5trnPvh3+SG+0F/ewM8LJnzugfS2mIdYnYKPNfvA6uOhs8q6987wUG9v3PXY60fphvl/v84G7qw9uonSxI1iz/dz100iL6nhCfheEhWJe3S8Vl3kbjF5eanLo1u2vLNTBu6x9m7r8hqeVu6XkXvIvBQ+1k803EXRAt2qDjqplc/8c0y9H8MjveuBd1pYPBj8o/+IzjX8n4zrDlPmFt/4M/2Nia9H6RHiU215VVu6KuCemf/z+gv8RdEtFM99rv7rBJzrC/2AX/ZXEaITk1O3iz9l+zqhH1AJH9MhnoeaH/Hc8J/tDfr0bQ7Kvz54vSP9oV/xgTbiB5AXFtLrL4l3a+JimTX+mwfyGPr1YaPDkqof0Kaf9ct8BDwCfWPbD4/ga/JO4xNckv/Zuj9E6OUv+b8YPaw9eGzw8i30A7WunohzsXwNS/ZFxH60dffLcz+G7O8led+U+VgmX6WSOHwbNT7Jj/JJJ17Di0JXDr7PuNF9Eg8Av0P1WyPiTiicvEMci4lTAfHd4s0Xvl4WHzPy0AweEni+NnNt+VX/gMux/OON8y2R7+kj9ULBXMfO+zn6Fan8oD4bX03mt2Py5x3XoTmY1cl79t+uBV7vi+d8UN+b/UI/AT8beGDSFRxw3SHnUEX/DrxWAA5OvLOC+XUJPxBclvTxHHgUO86lY0D/oM/PP6XLJP1ajzzrl/ovq/oddM6iinNgLP4NeHSLswvqG3Sx5P/aa/Iw6gt8I6xeTYi/ca/JR7fUx+BsyZvQvw7Rvdvx+z/1EQPOpXv54sLnSuArNXiuSPhV6dENWZ9rrtPyig/iZ2R1LvjMUj7RK87bic4XdAYD6b2+o1MB3xZcBfkC9VfabnRsY/IB+q2ae064n4HiscN9+Ob6VvRXK+b/i7X4IcwnN+pLHsQXBg9r8WgqPFYbHZ+E83EIrkJ6MFPpVj9Td0bqo5553THnz559FShu/5C/EMfpK8X0RcDbwhMFV8V6QwcdHQZwAS36B//oH3yj/2f3b0i+YnXGhzPt0F97pU+ytDwX3Oo6Qj9gSJ7u0j9OwGcE793b1sCLGn3ZFXE7pT8XPKBr9cZ8Cv9t3hd9UM2p40HfXy/df/7wJsp8d9+xOJq0Lf6NznVSuJvY85x0RDydRllp+as3iIo3N6m8pVPM3HQMPmDmFrX3Cy7gPAHX+gbu6qYu3916aHltUbjHzMvgw6a1F/jJp+sMh9JXqfFBs339F4Nb33I9nvQ8e9Tz4s+diItW57vkQZaftOE/pRPwUo/kUXPpBQ4Hr+CnMoc4rHXxK71/5ugWt22/5/UCnbrBOzqjOfpYFj+P4ErRU6nAOzngTh+IH5a3XjMX34M7oK8YW32/lM9uSryuhNN7JQ5tmesXmtdH8pXBT9rynpB+xok59+Liuwwfgf4RfTR0K/GdRk/Y8r4dviGWd6fgliyvSOBbzpb0M37Jx0r6PuTn2tdb4n+EP2Ki/uo7eYp4r1YfrsirlGeRv7XRB4zYX/JrO8nHaosug/hdv4pLB/LnHnVxjr/zos/1Hjg//vM/anwDfc1vVIeCi2Z/y+/5hnnLwm90mT+ihreZMz+065qBMzwIpzNhvv8lfC7vD/41Iq6k5M93rNsmz/smPq7BV1l+N0H/LlYd+sFz/ZNPSACP3SffDi9zgh90rlLprqbynQdXwL6XX1WHOYJ49B7viw85volb6Qh+cC7vxG9tU1d2iL8TcAfoN9BvgHdPvLF4P3QaXt0H+pQ7cID4mYgHlpNfj9HbzoUbTrlPJ+qLI+sykK7uG+csutZ1oxdQ8BxK5tPoeFLn2HPfS0/0H3loIp89+ai2wc2+kqeWeh30gciv/6jrt/Rhik7DH0vk2zijvt9RnzOHk6+V6pSSeU9BXkv9rz638+xRN9rfiYeWCE8kH4Q36VPRnwC3z5wcfVLx/D+5Px/onB7AvdCHRvdpJr/fo/T+wAPMhMP4uugkFv70mvvjSDdlDP7O4fX71E+NPsOZ8+6bc6gc92/IB9cOeqjiDa6JZxafPT5v0uPvtH8mfjDiPnyxvnf4YHEODBv/wCjr/zkWt+OsX6PPsu70H8Fxh5Wtr2mO/n+fvuo8pt/wDu9V+mAZOJJlwwun3t/G4NUGnFM/4I4tTjyje2FxewOfrGw9P/mr924nHDzUm5477Y1Kf//ohu1R5Sdvbhh7Iyf/dpPM++dnNXH0xck2zK12fv6E/somKvruruPFUfHgniqvjMqNe2p5HeZXB9+7qsshfYFzVN66ZY2+4J58NvbzszudDFN/XYDbv3bCGbp7mWP1iuWJ9+JbTgaeEz42uvOWN1byIeygm/3B/MKea5s5la2jmn11Ri9lLv/MG/quKT7WC823lsw58LsGp33Er2WOjovdG/wxO/ijzLkfK+lRtQZz8HcV/Fh8+6rm/S2+nMmj95PBQHoL/qBLv+ogPVKPfsW8tn1+qgcOPKwcfS70MdvPT8zd7Lz+ZU5if3fwG1zuLzinvXSRz/z+SF/94FAXXtH/k35zRX2ODvSw8ftocF4l580M3k4K32chXYGEubzlzx/oSe2lu5BJv0/zlYo+rvT5fpmLZlXTBy3R77b8NlWe98f1TjXniuAxZKzXhHwpR5/P1lEJvnwhnt47eDl4Rg3etdHXhI+uvpt0XyeaY3Pu5/QH6LcqXzsQ/1bomFo+ekc+YufJO7isEr1ReOzwHuy5WX1+xjdB83vmVzV554k4MCNvqyfgnKRDId4F1y1fD+H9l5d5V83+Dx3LMwrmwuAAmF/P5YN0R3/P1s0feRV+nuhsHSbgJI6NL0qDj8+kd4/v9Lzf9P3seW0jruOT+/ZOnGV+Qf82Zp/DM6X/S/4bPcsvAz6+cEEZ6+G2wXEwVxI//pn4PXGCV3AGU+ZWW3wUwxH910L6CPhuonclvvCEc+UdvkLM+rjovHAOWL6VotNfOvA/T/DM5ny/Gzd6r5n0vvbMuXbgQxPh2R/Ig7/xxd3S17F6wdbhh/o06MQupM/wRVy1eqNL/Gz0D16Yq4fEO3wOmZdE3B9bP+Cx/aaP8knc3eOLbs9pj+7l9Pritzom7u7Re43pS/3c07cYOw3vK3IsH9x3LG+3+x6hn4Peadi/Rk8nxrfK4i88LuURY/ve8vIInT/wWKw3i48r9NXsK/7T/lS6XyP5AMK/tnVC3unY9UTo4AQvrIdX9f8ddPflR7DDL2jLvC8IuusKXsQ/8Kp78NTwVelDW/z45y9fu53OcBPtHt146PWcPHQ35KvZPzfqjEonfXbjyvLT7Mrdjj3fz1w3Db2PCP7V2Js4xcktAu8hKnpumnn7qMiYWz055bdbdei73rkHx3v0i0f3GHrXdTl3j8FL3ym27iEe7fx45f7rDIbSuxoyJwmIk1ecm5avPMmXtPV8i06graeD08yXcvK6Ez+n7iBvYg4TDuTPbvvzOlqu0c3KwBv/9vAj3BAPHmuL03/kreimgO+yvKJyBg775tCi35dbnYafgfDne/QMKnAc4BHQ1aOPii/Z/FZ5muaUAbzVgnzN8s1/nGsVfmgV729570lz1oy4XaEfeqzA7Sf8/L7xTYIXEZIH/TIXqeS/fSU/AvGJ5HfvNPmM1dXyh0Y/MGzmauAf4ZXHiufqBxzla+nQ/xg0vsjgnTrMZUreP4yaun4qf1rhEbNmrtTo/pfkwwn4K6trTm3yxQfudx+cVSm+0km4AHSj7PwqeN8MHTG7D+jGgpO2vHACP1U61vgKW72seTL60/a6ifpzD8SZtXw+M+bI8u/7Bf9Zyg8wEj+ztvW6xr/e1vG+HvTl9wce2vaV1emf1IF76Snc6P/lr43uAp/bAY9zkF8IfcMt/nQWB7IaH3pd95n5A3xXeHN79PioY/H9xi+GutrisD2f3oU3loKvyuXDIn2aATy5HJwU/Rf4jOgfCm9Vc3/eo0bnYQVOw+JfwjmEHjN97hz+1Fy+tj/gqxL8+5jbiAew4Lx6o06253IHripBhw18YdX0PTKfOkK6sR5zvg2+RoF0xgPWa+k3/ix7dIMD6T/tLv6vX/BK1zF1yzf5xZq8Yq/6vUX8mMhXi3zS9kek+dcvfcSaPkk14fmLZzAhfm7FqxJ+e06f2faBx7qO8ScPEvnPcl7Kv8Xy5b100ie8/of6oxNw9DPOjyBq/LWHnMv2uUPmt+gi8rqbDL9r6Sls8bvewG+cZqzXvnTLwaNMK/rrfen1oWdu+8/OsS79iy3XS9+0Rgdw011nlrdO8SVG9+qO/vuA/qpd75T66JY4Aa4Z3Mx0wf19BVe9RbcSvix4WMt/LH6vhDOyuqpefrj93qhbp3N3HY+OdXrjLlqjwLH6f+GPTlHyz12MvRc/X7qbyHOjbOSGE29ZW5xNHMtnLY5mtTcDx1q0vKwunoiffw7xM7bvy9QtK692yql77Hg3kcXXakK/oONmoffoJB/uR29wAF9veUQFL8rW218dPlGPR+oLML9cbIm76nO12vhH7ZhzSQfV6u4H4eM5H8NP+qYFOjoWVzvS7W8NXojbBXOnZdL9jdHdu8Hvtct6PBIHwNG2mrrQXrdkHR3BR9n6q+Ep2nM92lf64rnf4KFy9qut11/0jBYF9aPdV/XpZ+LFt8CzPxFPzk4zL0rgIRb43+D3Jv+WiH7wWXNm8Ngz8cAW4A1r+SHLx/5H/nDwFBf3xKmA62ae7C/G1D3SubVz/qG++GaRHx3xsbe8tBZOAF4veCRXuBzxvVvMn/fk79LRsvNjDx/qpP7WQfFKcS5r5ig7/CKpG8U3epKeLHm8nT9ffuPTO6RPmoonvyEe3RI/MuGhtsobVVfTV5uLB1TRZ6O/ic6fXd8rfDGrpxP4o7HT+CHs4WPOwMmgp/VDv7uHDlci/aFN42Mzk5/Cs/BLim+9C5/nSLxdE1fpP7Au8HOhX53A46BO0OsteB5DeHpb/BGpw4VPG7C/ZtznFJ2yRq+h6bOgo0me3qZ+daUvir8b/HZ0Pi3u+NTvzKvFh6WfYvu1oO9s56qdy9/EEfErmjztj7hTUNdzvkece6/Ev5Hy8DH4u1/qk1D+SjV5ZwaeP6dfYNd1uORZC/qp9ndT9etr8MrP9JPG7JcD/Ub0KXx0X2bcrzqa7nhOY863rfT5cvpmPXQP5ee1EG9sTr+3EK7qmrx65TT43530vwJ0rqc8L+n9Zcofz/RvR+Tz+L7Cz7d169F3SfAnaHQAu8wFdvC4g669DvP5FfE+IG4nwh3E3dBp9ADtXOuSP63HjV4M8Q0eQCIe/wvPuwcfK5Ye2QN55py6f1OhH1h1w5q4bc81wOevavoWwTvzsbnz88f5KP4BfkP+eoZe0FY4O/yopwXnypQ+7Q5fb+oGzcHEy7n3l4fuQ3twjfFQGHrdKIvdTej1nazjLtqjsE4zd1uPbur0hXj766eRu5mMzo59n/jePLLfx4E39bPCLWIvgl+VDL0bpxyAD7hHNyAbvzzXFk9PY6+oq657aNlXfAZCr3TKHL3Bs1P47soZ3vpRv3vTwz+0322hy4qe6ARezhs6p/80N+0MLJ/a2Dogv1O+mBNvWx18NTSPvSLvqjvgUE/MX1fUM+D4a8vn6pj4eGZuk+Cz0powj4f3Bc/Jga/16Td4+RX1RgmedSYfi5w5pcW/HXPOWnWhz5w3JF+r5Bt8i67VlnnTkf3H/NxBtzKi/3BLfnPU/GhOHbvWnDdqzmfpKaOH1eb8EO+nJC+zfKxAByenvmde1QGXNeFzFNRtR7+Zk0rnBL1C9NoWCXVnBL8pk97tkHV+xF8rEj7glbzkRF/O8pwn4kcmPo/qxxX1o+WnU51TGfu+YL1UwtcO4ZvV5MkJ667qNfqGJfg9fM7RAbD9dkSHGLw4OrCLV+aSH+R/CX0OdPMj8FMl+yiFV17Jf6ogr5zRfzt3qAfEy5wRrxP534ifJZ8zq0da4LDt9W80h8ePdCbdh8DHb1H95xPxpIR3FUsna879/AE/l0r35Yb8Zk1ciuVbMFMdD97Z1p3FgwNzsph6PcH/AdztBFzVK///Rr6+baEX9Eo98Ce9FnQgZvSB4MeqL78CX7Ydks9/0hfcwAeI6f/h04guk8UL1b34zjr0eRcNHwE8Sw/8wxfxu0K/B99dv/EDD+irx5ybFvc29HHBNdAHAS9BPcp5JD+nfqOrYXESnxL5TlMXkpcOwQNIJ3YpHn/F3EnzoyX8Lsv7Es4tq8c2zA/BmYo3LL679Fgz6SLIB0t1pk/ffMO8i3kbfSR8f6RXs5dOg+aO4pU9Nnpigfoab+DgdhVx9YO4Kf2CQv3TW+7PPJpKJ3bE/HEjXbOa+eCSPkUiXdUzPgYB+kL0acBTrfFrmA1ZBz14Vfa51vX0Hn+/oXT+asvvf0LODQd+qu0TTziGceNns68GIf5Rdj0v6LBKh8DqhxX4M6tvYvAKFueF37Hn/gv+f/nlOs5wWO/X7nftvdbpwZ0OR9dRsneXFl/97N5dRaN2lC7deTxK6v29u2yPHoijWcd7q/MzPKy5kz64u9i78QvX3YfgA1L8WSLpCPa8A/osv23LT4sa3YA2uoKHtlc4RQLP9TdSPjvKo/jNHdSDZ3z/fqvnK+ke4V9m69Dy1mv4gPbc29HiV/W1T16puMsca+DXS/XbNsx1a+o6fKfQyQ5T+pFLfxHz8wR+Ud2ir1XjE+vgg2F5xUnz+hZ8zJS63AOHn9b2lTkJvshWv8ETRBcsoe85Fy+/dsI+8egAnjGV3/WGvm/OHCnGr2AunbWj9Kro36G/UMFjkD/WE/14y4cz4lE5pJ5bsL+XrBuL37foKh/J46mL5K8yIl7P5U/WIb5tu+cM/FJC3vZGnzVBH0+6n4M+ebXlDaX4TeQxtm/RgSWPsH0Q6L6CL2p8/Q7Enxh+Lnpd8h+akkcv4e+U+G/B/5Xfygfnxxf47sRv/I724KrQZx0yn1E+No2a+L2Hb5rS77PPY3VsRX+q8Wf643XnxKGmD1ETz4qombd0LnrgmdP4+H2T7zAX45yMxd9wpHcqPeWMvmeX/rxDH74A/01f1Bm4mlvjqxLIh2YH7svqjrAOhctcXHg8U/Do8GPV15lwX96FTyKObx105TcNTx08E7i6RsdgT1+vlI/tLeesj1+c5TUD6g/wcPLNmYA385kbfcATyaST3SEv2oBfhYfJuY7/KXOkWLyDgOuUr0WBviz+LNJrrViXK+avG+bo4CPG9Fk/iVNb4pTF1xm6i1vpD0xYP0NwZ8LZ0i8ANwMuFHw2eIQOddG74izPJRU/+Z3P904fCn1tv/H3+2D+ZnGqFH60xznqcJ5n4skLNxoSX6Xzjq4Uc7gd81jOowrfgytwID/w2zYt+PirC671k/v0SV/C6ooh/X6Lq0POT9s/ffZVxP2fXvH5PXAPUY98+Fc63cyVLK/+x7m/Zr9YPE1C/NP/cb0f0XSOPssAPbRdr9/BV3vj2/MK9HlH9EdS+DGzcffOQQc/YE4lHMIu7rfBMW+FsxWP4kX9COHBD+g+J86qcMeT4dlPb91d2xv4ScvyRu9flFy709ZoF1m8jYajTp08ukEwqp3k1l0H3kdtee0y876j9N5Nam/op//cbeSt/Nx3c8s/6+KD/PXRLxZu2fZScFenyLuj/j9WXieqrty85f36Zd89VOCx/tEf+K2TP/djOFxH4Zk5zUMNL6AHr/WPfOqK/upJeixWx4vHUsBjGIILtX1y9EO3wf+EXekz0z89Dhu9ilMFPj6B3/VP+q70bcM78DIb9LAP4E8tjtQ+f/9oeSN4isDOY/gHqXS06XdZfCqoa0vND66I12d4LlYvnVVvyyc1beI2fhJt+73tN/u7W/UBWtTR5yaPJB8PON8L/n6KHl2p+P+P9bFDH3SPjsz8nnh0Yj6v+fBcesWPzIUtbhzYv5nw7NPGH5P8kbzZ9mGNHrvVv9LZs+deso/s9eBnU/fm5Emhz/U1fKvxc1Wjm+pTxyfEoRv4Ko0/8+KCz2k3cwfm5y3w8An9k4h+cS1+4xOfO2BOGFUN39Y+9w247BN+FuSlberiFn2DD86rDTxR9I0rdLpP7KMT8/is1/Ao4C1IxwWfFfpabeLslL7AsW70VIfyiWZ+RH8EvtNcusQh9Ugi35Ki0bcGbyA+cHKpn8W3WEiXEj9UOxdj6mM7LzfwvmbSVR1f/KomOrfEE+mTLx6ipp6J6GeknIvMU0PmZy7xKRX/VfpRfxedFukiL5nTJx1wpB3yfen+Mzfl3E/Bqy+E14nQyYR/Dj7a6pwRONScObndr634oql8bJh/6Stzrx66/TnrNiOPBcfPfGHXbnAKO/qs8KOkk32iP7kmv7Dn+kefy973nToxYt6JTs7Q9g3nDfozlh9YHvJJXrEXz/ib8/CH36fSR7wln96D19qAb8PfJaIvXxCX5f+YS69POn0L8bTEA3TJR5/BxaITg24I8Zt+jZ0zn+zHDfcRPUH0AfBZI08I9Lz/gQuIpJu6Y/+8oDtI3OO+75hrBuLlPqPfaHnxiD7ZakL+K93ub87xHbok6Dhyn5bv7IsfPr+dG0PyXPgV5MPSlwnE7xqh32DnXgy/77ce3Efbb/elNcqc3OJnNLp29gd3EY0+naxn8XP07icv7qQ1Wkf7PzeIRg9RNnWDahRH6ZMbhKPbOjm426HXi4o/dzPxnv1846a+N4X3WgSWh1ZDcFc/5K3VhD5ri6+3TjlGF7vyy1+3iryrKL93TyF42Nhd9UavTnTdfRoPpvKF6jGnvuIcuZXOcmbrL1Q/XL4pv+jEqQ7Fr4V8Af+AA/snhk96mqAPIF2XNrokleWh4GXxG8H/lNdDp+Uk35SYv2uhM3LifWzfHOXvtm14CbYuqtji4iKinoupe22/XUuvfYKPwJH6875ucBZL5ohH+cx/iffI57D/l89sFTT80lLv+8P7pdRfCf3MRQ+82ZL5Sw4evtGl/eHzZfQ17Pf2+p/0gXfqk07Jk1NwRMyJWecWr0667ph1e2z8q9GLbxNPz+STlvevWE9/9FltvT2B87f338GDycMG92P51j/w9RbvJ8zXVXfP5a9a140PZgVPu5C/c4x+8wxceIm+0UJ9hZ14ncQZiwsW346cL+g58P+FcBC/zMMm4NgK9C/n0g1PqSe3qqvlIxiprzJpdKHFE7T1UEmf5Mz+zMBjZLr/b8S1iHmQ3YdX8mWLU1Pyoh19a/hXFbqcN/LL0vyk4rnMyEsX6HtYXvgGbsLu04JzCp8/ePopeDBw3/IP/WJ9rnmOifTOIvm74kNn7zcDv5zpPBPP8XTxuxeftoQHyvPKGn8B4ZbpW5Ovkdf+hy+DZxv+U9yT7lTc+GjhK47vwQ7+LXlWz85Z5vAOfd4O3/vkubGPbsUb1/0KrraZNwpXdsN6BEeP/3IlPFlB3j8Fh5AqjssveYKvW6r1+MP5t9I506IfEBKH5LvFPI7rsnUyl96vw+tdE0dL+p6Z+tsT6pYe54N0aPBHcYjr8sXYCC/F/bJzwPJjl3zdPqfw05bnzuTfN8TX6taeV/+GdbqmrgjEtxoyj93jSwlPGF0F5vNR/498eYX/Av4TQf+B/sc6tDzV1vWSfqzlr7n8vF6ok3L6FVU1mNNPLvHrsv/fhuBUU/qyY+q+HTj2ack590rdVoCDWD13r3rDabRbuaE/SqNk5k4rb+SkZ3fTHpVOdnJnw9Gjs/9wp5PRfZS8u9P26MZJJ/x9TLxd+Z7rZyt37nt+lFm+2/I2ftZ3N/a1Lh03a3mlXzjoXreiYoju9akuV8RZy0938AXuozKm3/rrlGt8CO6d8hr9wX6dfLrPvcFDvQ67fxVz/C7P5Qm9KstbbtFfSeHhoh8h/+qC+HpSX9MH3/+m/BYca4LPXzhhzrHBL9zug+3HKXjxiPVA/ib+EutlWXRvs6buOaKvb+u9Rv91Lr+cM7gtW08VeZSdj1vWneVrB/U9Q/LcEP3Vqrb89YBOL/xR5T9d1nOJf1RNfoGPNP7q89+LP1uPOjylf5nIl/iFeuhMvrDHT3Dusf6O0sNnjmN1ygk+DHP4Gn7BHX29HXW4eFKLMXHsQPxLpTv7SV2Wc99s3Sbk0XYeV3yt8YW1dXMC30xdKR/AFvnvRrqqLXhoFfnGk9PoTZXgGu2+ZfSzTj14/h/CD7Mv7bx7Rs8DXBH5luV34q3H4vuvOMcicEQH6XXvyO+/uW/2f9/EUXjj8OYS6R3Kl2NaN/qmM/SaSunUP9NnXUsvPgDvqvl4BZ+gEi79l7j0St23x/fA4pd9bvFDS3wD4Zt0Gt/QvfoHt9Lh5zyz6/4Wb7VqeFF7dFgCxccFeskxcxLOH/BewVJ9VuaNVtf7Fx5/gS5AAr8lEO7rDTxBLH6cdMEXzPEz5kGLNe83BT+/l1/3DedDTj8+Vb9jzv1bopdOP5P1tpP/gyN/F+Z7WdDwNfaK1x6vd8v8xT6vT/4MrhP84J65BXgvH5zFHfXWK9dl+fo7ur92Hyv6p3b/pvD0U3Du4JfRtQyOmuOwXnLpecun6V7zM5/16F/0qBUvU+bu9n8fzMkS/IzApdbgQaX74keN79cdOmIZ+GKen/RqHrl/8u1udKoC6VCh52d59DPnttUpU3iudt8X8kdBD9jiZ4L+4axHPT+WX5j8fA70TyPxYn3Ll6n7J3Yd9vkj9tH0ifzzg3Wi9dbURVPma7fhYCQ9yLrJh+117Xyadjdh/4wPUwyvG1wYfr923p3Hg6MTPbmj3mjlJH132RrlUfrgLp3RKcpe3eV4dPDTH/er9sZR+uoGzvC+TgN3Nh4toiRwg97o5Kcjdz4cXdfJ2p1Fo98ordxVTJ7aQ+dqWOf0Yb1DnT271dhLnWKFntU+KsbwAgqnHLlFBV7gCpzAUbiriXeumWPFXuVYnA46w34UvXVbw0EX/GrZYS780L1rEXeO8AYc1dPgdpiviFcpnb4rcFE3mndMmKffUB+J74q/x2QwgleFHxB5618ED+CbfXEHj/0k/Cs4ZHu9MCCObnyrC3P87fAv7LEvQ/Gc4LWWqgdj9v13hM8q8+HFL/0hyxf+WEcHfl5F9BlS6uxZHebiJVFXo9OvOYX0X17Jdxecuyee9+xKvipOgytNL3VUQb6atZkb3yp/Im6U0j+ZwuNaoo95kP9vgK6Ae9Hpnkv/FT09eE/obDT9uxM4FLvOO3Atljf78k1EV3WhOfce3JCtr5Q6HJ4GfbwK/Q/8Hyrq+gPXnUYL8VAe0Newfd0mT8zhwTOvkh/XH/ElYx1afPW1PsGdL4QzCpmnbuHTMZ9sNf6fmfRFn9m/r+hV7dB1avRHMr4vxaNP0ANbCL+p+3WQDxx1QA5/gLinedEL62gh/uGQeq9DPMukO+UT5wfk/4H0u8Tz9DgvAp7Dnv3MXNl5ln4cvmnk2XZfY/LLk+LlPfvyi/pf/QHm9OBD4dlm9C8izpcP9HvtvDhd4tecc1z6Cfg8wFNu8q8P+aMKl+tzzt4yz84y+kgVz7EgThbgkPB1CuhvOMT7fd3ke0PwvPRrdF7C9yMPx68M/RynfyU+ProF6Lk7dg7auitD+gXi+Ubo89jzDMHlNzpe8unNFN/oM8A/rXj/TTdEHzD45rmOyd/X6MWjy625lPgbY3RsrG7fqP7vNfqmGfw8+z/LL3vUUSsfPGANj9Qjf9/ID13+BM/MsSL6DOj7Z/CbNuTXLutkg748OrMx86tb8tPvqMlnQ3hQSdR/AqewjC2vnsqH7R/9tJ3uyxN9PI/1aq9341v9/xs+99E93FX9e/oFlic/R9OM5+OBS7Fz/YOve3xorS676g1u/I3r+pPRqk5zdz4e/UTJiHg6qveP7sQZHaL9Mzirq3p/6745o6pOfHcVElff3NlklPj7P3cejhInjd1ZPWrXSWi/93pOVrox36dt+FQHP9sxx4qj8qQ+q1/80n+tlZdm9AFeiLM7377PO5bfksc63hM+2ulw9OtvHl3Hsbp90aG+vCMO/A4HQ/L3xPJY1pvV/X3wJDm6zWHEnGsmHavxQHlp2hu46DI1/iEr8rogsn1aon9j+ZvlsZ/0wWvWj+2ruqK+htcF7lw+Ie81Oiz08xdLcEc/DngicM4L+adv1eet6f98km/twAPjL8l8K5M+yT/+fgfuLqUuW0j36s+56BlFgU/e/SieH/xs6mjVed/oVb3Jb5j8EH/OiDlOrH4vvnCWDwuvVbTgJ0waPTiLv0f1eT+ISyX12Ul+qffUKyn5GLoQ6jtW9BVj1vmtfGNi+ibKeyPwX/iW0k8gHoHLz8Tbb/F7qwN64glwP6XziR8Uc5TgmXib0h85COfvyjdLdW4LnlREnKvkE92+6DDBd7G4cSau42cWM7eJuP4ZPkrriM97w3OsmY/vqQPwtYMP0fAfbzg30ftjbiZ9AfwCxujQ/l14+DecZ7/oDKfoAlrebethXDf81QgfYNtnd+jZWHxsg9+o5EMvHoTiakwfkjmYeMsVrxfDQ7P61oNXvOlc9GHG4AHX5JOf6EWVEfVkRr5/y/lk5++JetPqfqvrK86dD6epp4bwLhq9p2eurxs1Ogny57P4X0RN32WFD7Cd8z0nlO/ON+vSzoVb8tgYnR07L441+deU34fgzBL0FizvKvBvtuuJOefRlw7pP2suL/wbPr3wkKQfjz4KedtcPmCWx2teXsBv3cv3/I7nKH7nTj4wS87PF/kwhvSLc+k+qg6vnt+Fv62bem4jvp7VZXH/ST5S0fNNPb2zvIE500h+qlEw4nN/M1fc4O9FPyliLpVyPR8ReaTls+TF6zF8/Vv0UaS7kuKjAk8L/0L0snv9QxTMwQe48Lq31BWWdzY+DQP6iUkdbsnHv8Ff2Tk/4jxCz4p+rt3XGXPSDfiSQH5Wn/XyuXtdDXdOfHAX41HsJC36py/O3nW/wtHKT4fuVzTaRRZHP4fEzyv3xeKtE9+5P/7oxt+nxFOnTu7dbQ+cQOV+T0Y7J/l2N0P0WD7cNB51/OTohpU3ATeQtL2VTx8g9I5Oca28FTzrEV5ruYR/Zfnqo1tl3p/4BKF379vPK9+L6+zFfesM36P1Uv4W+H5WPMfFmb7lF/7wlfBAHdbPGH2ZU8viKPkmfIeF+jz3xDHwP3y1uv6a/D6T/orVqxFzYvlqyIfF8gDxomJwrpbvVBP4ssIB3KLHmaOzTl4ywbd6y9/X0iWqGz+JqjXo81yP8h+qlMeAt7T6agle2N5H+KwEvQG7fvn42XXa/v8DL5NMGl8MfAXAQ+fypy7pM3jgYUvhj76lS4rPqO3vJFpcX/wOpWuqfAhdIz7HXnio9mWuPiGeT6mXDhV9oV/yqAl5pL3vHP1ndO7r8If4VVIXJOBh7XyyfGINLsP23R2+xjpXmIdIZ3nK64uHm6FXjj4IuPYG57735cs96NOfoP8A31DzPvs/+rLiu1VN3Wr1qOKpvV5FHLf84wj+Bd9TcOgWj7+oT/D3IG+1r1cX37y5/Ggj+rBZM9dt7mfKPC0FR2xxqhA+/Y/3m9BvYX9T1+/Jc5v+4Jb5TQZ/CL6keFvvzCkK+nmV5ndvPBfpsOL/RJ+0oo6GTzbGryYnLnTQC7M8p8O+TfFbCWLu/yd4OvxX8IfYqf7pXHQVVjyPL3QA9+qrVuS7ofif4C3FP2zm5zl4grl0Q3for1gcnHFfpXc+0zx+JlyX9GjanBND9UsD/F9S4mnB+aF5D3zCIfXNE5/3VzgG8ZDk974g77A87gy/2eqGrXzeyOPRrSL+z7vyiYNfkcg/ccu6GMi3K4a/+K38Wb4L0sUYyKcMXyrL/77Q3VtznsKjqC5+BuBz8EON8S07wtt/w0/Lzq9urTk+f9/ndfv0u1ZOv0V/lj6qM53QZ+iCS7A474LPXOETNhVP5Kuezjh/3sAnWP3RRnfZ1nNCnG114Fm0uZ+W5/6z+4jvyqS7qeC7ir+Xcm7Yc/x2AvSDLJ+JrtzXePQvsro+Go8KPzm5n5PRS51MiI9jZ1+403jkRfHCnWejwN8H6FofneTFDSbE4Y476Yw+0aNaZqNrf/8B/qoTpR/wXn0neXTngRf66a+77ngfTt5FVyD0s6ObBpaPpo/Ey9+6+HKPvneqiyu36qAvuHCrGr6rcFm3UZ7Sjz1E+Zc7y4ZXToTfNHqVJ+b1Of2ZAzo4c+kTPVK3HSyP1Tkbgm88EA8e/TAk/mTokZ6YYzW4yj/mg6ch+v8B8e3Pb/Kik9PUS1fwmNBH8kP5ftbw/i0P/IE3he6/eO30q8Jx4ysKD5W6l7wYXmb4St78ST20RwdwkZPn7PHfk/4HfiQxOnZd1vWGfW/7VfpsJ6fp25fS0ZO+tfA8hdZvRj6zJY/do3+HHsAQP79n6XmCSz1M6I8E5Bk5ugJWl3k++g8+87mQ9b+kn2x55TFq5i439Ovsc92Qz6Tgyi3OVfAjLV7IF3bxQr02la60D17sKJ848CzMp+Q7U6Gbd+L1F/AVtqqPNacOeP1TxD5+4LltiH+Kt/hsBvy+J71X6jF0WsAN230L0B3PVTfnxNc9/AOrW//ov+Xyl3+96GW/EJ9fuJ+272v5HuObAB4THXj0G9Bnsftl8Smnj73Bj2kmv5M9cxrpnIQT7mNGf2YnnllEH9kHR7CnT4yOPn49s3Gj9zmX/s9IvrcTzilHOtD0D2w95cyJd9TVC591Yvt0QB8yAidW1ejCeo1Okq1jy7fOfqNLteR+VdKjHZD3TcCt2ud6o89hcetd837qM+Y36jN/ca6+4hPRzDPvyecWwu+CtyO/bT33iBsNX2JJXDlRz9jnqMTzQD+eOgI8AvPzDriPnLqrAA9Xqk4ZUm+HdZOXn9Dfr4THGoI786kHtvSlmA9UDS6QORJ5QyL/wzf0+eVXbXHeA7/R+EqDg0JnckO8XxHPY/EqdnzuEX4vG3gplrfm4/4vfVf8qsDlo4siH2vpxEScVx/83y7Cp1r9kSk+1knYv/LRBQjQ/Z5T/wnXVdD/Ie93bH0uZ/iJqF8MD4v51KL33PWngfi58F2sbhCeXXxVu9934eAm2t25b8NRVCe37tQZTcBPWdz89eOl+zMcXju7M3W95+9q5lZ93/LS72g0cfZj17e/Ry9g7ow+o/3IDYfgTR/Ie++i/YP7Mxn91ukenuuHk23deXv06ORHdAVWdZa6S/t5nVt936Ef8OqWATot8mm5qcszOIEz+tgWd2un7LllB1+XbzePRn+OXd9zPFjIF4h5L/15dKvnJX25K86/Eh+L8J11kDHPKuE7Wl57rtFHtTy2Y/8fpsSrBXOOIzgJy3sO7HuLx7/4ouEn2INnP5VvKHOYA+c1elTU8/hyO/BYesSdOfloBc+EPNanfvU4xwr5u+HfNauJEy3yoAO8AOpqHxzsjvrvBI+kwKfQ4i7X74fCFx3BFcbwmvBdD+nvyccqo591iC7zsoj89xpewCc6WPiScp22fuX/XKCPbfl4hm8WeqAxfYIPPscRvl2mPq5wYO/0Re08+GbdbOGRoQvfpi+n/vKWfZPK17lD/nEDbivFl4E4jv6BndtH9dXUH5kpD2OOhO9ehzz/i/PjXvhG4VtHxJ1XeLp2bohPAE+dOIoOkXwJKuKv+q4zcFUxeF32ofQV5MPa8CXwvbL7YevhrW78sx7oP++FyywuPp2PzP3Wwq2hP4qfyJj5u3imY87lo8PcZUu++8U5a+dVST9uR/8Aviz5rMVjfFiZZ9vnCdEFsTy0HTV8pXueu/gL9Cl7vE+MbrD4ozE+VZYPbqXrrDm4/E4q9FmszsiFk5WfacTc3PJW8Ukq9PktXkc+5zPzffocJz7/PfEjYU5Ifio9cPk97HUODImzY/qp66jRuf0CJxbJN/UZPMIcvrHF00/xvOjbN7jRsT5HzPndbvrh04K88JW+keXzL+T3W/HVVDd9oFcRw8cFl6fzRH4Nrzwfi6+fwtOqb3rX+CnO73jun5wTls9PpAulOdqQ+nvOXMni7oL6wO6nfAmiGj2Zd86pf/RX1vD5psJNvzD3t/PjmTmqxb+FY/F3P+k/optq62ZIfrDq2H2evhNnv+ljZPK1veP3mXCS9eB/PJ3bWuLMEoYvyANR0cHD0IIkETUqSjiDAA3Zh4CNXv2qt+K/juaZGTdAkuqvqr5NjG9IRj5zTO4384K34UL5rY6+4Y25ET7HyqtFn7E+DwfWj23umZkLQ1e05q0XbGxlTeQHb152Qf+/8FL50wUHm4cm7gXvXj4xcRa82uIZP5Yflwl+9ZgHLM3cBXeR9P/LKBx6+bOZVeGjLftmYcMHV12aNAsuXV2YXRxaVxXwVX0ndbachjvv8GVy1Qck5Lrewg84JuGNR+5gG2bRoRLc+jT0BM82VZi60pnXbNLzNhnztwSccuyRP2rwl66U5z7CF3GieAX+JH7GkeCPMur0+WXb5We35BVRZ9X/f44/dEHffZh2e35Hzrr8fOm3fiJ4KzP24Yu/vcgH339ivie4Q/MDuxzBkLnoXH23dd99zTn+HEk/rfOzJOA+/8H/SHDNHn5AjW5+pfzrO+XN+eDlOXX2QXWR5I8yn6g63CjPaW273PYafflh9v/9Uxl1udYlOKLwJob9neDJf9Svrl//Bqdv4OUIXlxTF2t0oSurenL29yl5nYJzcs1x0b1YwjneMh8Q/PFbdf00enj69KP269/ghlv4uhn8rPmA+UWrPF0Pve0Fn1PqOn656uulrlXKN++xb62pr5+q19E8jd8/3Kt95Sf8uEJ9bGfqb8h8uMJ3J1Z8/KH6UPWd2oK/Lv/8SHb4etTMYVZbzQfRcypjv3VmjrBhHyT1bKRzkRG+Kis+/x/b7Wt+om4Pt9X9Gvno8n0nxb0f1Met8j4rPt819XbDnPSAbzL6OHS2q3f27Dt4B+mUvKt76tgBv3rNlQGv6esfaN42vkmV+rx80JeEmpck54/X7dsq+D1S75/RKcC7Zc+Qqj5qp7letvNVjTS3BH6fnKvSn3/y+bYee78Rn4/mOsjnpTmF5Ghrn8UeR87FSn/eLXNG9WWyyhPROlrp5+nL10t/tte6PeBzsJo34LOfTbV/iea/nPeaG4C/AHPere30APjbsHfLVW88pQ940DxWxxxcffimup9F/yT9Uqo5A19c/2fwhdRVwbUz+RzG9zynVvO3yFscay46/n/MW3J0A1Lnd5rnin8V+7KF9CPjAfs+5nvwIdA7Uu8b5cl+g78eOH/2+EfGIzn/xldO6nDK6xR8S7/EeVmSj61zv4nxtv/MSxQ822pjYhdMvKIw0TTY2aIyr37w5LKz+ayCT5dfmPco+HKp4FLrH7380bzYIHa5Ba+WNv8yL71g7fKY+Wtly4VZR8HEFaGZt8Et/NZNEgZetTb7KLiMqpa/f3j1k0m98Bg1CXkChWu+zKmHPmvPfLW0Bx+82nNNYNo4HHiHd3yyftxhZw7T8CZqXs2s5+/tPh/2epMv1+1Nbqhnpeam6H4lpZ59a07oQPNb6HvdDNzhuC+/eZ4duVnSr9b4VK524E3BiXPmWw05sC15sUvV42de4sMnOMGLadibyXnqEvbgyovddTkD7B30/n+NpP9v8N8T/AcPDDyt+UH4mWpfz/xr8oSOk5xB9SmGF0beZTLxwckZeQXo1R241WOfcKE+l+immA/gB8pexoMP86v+r7q3xze4w6u5TbbqU+J1/LEbfAjZ+5MrRh/MHodzmvO6wAeVupA8XqJf0PkY81PFlarbVb+XWvH7B59TxXxZ+r1f5tKV+jBN6EPnmlML/2xZcB1+wXvnKT5Cqkd6IQ8z0xy6a90/0UdI/3aOOr675j+Tz6f4UXmpGXyYa57rSvWuGTgvwLdGfv+NJZdTfVj29Nl75l81/nly3krfsfA6nWwDLu36zQP9yiu8+C43QXlstb6+PnO68M9/X/fdZ+WTMa+M8eVh/3aCL/GgOcxxd35nyifQvv5Dc/8s98eJuvDJ/jwl3515An+X1+cy8Kfi9xV+FAWfHzxkRx7sWecS+NEIrlc/MqmXDpwv59I/5kOt+petwYGv6ieI/o0+PaO/fVfcCj9tC68FXSvvV87thty7bn+0AS9Umm9ySR39wNcu173qmrr3oX7ZPvXsRf+dfar6vOMLrjraPvsqwcfKu0iZ45T4X+ET5rr8XHxTvM53fap7fPWj9Zh3fqJTlb6khFcr9X9MH4JOlfMqI+9UnrMd/jjkTLfs8S3fH6iOypFXpX69S/hxBX63cp3keo2ok3v2sHGh/AHw68aNf+ADCF5NmcMIPnqMulzzmPkz+wa3boY/yktbMxe/R3ewduNd9FVyf7won89xnXQvt6Gun+3E2fRB8F6QReW7yePg0aV7E8f+RVQY81YF8yj/NtMsSFx6ab6q4MFlr9L/+2eX/WOeunT52by54IG5gODZT1dO+HvuijezmQXTKO+bjR8Oo3qBH/bGK3L8Wi68siYfe+LYZ0XhzDU+Pi1HrzmZakqeoI8e9s41feasJjqE4NUrraujsO+aGT5YjnyszAsST+rqxXTyBh/1QL8pdVP69X88n6cZ83apM4ncxx1P+555jtTbX/CK5sujx9K+d8jzI/XlyHOzB//LffPDHDYF50s/Tk4FevuSvMVVj3lkAn/RwSMXHHTSOb/qdjJyT0vVjZ6Hu4HgTcF9NTgk+aCeFDbJqH9LzU+Cp4gfveZm+NSLV/xgC+Zv8BjBzYJrNd+SvBPH89QDH9ZRp9901N1Tv5vLfpP/AX8W/it+LRn8Qs1B3GquVA+cFXd+NFKH2j71puJ+yukrK51raH/Z17qgetcf6pNlXuYi6uOB52zD3yv35wNFfwg+yjgfHsHVBXjhBK9Q6pO83xC9baW57tfwiXKdP/Qfe7zeg/aPv7zuMToyziF0w3kFP8IqzlV+vPqpan94Yu5BX6rzgRG4Sed7lv7zxPVavnHdCj7Xhpw49iS6n9T32We/XsJ3Y46pecm6D/7V/fWg42XU6ru/5jx617kOeQ74viZy3kl9yWPwaaz7Y/x98X+yyr+H3/YMzlSfu0bzbZ74HH0+773mm62Yi+o8r0IHic/DdHzB81rCZxfcJ5/DXbTS+eclOYQ55zc6ihk8qr1+buqf5riOH5wbv8zXc3gq8N/YZ7HH0nyFO+YEc/xH5XN65Rwq1b+3z15x42Jy2Ds/LvWTleth/U6HVTLXYs4ND7/L0ao1n7xPLmsOTtiDd6WOf/I+2BMyd8/hAcu5INdbfaxsws/by9fh71fzuQ91D9Lr9Gk5/irSt2189k07nouXv7zHFF/BHD8cud938J7iJX6GT25O/jg+37/MewPVX+F7LK9XdbFSP3P1sX7nzyc7zzlHInSG2exPpz7ife/Iod9467jzGZC+NKvGN/Rdq2p8TZ+QaZ96pC8wmm8AH3x9P7zo+68ubcymF0Re/mTiyL+w+dwkA/r9tXmf+j9R+g2e/YjSsXlxft/LW/M8CFZRdmVee0EBT/UlC8Zedik4ln+vzWoUfLi8ZxIvaK3U5e0sDGz5aWwc/Ebl0XxlQSMY3KRx6JPjklbBvVf3TWXDLyf4sx2FPa95ou7Wrv5nWo9crCm61iY6HNDBXmpudl/q8OHLHEZhGuW+8aPJJXjLVX94qt/5CMp17DPHqgSPql81+jty9CK5rswv1bcj1b6KOZbgBsGDe57rBX3tGf49/Z7qTnL65jf18+f7wUPklZMH6MCzDXuBnz9fZMe+K68mE/382VugK5d6qHgaP2nBP4LDeoqnNPdpQn20mj+k/p7Ka9f+96D+XfAKwTn/uM9W8HNO+C+jS4/YT2luxxQ+fYb+YKX7+K23+gGfLF2ie/2QXK9c8xbf+POG+lDSv8h9WmiOcB8dwxq9+lH7wxudE8PrypRf8AF+SelX5evvmEvI67l25Hh67IdU/zanDzvYLq8OPz7tGwb05z2+T/eJheaVbsEJL/BbOz77B/XpHK3ueH5y9cHuc25c0E/fo2sqYnDbnfIs4UOBT+EhVNX4AtwkOMJaOccO+GwsNTfpiE+efB4l557id/imI/YOV3x9qXvzivnPkP5E92Kt+ui86n4Qv7uaebPgSfpq9kTy+lt4BrXteLeN+vw/qe5GdRboOxbaN66jTuf/o/7S6GfhN1Ovwemqb/3qdG7kyWa87mvO0zfFRfRXsZ43O813gt+1Ut5Tor4nVefnJ5+z0T4e34GV5otZ5kx7zavYqk+PzlUy9ov/8GuZ8v4srzNWX+DIdjrfDXyWVPkQEX1agn4RfzLyjgrNmVIdRAwPqdY9puZTvJOfpvuuWHkREfONvfoiNJ1vO3yu3uNQdVrkFy7CTieNnkLnFmf2Uc/kVFU63+izn5/By07pc7gfyBViDhvx+/U+DJljdbxU5RVE3rxhjvPIviLpkcd6wRwpYl6yHXRzXuoicx/BxaX6Z8LXXj3j73PpxfK6eh1/YxuNj3Y+HyZ2fMPP25NfgR86z8VS50+9yH4Z3wd//qI7ta58Yb/0YvONmfp+L0pbM+35uVeszLMveDDLzWwUvETpxHyM/BubOTOzgY2kDs97gRdlym8dUZdXPcG52Yn560x5rYJPXfFtPrzgG1/sVT/4Z/N7s3Gh76rEbPrBLfgzR49Vb82yhRdwMFWFL3ZK/38dNUvT+PgLWHhXtXf4QOf6G+GDHYdreAJJ5J+cfQKfXkXJUnk17DtO6O6kvqIftasTPoEJexyn+pQMnWTB9fn2Op5PC+9/ybyGOdMddTpCT3dW3/U7cGACz65Sf8I19ftJfUfx103UH2kHb7Ox7DN6mmfnkqHmt+DLnJIXiF+6o39SP5eS/fgZfqdcL6c+uMMOx8I39Xi9a90DgLvgCzD3FVx45aEDJD8dXIruaKl5nSf8Co7Kk1I8uWX+USnP/giOzsE3gmd63E9FRL1es3fZwhP4Vj3PP+ronByFAn7FSvPf1SehYu+jPNfJBLwn+HnNHPCk+pQXeGNP+GXJOZDA763xt1zp3GzmLS94XmoXq19h9z4r3hf+sOwFJ13+FfUNXk9cwxv+hW8j70/1+iedU3zD33yB3yV4JMB/rNB62LK/v9a6DH6Qz7dVP60p8+YxfDF5Pwm59vK6VHeuvo3qFwn/32nOILx36Sc+1HchYq6k/DfV8eTs97v8m44fFvO5rvm9Jfo11cWRb8aeA34A+9BO95pSb1L4Y/igxOC4b86tEN6/nK9f6JXgRaE3l/Pli/OxUF9Y1Yf1mP+WOm++BL/OwPdyfq7Vlxg9C+9H8580R+MNXrbgtpJzSF5H83dexOhi8DHh/MzUp0F1E5HySjTn8Qac/Kp6V/ImYu3zv+DJZXG3Jy3Qb8t1kvvpSudSivO03/GZE6Q6l9I82E/NQx2hi/ui3r+hU81s5/+akr8pfy/QSQg+ABe7ue7FRsw79uobg2+w4HfBnzvwp/T9JXN6+BIV1xO+4/iWfl/6kAi9gODHkHntdiq4V75/hT6D+eiMeqo5DHN4Zkf2WXL/tQk56s/sy9Zel8eU4XeZRuM++9cN+ll8rcm3X2gORwRPY4suaHkjz+vky+765rkX3Hjlib1+FBVr/v7oysBM42CNjvWpH4xd+qv116YL6uIkypZmGsFb3Zqnyr/3sp2ZzoIPmy/N2yzYeKkz8yp4i/LALHvBs5W6vfTgYa3NZyT1s4qZD2xd7pmPaZBGZWXiaRja+svkM6m71cGsBX8q/1/wKv9eZeEGX5aD9zSyhxg8e23BqYPwYJujOcbMZV9N0gviyNrh9QAfKK1/KXNvRz7x4h5d7xjedUtewEp9Ik74zWuehtQBcBb59OR8RMmaOrCFf9Pgp0D/mFG3cnBVxt6l5P8Fb8CrUb4AOEL69Qo+Mrl+MTmCt+w3Fy7x1dc6ggeq+3TH/rJCJ33S+WdNP9Uyx9OcVPj8leBZqdMVPtTJh/oQ2VXFfdZjjpyzf1efRHjhUbePw4cVPbnUozM8/sWq42UuNRdoxR64Vp7su+YQ4O+eKz/hjT7QeR2f/KQ+Wi1+G1vmdrH6X6EHXN1Tj/fwHvZ/Pq6Ca3+Y32b4wy0VD2/ou1rdw+g8dK68U5/zpmV+ecbfK+f8Q0eboD+ag4N0L05elvLW4YkyJ1M+eqK4W3Pf1G9O87h2XJdcc8Y0p1BxaAt/NW6o2wU6m5Ic0qX6gWmeiNTrhM9L56/MC/V96t49sPBKqU8r1T8t4ReX5BUvBp2fB69T/RIL3f8zF8wH+EEzZwJHjegrv8A3Wa/TaRbqR3vSPgedwrfq4NxfDuICHPYbzZfgN807SzVn5gt8eWK+3eUi1uCsDThtx74IPj58L/Z3jvnEJbx3y55J7kedEx9743v2tdxXqh9KmAt9/vmK6x4ppo5Yj7qvvqwx/Cz6I+b2O9f5nFXwJfCDVV3G618dDPn3H/rhXH0ArZ5POmfg/gJvjzh/d50uJFbe8jO64xR9Dfu9hL5f32fmdXyBgj67GsjrZt8G3pb3u/F4PQvNm+JckH+/pg7L+TLxutydLfhXPp8hc3vNzZp/c10i+C+cF+iJd/jyzDfkjF2wD6g0//CL57VBj1zT3zGv9ibSlw2ovzPOkw16t/kNc+lXdI+7ls/jkfnOq/qvj9AVJcO7qd946T+zHgQ9r4jN+yB88LI3wZ/+FXX03fMzm1rznPj38K/mVvBrGZqPFrw6MzMXTGxaMW81Efg2CjwvC5m3jm3WM4tY6mn+azZVELjs0sResLP50Cyj4OiqinpbuGKK72DjVf9M6ocbr8xNEYehq4cmH4QvXn1El7WhjtbV04Or9+hbm0hwajODJ7Axhyj8Fx0ejOuFN57U4WIQXDHXeIwmJ/JFzlXnq/fdZ39x+MtbMeq74cgP1Pyhf/z9hK6oGVEXR+AAC5++1Vz7X/r2PXX4Bz2q9K8H5T/fcR0ar9MVfChPdkb/PeDfN8xn5ecf2OuclO/8xn7jA35KpfueHv3sJ7hOzvVr+q1cdQSO16O8o8O08xGsdS9Rqo4QnsupD547Ds/qY23BOy/sXY9T9sya+xyT9yDnQxXJvSv38S/1sVK96Df1baD5n+ga5P4/wCOgLpBb0uVK5zb54vc84iPz7YPjQp6LWOd14LCV5hD1mFPAn2Ef3/l8eLq/UD8t1ZnmynNnrpmrr/oO3LhS/aPi9TX1ZP1XfwNeN3p6fMAzzpGl5n0NVD+j9WYFbk3APY3OjS+pMz/oXFLyF5iv4lcQ38A7mzJn7PrtHufGhvOwYH4o11Pq8NyDz90jR1vrZoMfqPpNr2LO2blbad5rS/+b4XtGTuyAvmKMD9qcvVyp5+ojfc4nezn5HLaax6N7P92Dqg7sQG4BvGTmLEvNo4vJ9yXnFl5Kgc6LOR0+4PJzKvJbyZXV/fWB87NP30qOJufMgfkoumnb4XzpEz7UL4WcZnyqE67rHTh1ytxJnv+18kcr9lNnXter+oiqb8yavX2FvgCfFHBcpjrbBedWj7lzBj+KPAVyfgWP7NTX4he8XuKHkJJrSt4evG3OAwuv4gXfvTV9cs78lfmlPic3Q0te7zzhfT6w55X6vKQvydTHSnM0Ne/KTsHFG+aw97zOnfKmcurvDXuxNTpK5p8ZPqn37KfOzOHlPHx00rfD/0eHu8VnMQ7ULxI/tY5nEHM9K3gSpxa8Px4O8PvpfOHW5BTu2vGtNx8yT3jT/DX2FHIdduTEsT+YTZ7cemGCqX9ty575iKU+Cj6V/v/ZK2Mzb/1fcOtTzN4/NrH1+zY9Gd/5l3b/z7x6/neUfphpFbxHaW1erfTdWS341L9CRyD1dm+LX/wBJi77Mi8uaOCzzl2w84oh+DRxxZd5o44Xt2aRSJ3O12blh++u2sNf/bDNp1m78NNV99TZddTEpknClRN82s7gYYWCW9FlfePPUnrNBN1A5ZpH6m4dFfC6/KFdq85mj19zozrTB56vPbos6f/XzJMO8FnhSdLvyXkvz2Hmdbnx6pd50jlUonxP9X2KwPvoZeA3R+ypZh57Jc0RvdJ5J/zwivls0nKf7+nD6rbLD2n+cluVh0P/PUIXqnPXM/M5OV9PqluALyT3sTy3+hycyOFiPoHPFHvoUYe3Ct0Ln8FzB3Bxl0N40lxZdJVyv5+pP/J6j/SNTfWnO+L/pY5/s8+Q51zup4i56DHunnt5PR/gSvWTYw7AfER+/h4+0kpzn1rNXVKdz5g9+Iq+96Cf6xid74o5Vc6efOWUD+olW+pqCc+3jrscO3m9Z6/jo2fw/Rvm0p2/Xw7vsI66HGV5DhP8ySvyYqhz8HSY7+LbIfe//Jwrcu5b+jn5nL7VX3mmeEV9qvro7NTPcQk/p1Q/iQXvY+XJ/SHnTA7PmPwe5gPM5Xl/B3JF8cX1wJVLdM0v7PEq5Q99af6g5v61nLOO9/3JnE/+X3kh8lze0y9kWq9Vr7qn3uGDx+uGJ8y8QX1K4w/ed6A5yeqfuwO3/jBPJl+Rc7BUPn5O/WnwgZE+t6T/zh184ZbrW8FHqHvs2dR3LVRfjJa9wL8/fL5WXwn2TKXi8xP1UfOz6AOYh1eZ9Nvsn/CvRQ+sr+8RHPvK+yWflToHrwQ/gQO5ePh9wePqeEexzi3pO/DVgs8Wt1yfT/izO80du2c+O+N9dbwA9VVX/0K5rhP4UBn8P3QpU+rxuNOZoRfVfJN3Pv8vzt0dOkDp7+EJ4DO4y/A30LnDC7kE+xjf6jf4wV2+hObXKS/3F1+kvaXP0Rwda9eaH5PS18l9H8KLZRcUzV85p2bo4tHjgVcFt3/D53TZ5NPtLs06Dp9d/o0f1ZuVfl7q4j37fqm3R7v/Na8D+TO9MuOef2fTA7i1tlkCjyr20rWZtP46Ehwr9ffJZQH/7mz2aOaeP/DyxHyO0GMNwbGLKE/Nmx982SyVfl/qquDbZSZfn/fRybauXJgdfoN1adIk6NPPW8d84t7se2EaVS+m8kMb1bfmkIQHV9fkYvWc1NPvOGy8uqUeR1EzFFwr9bU+mcT3p9Eugx/xE3W++7X6Hanv/BPzvAg8dVa/4DN47526KPhqxrwU/EfuU2HZ5152/sRSD6SPugOHyOc95XmT/j5DF0w9glfzEzEn/cd9MmZvkTG/Q+fuM788aG4fc0y5ri1zN9UByjnt8HmW++2EH6tc34PioctOd4k/AThaft/3rPMpqx2+zgl78QV+sC2+0OBn+J6CH7/xCRacrvlS4KyI+v3Dc/Sj/B/2Z4I3pS5eMg+Q1/mP/r+A37BQfsAPuYDfupe9Yh6wZg7m8HlmDqn4eMv9nZHL3ei5tOb5Gyje6U1G+K7I+62Z0508cm1WnHMp9f2s/moD9lcpfe635l/NuC6f6PzJp8evoyDXeaX81BM+ITvmrfJ+pQ7eg2/l9X7w+ZOvhd5H/Z84rxQ/6r62/I8/AL8bfy3664Pu+1vmnAk5uFvHfumbc8/S98nn9gzOFXzl0E+kMTynG+bnAfiz1XmQ5sau1R+/xafvhuv8QF2SeprAl9ujE5O++IjeBzyOP6vUwaPOgQbs9fd/eqYBfxc8+M/OT6qDU78V5i9yLu91b+Rr/iX+lI3yHAzn7RQ9Qq25Td/4mbToMuXrjvCjWgcf+4Vz/vUvj3eme8xZl29wyJjv9v58ohrp1ycGnVGnI+uDKx7Q24C7VY8fM8+45nUF7B1T1+U6Sl/xhi9Uo/spC57ce50eNyEfquTzlbpZ9Tp/xQx/yLjh34c8fzu/q/NSj1903sveS+q3/JwKH7Kafr7L36vxr5L7as33My/XufCUefeY3/di8TGMxwP1FYjkfJjrXPwRvJBp3oTOc8/otcmhVF0LeETw/N5ONvAhK+YK6LQqfFX94br3aDSHxuMcPDMnmim/ooLvkgz7nt/Y3dksp/hNl+YtC96iNDAf0se7bGFeKv/g7X7N88jf2P3OPHtB6PbPJhr5/UjqZgifSvr/aOD/2Gxp3gd+z2a+eY+DB5fvzZMn/T3zAOnzbRaZ5cj/Z7Nv89z3B7YY83Vn1WlJHfWKjD3Vi60u0Wc5K3hX6u4J3aydhs+2akzZBr9eE0h/Hz5F+AP44dLVFv7qxh1e8BH8Jcely31dwifIveZd6nEwjnb+8J+bTL3kzDy1ZJ8uz3EJ7nTqr77AZ3nN/P2M35I8nyfwjJzPqqNfKc9xha6+VN++H67LrV2qn7D2Y/Lva+qJPCdn+IPyPOzYmx7xTZN6cGSfKvflSeeal9SNkn3XQX2EUtUdoFOpOPfId8XfSuqJY+4l/97ijyHPL/7x7Fsq9WlSHdFafWPAK+RWc/6uxuCHPf2U4Ip/1Bl5nRfobWrto2LweKvnQJ/+9R97sC94DPJ+F/CtqkH381QfvtJ5a8Y8g7kpe6UKPSV6VfK22Nu1zAkPmkuqe3zpg6NkzNzkPeryvD/hr8jztGBeV+q+91J5XOhpGtW3tPo6mJ8cdB+gPPlP6nKN3h4/K+Z7gs/Ya+O7m2sub825d6N8DPyzV8qbydgrSx2NqNeN4swEvkYKb6fC1w5clvzx/wecI9dcn43yFjL2dnN+7xreW0Z+OHha+RClzgnYV8i551n8+XzqR8OeoyYP5MDrkefVKe+z4Hq+/uGyA/204M1b9ZeGBxbf0pc8wW+SejJDHySvu4aXXuC/Cx/SdnwDqbsnDz2a8gI2nBvP+H/u246PBK/YkgsdobtP2euU8FbxdyBXEp9QfE5SfHcWyuvO8GdRvpjgeDk37sDTgu/fyL/GJ0bzCXrMCb74vZY9T6PzrojX9YYvJ3m4yoenT4mX3MdvmkOpvAfH/XgAL8BHY59YodtZKT+10L6+Im9s/JcTWPF8WeYl5bTjg8nPnTGvltc90jzVFtx6qXkCupey5GVdDDfUzfhluBrQ9/d0r4gPQZaN/9Hnr+kzyFtz6Fn0/Eo0zx6eHjxCvT+vyMU7cx7kCdevJ3V83EPfYJn/gY/Jq5LrtxUcTl2X779yG2OCxHe23JtFFSxtfin9un8PDv3q+b92v6Wenm26NJHzv70sNkHkf7s0lXrqH1z6aF57fspeajoLxm53b56dn0XZnXnM/B+XZmbWBs9O/j6LgpnNY+axNXPV1Sjo2SJkbzXxii3zgHebDeR1hEObv5u1H+y9+tHsBuGHV1wwF6jIfdn0w+eofjB5G8aR1NFG+a179v+Zre/QDbT2MELvuse/NZ+GLXrYLAruXbYzD73JAT//syNX4Ay+OTO3qaPJ0MUzcNQDc/pW+/0v6mGPvUnb63w34Dnhv9jovHKmfD63+uQ8j5lnFtzvS907Hv/qyNKT/vSADw/5m/j8yPWrlAfwzfl4goevOWqJztkK8qsFH15pHj28Ivo4wVX44Rb4UOO3F00evA4n34AT5b691712H7xzx75kgC9e0eJzOFE+jtYPnWMmnKuK112f99ky763Y29LvoMs64YvB11vqXcPXfVAPvxVf1dSLteb/4U8PzxCe9uqLOvTGHDDzOl44fkzsI8iJAqcLPkvQXTRe1/fnqjcLeI56Ok8Gx3VzUgsfQ75vqfNC5f+WnA8W3lxp6Sv+sSffRvGP5tzyemvVx+ucrNRcmz5zRp958pFcgBJ/3c5fQ/Ohur7iis/tAG+90rqjPIf0zx+qRBfPXJW9WreH+0ZfVEQdryilH8W3C/6F9I1v+DPYAfy2qbzuySN9eKk8VvVfeWRvdFB8fwneXmteuE++r/IoOl9YdBMLzcN9pU7X9E3UGfRa0oeqnliuu1yf0HZz6tJ2Ps2X6Msq9tjkRaufz45zr3XKN2OOFIGXd5zbFf578K0yzu8Tfcwv+LuMupwpuR5zfB1z5RO/cP4tqLMn1Sm34IAYXFyBb6XfQVdA/ZQ+2jA3LTRX9o3+ekauQUYerfThcj49R91+bYfuoFRfRn0fz/CaU837q7m/IvhfW9flX5UjfP5vyJWecF5JHZ6rr0Dc5aLk+JWxN7LwD47kVb3aufoJv3IObH14qteaSxahS1efy5jzLLOd74xjfnBgrro9D6/xnZHzuEjkOuBLEI8bO99xHRJ8NUp8JGPdu96w3/rOJjtvJ3hxFHxGghvnfnDw0p6ZwU/N+iaK/X/R/tXMEr+06cT4vl9G6bOZjvwk2sfmJaKuVvgCDj2pn8++f4zSd/MyDZZeGksdDj48+fts5vdtdjZR37/3qMOWOa3g4jYYuTzDpzX0pM6+ox/ILszbiLzsg8lnUl/LGfutnisfyRd886rCZNPwk31VNQ1TV8/xa6nwvarb8GQFl7b98BQdvtFpHWwtf/aZt45NkYUP+BvMKt+PrBv+4O+EjyB9o/QpNfy2VUOdnMHHaf2uD83Iy1pqP1cyF0xn8B3hWbCn13mf+8tD1n5Zzi/1a2nUH2ADD3QDPwhfT/Bcq33uD8+9+goflJczgbeVsP+R633i9WT4YSQRc9A9PK59DM8r5+f32Etlus9+576vee5P+hx/0Q8e1T9a+/YTuqqD4pO4q4cNOSvyuk6aW/rC65nRBx10btCDn/D0Xy4LeJc5BThEzpmE569wf3ldHn6rff5f84wF/93A48nxSV4o77pRXWNC3sw7deJLfRPIR1ndcN+rDz1+cpxL8rxW9H34w8BrqtBlcq4MwD9jfs6Z/fAx6eY0cr4pbjnq3FZ14UmUeLyuOTl/6se9VB6Ti7pc1j68fD3H4A9k8P5DeV1yvsIzwue/4xHvmG/ge4Z/Tj7rfOuk/1R+eAW/FR0bfAD2RDF1Sedw75rH4oO7+jynOedV1ev45yfV9Qk+GrBnKakbmke5q/Aj2VPf3tEXNIoH4y4fC58/zSv7Vn0E+Lgij1RwpFzvkP/HX13rFfeHfD7FCD+nHu8nghdcoP9DHxuRo7HlfLlTf0l4m/hI09fgf6257Efu72vX5T19oYsl75zzL2UfFz/qXg19IXwI7qcMnuxS90qR4k/wo/QJFp00c9ge84GCz2GtPm099mfKUz6S8yR1f0q9y+B9xOqXHdK3pPCEpf4pryDWvaLOW3bwHAT3CL5dcq5qbiz5jDG6tmOX2zJXv68Jz9seXgN6/emjr76uCXV0zlxmwTkpuDkBH5TqNz0AR70xXznJB+uSC/h9OXOUzI5Pdp7wHD5w/6Q6V9mrP5LmFg2Yb78OnY//30DqTHBLTuqHk3qYST9v2T+tzVT6f5seybPa290nvtaP3r41LzN/w/7/tfWv7D6UuuzfumxrwgF8gk/zXPl7cO3zKIi8NDKzgf8bSb18oQ9PjXl1/oUrPPOVSd2Wevs1DVKbPqGLtZH8/rUNjl49hud6dEVh3vrhEznZyx4+WL/4XD1HxZ3JY/QCa+anjau24NWfCF4reVmHCfmE1h0e8G0to2ZrCqmzXh2aTebfeLvL4b92MnNJwtzxjfupyydu+dz7+EoKnr9Af1HpHEj9fY/cz79R18+cesxB1+Cda+qJ9NOfPC+N6o76/Lm3q4D72bG/lHrxwzwcnjx+nHKOXzIvb/AJFbxU4acq9biAZ7XQPJAtz3mDD+RSfdnf4UGTrxV1fa/gW9UxSf07w/+v8RE8qC7RY963Zq4KT4R52w/+gIJHz1N4YB/gotSSQ+rhG/hIzuIKXIP+E/1OofrKjPp0w/5b9/vMSfvMJ764j9bMvSrN872iHgTs6w/qo/dKXTnA3y+pr10u6xfzOOknG6/zUXmDbyP4NaUPkLrzCj9gj8/LSv1L1Mf/xP5K7nPBx3d/PsIV/gdny55B/TAsuKXLrdV6+ax+4Al1KqfutH++MU75pZrDOqau7OCptsqDWnf1XV5HqvhfeZPVn69qTU6nnLeX1OdmhB+Dp3lcyvsfMFfdwluYaQ7BAD+XVnEy/B7BNbHOydVnJvibC1q+bqd7IvVxJm+S80b1XQf8nFJ8YpKd4mped95281x5vZrbjU6E31v54wv49Rl4El/9P7+DCv8Vwc1Z1One5PkfMnds8OeV35tyjpEnq375mh+YcM7vE87hWHmm+CkITlZfavVRXf1wXSPX5RXU1KGaHG3mHT3Bjyu9rjv4HJm+r5T7c8IeHb8pfp7gxkfq7Z7Pm3rog4sfqLsh+j7NTYEX5aEfXfLnFpwt7zekT1ijF5hH8AD6zFG0H5m/UecM53gWj6/J/9hH6PyXci7ggzpnX/Wl+Sg8R/jP0GfhIzjo8sbQfUVdnkKC38MFOXjks5BPsXgerv1HDx7XGj4eeef0OfI5bXQPKnh5Oom8TW58hz/KBzlVUy/7xpfK99IT/qU/bv9g/Km/ddneTJx/Z3e/1Nci2hUmzPzC7R/N0yjwvP3SvIz8K7f/MkEVfNr9if3WtU2n7Kfm3j4zbwn6rMpMXWBc+kMdvvPye/MseJV5wevIv3RZj1yBICoOzFWH+LwkbRhG+UL6f6mzZcQeq/Skrhaj4MaW/0waB//IFbCj8BN/we0o3JI/ePDCImquTB2HhXd4A7c28LjqQbh39cxUvO/snzxQkzu3MX8+ITP0lDv1HcXfclUyJ4qVP/qXW11Z6efoqwfoX9UH1LpuX7Rkbiffr/ev+nSgz4IvI/1dgX5Q6gt5Li4pORcT1bHCM0ffr/Mox/WrqB/4orD3lD7Nqr8+5748V+yV6U8VT+MnS071csF9sGWu1pAjscpU78j9v2OO0c0nNN8EfybVc4E7VurDVONrjU89cw7dX0ndOCsfysEHqKPu96fgLsFjG+r7WXmok87XVd4XfEl4SjU6lo5nVWnOPHvVleqUNNdL6lEI30nOl1J14INHD32vnEfPNhmyp8vRB0gdX1PHM8V7t9SbEh6+/JxrcEamuQVDPqcPzY9yvC7L9VA+ruaVcr08cPM/Pv9L9adSf9ScefcHvrUZvEiul8d+7ok6Wuvzq/OOBlz8DP+w5P11/NESPCifUwU/reiNL/ELydQH9tTpBPCH4T6K7/lT6y38CPJrVT8qX6e5t9JPcN7g43PImAdew+/98PDTHjAfWbE/23K+lh7ziHdw+wq/6wq/1VXHn2WusfPx51Yf7hsbF13OieCmg+qfLrpcE6kTO/Ii8XOp6Fe3nOu/ttPxvYPL5XPwlM/B50tuoeauv3IuG3KJ5Xqu4C1k6rtwS3+2Z+9fka8m9UzqdKNzjxbfgS/4nY45Kzm7Vvr8An0Me3v4KvjhWubZ9+rLRf2s1X9/TV8xtPL79vDmmFcO6Ns17zDl+uTgmVh92xecX1t8rKReCp68Za6/Vx+YlOf3KYpfOFcC/f6W+dOn5s2wN/226DPmOp8CXxf6+TbMGV7t+lf93vG9KLzxlTe/Gy7tuB/NPfqZR/UVUL9Vn3NmDG/52Jv8Ugc/ktADp27Uh3os9VTwZfZkXmdBSF0U3Pnt0rF58/zG7cboAB6j/aUJen5i03/UReN2fRNavm5vniL/x+4/zDTzW29/NM/MW7PW+AO/dXtn3n3/mjop9Xjk0hvlvbo8x1fgJsrl95MvKH8uKvgBA/heOTqDz1nok4u9dcEVeHObSV2tHk1hwwhcWyZhSR5Mk4VLD/7VNDzawxj/FRc1E/wEdlFzg89VYuvM2EG4Qo8b+f7Cbq7Y1zjmLHKuLsiTK9jv0Yd7zFu23Oedf96MfcAF/JED85SD+tn3h+eI/af291N4A3I9DvBX8a3U+VHS8Z0Eb3zrc9mX873LCbiBRyR17/bPJ/4OHFPOJh56LKkHGf02eaveSuf5A+olPnyad4CfoODco/YzI/ULJoezUP7CTvc51IWd6sEH9LMXzE+lrh+U996nvmk+6hbdptwvB97ftwf+3IOTP9gL/1b8Hr1/Zuiuv9WP64O6vwcPklOFHkCew8STPvwH/wQ5N6RnzJiXHshlwn9A58ov8GtS5l77eDKO1p7OWyLmCT7Pm/pv5W4VUTdzxbk6l7wBT17Qf1b44aI/Yt6Mr/OMHKqI3/PMnK8hPyr5y8lmbiG4nb6EHFD0hfI537MPT+FVdfwiPZfkefvWPWQEP+6a5/AbXCp4t2AO2ygf6Zbr9eI6vpacK5fs8WL2/OqTh0/CjHqy5vW8sx9p1e+1Bu99sg9tVC/2w1wu0b3h7PHFdj5l+nvl+mXqz8Q+UnB4jR8SPq1Jly+R65zpl+//jWIDDn9nno1vK317HbFfuWNPLu83pJ5t1D8bfxq5P+Xz3fDzM/iG5A96zBkWne85ejJ4WKsp9fsd34Zc83mUF5Ir/wleqHz+NuryDLt8mid+7gI8mZKruSAXCr9ww8/1leecMO+cUt/3nBM5e/XV9i+/sWHu5aPXUF8+eGj4lMVXvJ8AvGtnnU9Lqn3CB/OA1HX5KIH6y07R/ffVhxp9f0FuwgLffvKsR6qL47oprxbdhvru6hz/C13HAT03OeZTeO4N50eD/8MWf+qvHr/Xgz+wV/yfdLnAgktydMnr9+Gl78/hj0r/n9piwjz15OWf0t8Hnt1f4QMVuTQxjwl7KGP81q/cPqB/z6O9Zx4H/tnuBuzzpc+fs9dqXTYyTz3/iG9g5JgvPJinxD/YvfTxI7/09s/G7wVjby/1chQ8eLk1rz449Rv/wbXNXng9E1cMzWdf6no+Isf1iTyXtUeeQIbva4n/YBaFgat9s7dB39Wfps6CgdfcmzyTvr9uyL/KomoGb3Vlmy94ro3XKD+gwP8q7YWPnvy/+sXspsa4ya9dKx8nAX9J//sB70fuxwI+2gFdp5yz6Ajh2Un9+mJP6qadjx05w8qbJGcT36Mpe9sb9UuF5y4/b6e6A92/3Gi+AHijUN3sG8//DToB+XMAj7mwfzp0r/PJqNEb4GtKn75qta6yn4c3pz79g04fW5NXJbhRnq+N+veRt4nesQ/O6/H/1y7JqLc33E+18ggued77f/unb/iGct9da/+Pjx45phX7Mc1TOnpS5wUP3atfPfkogl8F//0o/tTcrZLzf/3nczdjb96AR+X1qj/VSv3lvr3khc8pVd47e6eF4iEHj0v67g1486C+YjXzlk94GkdyCcm9VF5/v5t3J5+8jk/l61vw9RQcqv5ZufJ677l+S/bDUk99zR3VHOsz33dSXSb7LPm5+Npw3dsRvisz5oX3qlPQ3Lp36uuMeQ15Y/A75Of38K2BP8pcvFSe1Q3n6JLzKFM/SvX5O8KfazVHtoeO/5d6h84LXNoq7i7B7R/g7TTq/OXpU6krR80pf+C5f2f/ddC5vPIvNFflqL4zt8oPgi+cU+eTLf2x5oxlmpvQ4370uY/kenyyB8/JyVwo3+hXfSYHnb6eXGzmLMxT6eMPet/rHHJBfyy/R/mlueZifTBH0FzhSs9hnzypGHxajZgTfageX3kk0Z8PgvpEqF9bQN2VflDwwyf9eeHFHnX7Ddwo9fmLfbt87onmXKGvk89R6t0c/cKOXNV5X3WN8MEKfF/k6wSvjtE/bXmf80te7zt7lEzxao/nIUMvLn3fwcVbXueL4lif8+lyeB9PnmysuGOp+ufBOMHnOm27/KpiNr7g92917zfAX27uti/Gj4LYFb75jPw79kdz9aFaCa4Mnjypny+Vv7b7xkwFj3q7KxPJ/3vsq3y/dvtXM078Gyf193nq7739m3ny/Ru7y6mnkbcfmdfKv7D7KfPZk5cNBbdK/dz12HPdRWnfvPaDqcfeawaPa2miWHBrNjBvg8C5rGLOGkfyuqSeJlH+ZNZJsLXFHH5AY4sEf8H7qLojL/vd1XcmtaFxzafZRvT5B/gAH1HzY/J+uEXnWg7C3Kt/TROFla0ys58JLhaca2P4X4EZ+5OLaNMOf1U3c+S+itVv1OLrfg++PIFTcnx8pK+V++EArq0ydIrqF9r5VJAHjC9Jxj7D4/nU/lHwyBqeMP7r6MbhYcE/LHU//8113cMbFZxyVh878gbgQeJT0O3Jnev6xH/M5wQXNTxnbY/9w7/hwU6G8Lhr7m90/wk+/gk/71pzk91Edf1SP/oe/jJT6unyLx9F9yCl+uZn1Mkl99M1PnR7b6K5cuSpwucXPO7gycvPLcGHxyl7ZtVL69ygnXV8ryP+7fL1gtti+ApyPsx1DgI/QP5+svClrpRXSg634MSNzm/RAePD2uv2zPI+xuh7j9QjObdO5LOvJuR5L+Brfk/pm9fa7+JvpLmgS80ZOjNvFBx5Tb3MFN9VzAGe+PzZTzGnqcntXB2pg1nU8WoSzk253gfqVBPxfRk/99N2OjofX4SK/d1Sc11ubecT+4z+FL9d+g/N3UDHpbyAZ3DhFTqgg/JB3zQfGp1RoTm/rfoEoj/OlOev+/2a81z39tIf1PBm5dwkTwE/APKj4Ut1vLiaurdC51rTP8GPUzyW83kewZGt5mQtFIeqnxT9Qqx54jF/P+AT3eXYfuke1GeecMXru1U+WEJfs1G8rLoA/E/kum3Zl4In6ZOou/HjFP/JAj8AdE0j9AHqx/qBfjFjLrvUPBPVpR5m0rfjTyjnED40lfoUBFz3F3xVeb9ehwef4ZNuyc2U+y4lD1auD/p/cq1yzbc4gHO/4Fuk2XjA57jRuf+UOdaCel/DY12pH2rMuUd+EHydVHPZRsyVf+32MDy30u/Tr87Y80e83kfO192Avd0d91HAnmWnPORreX8TwZ0f8P4ftf/OgldP/v6Cbio9m1nmr70sY+/v3G5JvazApY8V+PQNHUBr92cTZH5u4bUO/BQ9geDVBt1AOPAP3j40vudvmCtIXU3dPjV+3791+zvqbuVlU/Pcys9Pr8y7h741N2+t/P780bz3gg/mBm9R0ET7G3Dr0MsvyHv5RBe7mgaXntTXlR/cROXclP3wwZUpfoKJV21MmQQnK/9e9MI9Pli14FWv2cEHSF0do39t7OHTVF648Jqt2SZBFZWR+Wr9Mto1w/5o8oLOp/Q6306pWyvd80VdPWzJK19WPBff3G/fqn/xmEs16IAEx34wD1Adttxfch134Fby4tnDaJ49vk/KZ7zget6zr1cfYKnPR50zpdSJJfOxk9ftWeT3XahvlPK7r8FxN+RItOrjusEvtmL/8pOwr66oN3PmZlIPp6qv8smh6atuDJ0ufv30PUf4XN2+ZvGXQ3MA9wrO/VbdDnunzi/57KHrxQefuQb+3p0/x43Ok9UP9Zd63ee5lz8PfD6N5rT88txdwT+Qf+/2gBaewhwcVqiPDXpZcjrRV6LrId8An6gM/w/759/10vmt44fsMRfUXIE+e796NhnBZ0d/Bl6uwFnwHwfspQPez4a6K/19Sp4xPAfdS+Mns1Te25p5cAp/ipwcPg/0GejsF4qzX9HZlvgsguc9dMoT5ev/9dnf8KEqD1zag/egfbp8Lkv2lfK65swD2GvDoxKcfAVfo4I3iU5S/XOO1McleR6V+jJpvl2fPCr5fT3tx6edX8v3gDnB5q/+1JwfFj284Nw7zafqo/fa8HWzPz7CM69vjz8ufrQ+Pts5fBWjuHzGHOBdPlc5n+W+KvGtwF/SdXu2st/pW5iLa46Vg1/7wJz284/nt1IftRh+Usl9/MGeiNdBbkqqewOdp4XwKuR9f7EP2qOvAS+35JVqXrvlfJK6buGhFppf8KU51V7n4/fMnlhwxQd8Ddt7VB6pfA4PfJ9lHyG4knxVb/7e6UPIc1N+5DP70AP9n5xHA/b7zI/wxfomNxe/j2QysKsz94nmeed2fAb/b9ApxDPNyYUPtuuP7/g8dz45do/Dnu9b+PmxDV7xq3r34Zk+SD/P3LRPX5/AR/UGfhXt12bi+7uo20tto93ejD1/6QSPBo56ecN8ILby/4Jfpb46M+n5m0jq58PAP0Y7qbORv3H7BXqBnUsH5nkgv0/wquDc+yibwMf6tKlnPnr4EC7MlwM3782zDYIoSwVHBz9edsc+6+iKo4n94C0q9oJLg0/0rnNP/r3smW1f6mT9yNz00VXstcgbuGauWnmHZ1N7YYPvVTsIv8hzqW3YuDo3tR++WanLCz94sfur4YU/+bZr7Zu24K0SH2apH3KeXrP3znWvpXVV/Yvk/rGc33L/fYKfavh4gjvl3F0yDyLXnX5K6ssRPr7gmjN9UKO+bwHX85Z+SPoX7cOkb66Z51fkCzBP0xyhW+qO+gk75o1Lzdd5pq8/8byvtuq3g/8qPtLkIh0j8mWfqdczt57AR//UfXvcva6j4+tT9u8pfnP4yNBH1zofPvO8beCb5fimSH2V8+Er6vZSOn/WPV43d+tpDrjDD/AMDijwFZB6uKcfl3oSwTttNPdF9+qqUxdcccN5It9/Df9B85zIH5uRY3/seNny3DrNZZugE53zvr/Vd23B/xfMQ9kvo89Ntc4+MR9ZMEfTHAapb3K+bLV/dvDGCnC54ln1zUFXDK8teWXfXNEHNppfn4MX370O7+4134ucM/oET3BiYrgvFtp3ooOA/0zun9S/g85Xb/j8v9mjHFvm7l/g7Xf2M5XmVN6x59c5TNljj2U4B9TnlbwX+Azyun34HvCZLP6r6ssT8X4vqTeV+gy+s+dL2a9XM3RV5CnA77rl87ymzlWaJ3nHORzRh+zxkZE6Sk4XvhJH+mXOn6jrr+sR/fuv+rbi11bpXCDQnGn6+gY/ablfMnCH3CdSv77hGatuVvCkfN+L7vf0XMupq4nOAyzfF1MPZ9TzAr9KuV/k53wy57bM+wXfyu9/UB9Z9HGx8rg95g57zl/p5wWH3qGHsk5+nuBUCy9X8PoW/VlcME9+w69Pnrux+hFrXyP3mYW/ofvSpfpO0D8tNSdg4XV74wad+q0/GXnxkr1lDG927eD/V+gHlviMlT57yhL+mAVfO3+ytNsH8zATnJhf4qP66gQfvg6C0KWFebF+4dKTCVr/Ntp54MyRt/fMyPd7yq+K/NLbWeaqH24/MY8zP3dST8PYn8N/HVn4VxfmdSZ4dpeYlyoYosd6qfj7nZlGzFlvpO4G8nMbdANHm32YKX4B6Qc82W98rsIqePYKZ6Io+Paynvn08GMdaV5BVJzxGZjawpKDlbr8jpzC1KsWzAWuXXWknr7ZpkAHcACfFlloo+YTPmvi8e8D8l0zU7vwHNUBX/9sy3tj23AU5S/mbeB76OGbPs+7+qx48GMyPXfVX6NkngPfk+utzy18Ks1JuuM6bsh7knN5j79qOWVfdEV/+U/zztQfbs/99w3ukPv6wNyvgT+HbtNjvlPC+3rFp6PSfnWme9todcXv2eCLVZAnhX8Lv5982V7nI3VkTkeuNDzJ1S88f3kuHThqhp7/wPMj9+2vZT+kfi0BfTh50vp9+LWj8wS34StFXgD4wu/8RQrlK6le8hMdb6t6pTO+Chk4/4BeH52U8lR71O1S/av8x5Hrcvisl4Sa54y/bdvv8gAa9f1QPw65v9ddfVhqTovT/ZrmSw/RwdXsJQ707/iRRjxPmt94wh/lFE0eeI7LrMsfbXXvaFUvCr+zVd5CQL3Obed/v0GXxfsGfxeqs1zp3Nl2eQ0b+BxSR//Zzp9R/RrQe7En5lz1Op6z8pPkvgk0T4G+hnlPxfl8Vl6c+sTg47hU3e4vr7dV/5ISvwedo2t+H/5c9Pf4kJFPDV8KvTM8sxk/v+VcS9BFy89r0UMc1RfwBx7aCzgKPj2+YwW+QOhcPXKtJ1zXL/z29sozW3K/bFV3of7pC/ZJCb78B+bW8ASibq6dqn7si/5kT04q+a6q8/87J1N8WeRPed2N5hCp71+uPDdyFJQvIv18OkDP9Y/7Y6n52OqDvaO/npGPULf492fg2Gfdn/mPD+huydv2YuVfzf72/wn84cLi93fJHumTfKzMsVfyu30Ye8yq69ekj1T/cHmd1+qHQ66R9Jdyf2iOYwt/Yb1kfr9Vny45b715Pkzi8T8313yZg+a9TtEFVKoDA9/+jCZ3bjeB/2/p8+eJ1K/cmrhiX/9D337PXPXV94sovTfjzD+5/T/z0Pe3bluZoPKfvVTqal/+fz8XPOk33k6+bip9/f7Iv2fwWn3Bp146MqHvf3vpGPy7i9KheVF9wd48tf7O7nPzGvuLKF3Bz289wa8vA/8UZZ7yYG02NlEieFRe3zIOrM0M/i9HL4vYU725vIQvcI1f6y4K7sgVsC74dlJv7Sj88Mqh2XhhGVUXZq/9f7/zt25y08Th0TW1KZJw7dU+vq0bh392L+i54tm8Tv2zt+kNr6gv7EmmjxP1IXLMtVrVLVo553RuhH7PoZMOqUsv6l+h96n6XlbqT9zD7yMGZ73RF1fqC3lSfwDFL0mnzzupb92l8mG5T+Q6v+E3fKw636yGPNbkkjo4Yz5Z8++dr/9eeWBWfl+i84gS3FLjz5WMmA+/4StTwp9OYvbhx2j1Aw6JNJ+4oo+pmDMd4E0JnjvRhyr+5DlCX7pQ3+kK3r/T3IApeto+84cjvMyOT5Zr3zwjj6Hq+H5JQx1ew7Pq/CvfqTM59bVSPeaj1lndJ8kzTx3dK++r4etT+F2nQVdXM/VXfOb1qh62gu+E/gifevgxseD+pEc9WLDHTsGx4Cb753Og+sgafdmXzn19eA9H+tuI8w7/afhaOTl1gutL5c+tqecp8zTeFzmT8u8Lm1yrb4T69Fv4al/MA1JyqOX+OPK5lernNKHeOfVZ9ZhTxuB3zac5/qfLsswnHjgfrrXPnpIb8ASufUbvkJG7utopvxNcLPX0l9yuFH8WqYcn6ic+LQPOmTO83px6qzoGqQ/4b2u/Qf7KUvX3yi/J0EvAk9DrO+F+umY/Jtc5Yo8vOPRGdbGan/rA+y4UX3t8fg3XIVHfU80jX9PfPHGu2hb8+KX6YOZVgktf+XPn6Gt8xc/4w9XkBQu+l76lVh7BjHzUW3j7ug9WP/M44dx4ZK69ZR8Wv5LLdwmOhNdmu7xpwZHMCca35GPspuzvT5wnH/AqDvAg0HszB+D6Tdl/qL7AKd9t1uX8lnZyBlfs0cUKLt7xeubwGsa3mj8ZMT8Z83t+0J+l/cc7b+0P7wf+gn39ckZO9cjMPOrYO3PV22i/gT+aerupmVj/n7OX5jny39xuZZ6s/213jTGZf4hsj77f2r3u+Wee/Bk4DtILM5r5W+pqOPB/ot0NOPba7n6YA9hoX+K/OrJpbfxMcG76xs+9Ye4gdUz6/Dl19NXtCvM1wMc1l7qMb8vRRK1/j8915AcfUemZWRxErrzDB0vq7cEkVTi1gjuTWTj06i+zSdA35Oyrnm3TN1VCbsvSVBE49Zu91TpqBvhirz3+3YXPXnVvVjb8JA9r0QueIsHT3mySO/KqvS7Hbaf91ozrMQMHSX+yxiegwn9Pzi182uGNn3Rv2+ieg38XnPGhz9+U63up+2XlBzGXlP6y0TndiPu1+dP73KgOteXvt/TlrepUBuSQfIDvNFf0OJ0M6Ufk5xzZW0h9nnDf5D6+K1ect2dL7kzL3GgG30n3x/L9Dfxc5z3+UNfk+868nrpH7uoHOLqiLzvAu1nq6/nhdavOl30WfizoMP3HO15XUz1e4G8or7cPXtn30IFpftINPuFS33qe5rCyb1+zl+/bzhc7w0/+xF5J8Irg1X/6+zUH9ok/D/T7Nblh+HL36I91Lqq8C/zDeJ/ttNOVN+TKSF2SuvIG7t0pj+0LvGR174IvSJen9aXvg7mj1LOCOr3UXL9ndFdHnXNE6FZ1P1Opf+kT88Ef9Y9Fjyy4SZ7X7V9+l+pRU3IhFqqzUl/sBj4dvB38lsDjFp/DGX1L4XV+Dkf0F7n6NP7j/FH/kRY+K/ODHvX4Fj1EwByj+Mv5TTkHOY/tJPjLBamZD5XK81cfiXdyAvDj9ZJP9YmAd5erj0sh58Yk0L7Jn4Sah6U5uS/MRVt8ZNtel39TsEcXnIm+mHwdzUsXfCf9zxRf0kzzLwvFkeiF6z/+Vwm/Xz6XbZ/5aK26K/XDJXcFva7qwjUHfsTnnOFTK/3D1vF7Dqp7Yd5TKA/mHb7UAj5urn43k843Uepo08en+mG46Y8vyG9JB+SfHrnvNMdBzvU5exCpy9d/uQ8t82NyLzWvnv0o5+uA6/40vNX88kv0/oWby3Xpj+/svEdd7aOvEVy1V98rze86MYc5e+t/ZtKXOlcMyUPJvWxl3pNgaNMYf+onK/37tO+/esxHI7/wdn0zmeGvIjhW6i0+1z71cj+gbr55ux51NEM3ILg1Yh7gV/6Tty/MOIInEJmX1t/gx/Koc9u1CWfwtOZm2kqdTlvznOHbMqTu/uLT8hRLPU3n8L367KneRlJniyfz6oIPm36yXxu7vEZvFUX5wKynwcFmE7P1yMsOzXwUvkbVj9m24VdU1yadhZtI6mXuh7OofjeHfriPKkf+1QI/wWIaZq6ZmrwKt+Rm7V0Y2WKNz/YPOgkGINH6leesgSci901Fjq3UkSf4NDxnnFuCV3o23jP3vHFyXb/JzSZPHf2n3AdH1VX/8uc3ulXpM66UL6h935v2feDdGp0hOMxDL/UB3tm6zm/1zP2Ux9QrR32/tYnuo3b0IXJ/f+tcbQQuy5VX9bfH7PFco+dmjnZiLtf54TnVh8E3kPtI6vCF4qYB/dE1uOYXvevRxxc0oX+qmY8elD+Uqv8J9faM/ry7X2/QP5X4/S1VH5Br36p+Thlz1Tf1BaOvghdgu/woef5n+Mc0dvKE7uyQTTwPXSWfJ3kqLXyE2Z9/9Jg6njMvlc+lVn0B+tml5q7M2c+cfHxRa81rZj4tdSgHn4Fj4Q2rTwG+1Lo/09zzC3Bk2ZvoXLoCd+HfpHnLDeflQX1X8akS/J2rjtPxPnN4uCn+g3IfkMugOiXVfVbUU53rwmfgeZb3MVOfCPIRuhy/VnPHk05nVSv+17yfV+Z7BfN1ee6zQecjLni2xSfkiB/ZUnOz1E+t0pyzBXU8s51+oCZn7MB1mV9xP+3A2fK5Dbk/soT5r86je+z7lc+weANPH8hHLOlvu3yImD1ZRn2Or/ETnFP3lDfHfEJ9rjed7qrLDQ9UlwcPVs6Lne2uE36FkdRD8tWZRwgefaYP37O/7/ZUhnlERp42fC/mnfT5o25vL9fhCA6tNWc27HQVcl3UXyDO2WNF1NG0ffS4/lZ9YqfMT3PmJeTz2s7ncq65apo3c6v3Bfu2jL0/vDh423bMc/lLboDg6SHzhHU0rvEJ2aqe6lHrKT6ee/ab8rn8uIljj7+eBfOoqMyXCwqXOvM2pe//Z56yIGCe+uQLnt2H+Px/up3g0L7/Fe1K6ugrPtUT5588+0V99ux+Rd1Jra3MeCRfZ3/4+rWT3/MQ+xu3uzWTTP5d6unzzL+KdvJzB/hiP8JT9f7q8Mym0u8r/+AJnYBFh/XR+s4rXszHzD8zb32Ogq8o++B1b1z2wDy1tvkW3dWPl48ErwbOlm9mn4SeV13BX32Kqr6pp/T3P6b0wsBrXvAPyBz11Q9j+Fh1FW685soc8b+qzianrtYPJhsFJ/xd4szfuW0zvPImY+ZPjf/4zf190v59D654o2+U50Jzlbt8gHfVv2m/qjxpnSM1zLfkHJ7AA/hG99fxj195Po/qqzymXq/gGdXaP31Rty9dl+9s2Y+16Gjgm2p/qjl0B3w2BKdZ+FXUf/Ce4NAlup4jup2lzlNrfFor/E3Ic9L5neYENOwxpF5m+AJ8ay7Hivr/BM6V+yzxpP88tJ3e4NuiL9Wc2jd4EWd04/JcOM3ZdOgivrmfXY/7dsbrOKtvivrzfTFPSdDPnNRn9MznkZKj/O11+Xnff7nZ3/iqyvMp/focfwV57pb4eOTo6PHz7k0Mn4vgvVs+twpeeJfzcdB8bfxv5XOQ5/kYdfvuWPdq2mcc+DzP6juKjyO+DVPwv8frOHPuVfjeSV135Pvh3wcvVj7vihz6perU18pr73X+ZWXV6YLRQ3FdGvgJgu/kemXqy6u4b/T3/6qHOvzx5UvmhvI5L9DvO3LJ5bqovov7Cf9S6dcFzz855jWWc0/x4J36tOJHJnW8RTeP73pf+u2l1qGl5raib1rqPLOPbgP/KOabyltFt6W5Ondc3+Rvz//PxToHdfBSBE8G4AKpJxVznkx12lP6owVzWLlPn+Alq78Pc8sR/Jg+9Wtv45bz7k3nxOTcrL7BnZrnJ5/DKzlVG3Arc3HO3aX2XQvwZIHfjnxdmnU51hl+ZPMbcPdYc8ng9c/feb0+vAM7exx5sfZnz+CCTH1g1Ac45rzDT5j94kH3Zo7rVeFfx97DJit0p5nuZ/Ftk7pat+P76OswTKb4q7bMZ1JyYQTHxviyy/nQd6vB8Hbgr7zMN+ue1KW8NZ/T4MFmtZlMfaljW/M09b/o5x9HfhxJ3/408p+t1L8gEXxpj3xdHdmlGcf+Ptq9m/HM/46kbsr/f3j7mRlN/RV19jH2D3aXmonyXm+HFzP0VhPmDJm3G/Dvpd1dmA8r9XT/ZgKL/1WIXsuzO2uiqdTl3DdTL5i7dGNi6fejdGre28D3ikszj4IZdfTZD87MWT/4s1hKXQ4yl//Au3qOyoK5a+OVHyZx4dLWldkl4WPUjOCzvtjaN60fFl51gmd1wEeg7IcfVupvbcMnV3+YzSi48fKV2fjBzpP3Y+zkZDcV+CazK81vW+GTgU8SfTp5EPDha9W/PdAffsELzeI/vwxytORclPujUl2qzl1L5j3q/9sO2FcX6ON3f/pXi1+U4Iwv9aNWH2oHXyjHFzTH5zWZUx8/1K9feZSq995RL06a35cMfwfgvnvO64rnX+rLgD3MYTB5BEcJHriIeD/qV9qC2yb/+V8zpxOcdWK+J3j8gnyEFP58/MvvXemcwydHcE5f7uBFn7PHATnH7VTwZ5cHfBuxx2CeJj+HXDnVS7F3k9d7SuBR1l1uPbz8BN3ZkM/1ir2hvK4e9aIGZ8X6+d+qLzTzE/ZWPeaZC+rDGn1A68N3/+E5X+CPIM9PA99T+tiTt1L/p7PmJSbkBXzxOZ//dAC6jz/5kwf0blLPTvhsOfIiuA7K+zyB01ecA/D8mTeQrwK/Rp7/H/xjuz5zQV2/1nyvKfNIqz6LvE7ySNGLkA+OLkvO4V/FieROUm90D7rn/AuZCwiurvADPrDnlPul1RysK/qIT/zsc/i+XT/Sizq/hZo+teF+krrSklMIzsu6fIFOD3VUfrOVfpv5JfXyoLp2zUN19FHyed2rf4ruDy65Hq/o81L8sJefXM9r+pgKHUK3T3yGv03uH/sIfBCo2yfF7Q11aAFe3+mcq+F8SNGZnRxz00r1bvQn8Gg5h7/Bnx2v5Y3nQV53yR6tgre8KJkrr6K5Ha567Ctemc+mvO4T+Wfy50F9hBS3bNF97clLYO6QMG8/8VzJ5z3mvtnA1/j981uT5zSJ5im+rFfkhwmGvfibR3+Q58p5yvX8FnzjNrHxe/69ZY8+9aVe3MATPbs0ot616J8ePH/r7RoTzPyJ3RXgyI2Tfn/Ul6/bzcwk9p+9XWvGvh97UldD53/C+5d+37fSx3vOr6nLkxn1NDGh5++8fWkeE38L7+pV6mi0vzCh4GD0rT4+g+mS3MFNJPj06c8vYOZL/y/1MpySJ/Bsvkb+pRUcGzn/n00v8Bl899IvE/cDPyoSk/TRZ5Vm2Qa1K9/NehQUXrExVvCqk/9fDIIr20yMVV/WijlrbKsVPiwLcrGzKlzYJjalDXNb31Nfp159YWwvlPrsTJ4EZ3K7n5h72Jdhv49fn/oWr+n/Dqob+Ke+bewb5f5pyQnZq27+k/7CaW6H6n5mXOcDfbRcz5a5QqM8+zfuy4S9WA2vR87N7yn8yDE4yTJfhLcDnwq/P+7LEh9//OXUX/9Z6yb8rmP0+I8+qyGXRO6fYjR5civ1IW3h00qdWalOP5LnMGk1f1793MhpQ/ftHl2UhNSz0qN/xjdQcI76JQuOlXp0zRxRvk/66h644OAlDfjpGh4pfpPkPuFnQp6rnB8zt7pR/3nmepqvtfrH83mnfiYjfJgXfE4/5IdX6GDkfaL7cZ1f/xW8tqPOH4/gn0vmvgX5CPgzkiso+O5Ank2Xf6P9NO8HXFrp/PWH59hpX1Exb+34cPRzmeLPvNPHCU45MOcm/6vHufjA577k/bdaF5VvMCcXocGvDn5ZzOs3OrfUfl738UvwXoweSq7vI7z2VOffn7r/hs9w0P7kQN/8iY+gvO+XiDkv7wM+q/pU3/K5vahfdMLf+3zu3+Brq/zTM+/jCI9d8G5KXf1W/cktdT3EZ7ch52E5QGd6UF6fzg8fOS97uhcb8DpGmm/jyAP06DN+4V+d4YNKn1GSI5ajU4LXim5O+t+j+qLp/HZBvRY8u9fzIYKv9ah6XOpRiV8FvoARet078P6D5kbp/r9gv7RBN1CpPuyK/j/G909e11T39uTpxj38+GNwbIo/lfRD8nz5vP5N3OWUlepvfOJ8n6vuCX0XuQpV5zOUa577mfPBcZ/k5NWRV4YOdxcPf/rjM/wVCw9C6nWWje/s1z3nnOE8XjPPwq+VvfPKDH/9yYXdv5tZhj/UkD1PSo7q+8D/RV8l9bHn7SPq5dLtduj9F/j7jTw/iuyMvX3gCQ598AW/7jx8VEu33xov8SNnL9j7W/Ctn0k9tr9m3Eq9tLkJBr5xgvOmreDPvWUuK/W5gm8l9fWKfdWRucTrwN9Y+F2tf4P/4LgP7/UeH8EavcJ04N9G6RU8ggsvu2FfNYqKF/RfW/gB7zbI8REQHFtHeWW+vODSFqmxLhx79dZsvODHVanJR2Foy1tTt4GzdQ/flUeLPiAK9+DYphfmUVOiIzCu8UzdD+68Kqau/rjiA3wfersHM5xOSnjxNfvtherpTuyLK/QyHX95hX4xbcFBDddvR58mdSFh3yr97xd+WSd85AQ36d5c6l/Xl/zT+1rngd5jq7p4/JvIi4nxGRgz71qzR5fn7Ar/FPm+O/p6cDT+rIKfDuyNavx3Ba814OnVnvtnhz9+rf3WhfoYkuNNDh3+A+RjK9+JnOaV5vrO0NefNU/jl/6pBEc26vOxZd/+Ru4SuaLg1lxzW3Pqcsu8o/LJrz/SJxbwJWrFyQ/yvOMrOuAcOsG7yS39vPIlf9XvRf3uV/L9ghsT1Q9/whuSP++Za2R98NE1z+WZ+XCq+SYL5thrdO/oNfBJqTWPWn0IUuqenFNxJP+Ozym/99tSf5bMCcbovwv1cdC5R4jeSD63lD1c1jIn/Kd4Gb1Fo/zON+XJw6Oq8dmCh8VenPffnww1nwbfFnygY3gGZ+avWz5PwVVXnH9SH250ToDPlLw+dFLgvAN+Mez7VPezAcfXEf7NduJRd6QufIJjNc9Svu/o/vLO1TdiwH32xnlfcB7gaxKx51S/1G+tpw7fkkv69TXzw4ZcEvTFMXPpHvMtj7m54PEf+g3825jfgPPwWZXPbQp/qcshvqL+/pKrI/1ag46lYI8Hb4o920Lxaesla+plxrw1Jce841+8MOculR/j/fnV6P7slf0ZvoJW8CT50ez75BweevML+sER/aHV/NVCfV3AsyV+60v1QY2VV93Cj3zk8/lkXkH+jOt4cSn1VX1iF/hkTr7hz5Tw9uQ+ld95i4/gqj+u9PW31PkHft4DfVoKj3v9bIbO39oiQt/5Rj7VSvprm83RPW28vYPn9BmlZ/Oouv9P5qSFtwuoexF9+sj5M283kf5+cgMPYBj5tbUlOHWGPlXwbOp2J/ZOkbd/5f9freDUSesn3u4a/utXJD934vzcSf2dxv7Jk/ot+M+5bCb9te/s7shcNrD7tfETP0Of9eoLjs5985IFHn6tUi898rVf+sEnfrDzWbAix0Xw6JdXz8y6DeZecWdWNth75Ru6gZlXzvDLHruyNZtBOLfydbtpGOMbIP1/FjVHzRe0+An0yBOYkidQ4NNS98NlVF6Ai3/wJ9zFwXuUP6Bz/WfX6ldl+Zxb+kLqpOaBqo9KBJ+nYh9DzjB+KHKf1fjldLggYg5VeR1vW+qT+uXn5C8nj/Q52yh5oX5+s4eoMvyH+uDFNfNGq3P2hrnSlU0ifm6m+XyO/BdLv/fjJfr7Gu4XfF51H6q+RuqDXbHvLTVvMGHOuOO5OnvM656Y89+C30r1n99Qb1UHe9BcgDH3fctcWXDytdY/jzlAxd979L2V7v1P/FnDPz0lk4B6Sn4seEDu/yv6ScGPBfsfeD3w/lvV5e/ArffMBfENYF7b6LwuUT4seQPNDJy+g19Qgq/3jr5W8zK+u3yayRifDvKs6Msb+O1yPX6Vt7Tn/TzD2y3wf+v0YSfNUcD3VM4r8q1Vj6F4LKC+XSluxJ+KvA9y9JYz5ZmSe4OOn/4503r+BX/yGz8aqUd9cLOcb7eac0NeDOdehb74RvVYPPfoTakLB81P2PE5DKk/+L3g01CoL0pO/XhTf4EIftMensCMz3dfMT/a8zovyJ3d4xPD68UPjL54ILhOrvtpBC9vyH2Sk6eW4tMca07MgHpe6pzhwHV+QcdxYF7B/Cpm//3d+d8sNb8lho9ymKI7XDIPWLBnU1wgdZ5cQ/Bnrc/DBvzxRn7gPuv8KAv6rPhWfb/B51vL+ffCebzh892RGyd1b6u+tpbr/gofYkd+RvxG3X6Fd5eSYxGP+Dzk6wb6HHFu1fCtyMdR/1x8FydjdAKN7fp9eW5z9qqN7tEmw7te56+Yc/3i1+GqHV9rvnb2OGFen8Fvjbc6z6W/OnqTkbdembD1L+FjRlEQe9lC+u5gydxScGBu0z66qNtod2keLfrNHfNVE+2vmafOI1uBM0PwptRJ5flPIj+0uw8z6klfvD39j6dzWUudWcLwBTkQlaU4bCKQg6itooQZBGhIAgECtHj1f70V9x75rKUih6T6q6rvwM+9ueUyeBpGX17w7YD/X0XBUy/K0L/K91/NakP9lfrdC4I2OPWBnKyVWwt+beMb+A+e6x7e1lsWTXw+gidb+3wavGRxSC7WiyF/MGR/1TPFR/DViT/wG0gFR9pScG+KTuBLcG2cuu1nkA+TyG8qeK0Xs/0KsiiZ49ua+8SYfRkUo2TtDiH5WHNT/Qu2BfksXXRXJ1vVwbqTvCufoBdfmd05WI+SF1dug6GLbt2i073pcF/cgjeGmienecI39DVndDFy/9TwaODxwy/eat7vPXukKeei1EtLzsOZflzuZ8FV6gO6Ixdkov2d6pTqCD7RB3hiqTjRDl5s9sz1qfmG5A4zP5e6NTVZT3OkyJPaKp9F53i/ymdBL5sKvvVyXSiu4r5PmY+1VLfaAR85fL0v7HXl/H4wsxP3rUcXUblw2Pj7MZ/Ef14eB518S+pR1mlyr9hjt9hntKjfR+rMvi3XteAbqRPK15L788E3vvQe3ZLcn1fweyudOwyYlz7jN+J5XPLHyW8HL7OPkvoo9X8Dr+jA/c5cFd9mqYuC3z7hyZOvbJp9y5EcG3hVpslF2dN/nyxzxw+e9zP6qYb/NuJ1bsClDW/K8fk84pst789e/abwc5Q6Bq4HlwpuLhTPktsjz7fg3MNXtQdvU/MXQ+ZB7CWZi+fqOzLSHADm7dJ//Gj+acb1sFJ+BHO/veaLqv/qN74epfr9dppcMs5p9O70tW1eh/qBSH0cgt9T9EYl+aDk93r8796bz0X6pRJdPjyNuukzcnSBE81xz+in5XUPwJ+uaHxy4Ocxt6rU72bT/VEf0pj+PHKzR86XmHNJc63If2UeI3iVPsw0c9IX3v8V1ye8KfRa7JPQv/H5tJv8NjlXLdeX1MeQPfy6RmdQU+dDfGjJYSGvSnD+pxsX8B4SzmWnvNx3zmmLLrzJQdI8shw+LjkqPN5O8zKWfP7PqkfROh1wnSzMfEeuyhv85kVb/u74sZuNpP9PX7sL+JLoazP0QGvlXbE3PgzDiV21g++W4Cz62BR89x28tOIB9S4eRRNyVHuWHMB36trSrP4F0Sj6RK/a60Vr787o/9/s+gFfgIETHDtIo9QvrwIBhFO7lvpZMC9YBWEnvDerc2DqKDHuBz1B4gQP96LoxroxOtjUr3ZBv4o+bJ4EgaGe1+gQnBOcm0TMVzfBRxbNwM1SP7v4YCdFdIIH+zGU73MuCA6l39c87XUafJmobbZj8gimfnuNT8vOlZ/Bt0siW2XB5ygubNmG1xpRVzdR/M/v3gJX4cuSSt0lr2UG32pnd9OgGiUZOoFtJxmY3ZjcLIsvyzyN71zh4F/JObPrXnXwddpzHxzhLTfnsvrMLZzgRfJBmDs5T36R3mdf8F/3+DzI5y7XoUWPr3MCuY/r4V++8JA8mBZzx7Nv+IwtePK7Ttglx12usyP1S37vTn3v1Q973i1cOGCPI/fBA+e09Hd3zMOOnfCNeZBcf4/4oLCPVj5RC/7VLbjxhvpLPiyvR+pd22WadzhjL78n732m+9zKze7Bizn89Rr9zlRxu/ICyI3ncXP4vXJerMEBM9Uf1vAmD8yLJ7p/v7fZDDxdMneU+95zDgmeWeGzovuciepiftUng/me3P+cL1z/XvdJE3D/A/2tV79FzQv75//n+4QeH58T9mLwubjPh/j/vSkuMg3Pdct8AR8/+GXk/qmPruppEvhHF+ZpTd7iP+YDrzpftOC9L/WJYv9VkZ+N3z99PXu6Hv43KfVrAV/haJg3JM15wx5O80EHqnv980k7696vZq464OsnutyDa3Kl0B9onl+H68lQ726Ud0Lfwp6vwnflSueV8JEL9BByXuYVeF3nMS3yAqTP+OA8kPclVLxHrh77J82X2CsfC/4rOlflEej5eQYXSp399+ebNuRxwr+9/8E289KF5uJqfVL+yzd/X/edE8UXueaJcd7gl6Z5Zjm42pl0zt+NVSeInw05YJb5U8b77MAjcj6+oMMWXGvxQYSvpzllFTjgkzlLxzY553v0W/L8vvj8dY/A+VizV9Q9pWOeutW8AS99X7hRPKG5qR3Or56R82mayd8b/+j8HH1gRW72RPHqo50vBN9GA/T0WS92zCc/O/TVX/D0O9SruCV9v9TXfktw6/oVXPltXYYu6p2+PMyog3HQbUd9uxoFhnq6mlAn98atqbPGrsvudY891pS6Ko/3HXQN/Kov9lNSV7/RFyztahxELvp0qxl+rF/4W/edPJ9VgT/Wu4G/WkelFRwdt/F/KYM3Gz3aXPBxJ85M/hR8VPgOHsHbM3IMXgVnu3wcfDipu2Wf+jn3xU3wbZPYkJsVxe9G8KXUwW+7ew9yF+981SJvsOv2Z/ZWTwZ9VZbkdjcK6mGyILel6CUfZr8PdqNkYaqHoMiStd19B6tO3LabFnqDgc3vwe+hmy/Zt1+YB1R6f0+pV3KddKmTI+2TWuiLnhpds+Z8sMe6cJ3tbMOzP5HfczJcp15zmcB5P0N49yf4nD3NJ0nDAH3UhpyrJk/+QD9HnrSd/XCfnmx26V6iP92o9kNv6J/G1Pcf3be1mI9t6fv2GbmGD01Oi+DJs+qs5vSnj/ATq57gTHSPFT6Glrq813zZFN8X5f/dU+fkebS4/yrd+++paz9O6jf6L9XT49c3A6fBX7qhjp3+cN4K3Hj0+CGOqLM7eE7y719+/4SvC+9Txf2w4P+35BsKjt0r7zX984U1zIfVL3VHjqj01Sv22PCkwI3KK8267EVUny+fT4neZ+fp70P0ixt4+fB6DTxL9A3pDf//Rv0ojPx8NtGcWPhsDY83p64cwZnk5TL/JP8RPpLgslDv94z+VvvLE370W82VUR/9Rz5vqYNf8H6P+DY1uivNi6X/Qa8nuPAd/jK5qJoX24MHoXr6Jf7QO/Iq4UvBd2r2bjX7uZwcZvzr8UNp9CQvXH8luUvkeqnf7lD3q6r30LnFnHNvwjkhj/uOz5O8T2Pm+eT16jxYc2JUF7dCxyt995BznXkM1+0O/8B0wnzkg9ezAc+yb9Pck5x/f+CHIn9/q/nTnHv0QeRGwL/V/Kotz7uv/o/406Sqd8ps4w/Yww/Y4cuDv3WEDjJt+M8z1W9N4YFrrvhsrXo95ct2yMvacF0M2Me5Hvqwsvvgwhl8qZ36tMJ76J+MnIeLEXm5I86vd/y35HPM0Bn+ZOGLcZMgyOKVKcNgZOIc/1SbxYnJ19S7iV+3gmfBm2Z9oZ4ujTswD5D+/hD06miDburJow/YwvvPzWrJXis3y8egZ0LFmVI/+869BYMoCuyqFQig2NvlMRj46Jl6Hfjo1qwH8AE2+Asko2hEvZafS627pS4t8dN6yiLHPmuAXnaV4D+wMPmQeewZH4HnIXu1nHq80VysTty3xSl4b0WP8LHGUVTbTRKMRnHXlrPgvS31VH5uUsSvilvT+Bk8u24LTq2A2cmL37zCwyrMtgym7eTbVINg10pStz+izxqjt9qmyYerfpgnbE31FTiXfPgqDLIibrnyPviqwfOcX+EXe3nwF77lG93zJOqLCY6Ufq/r0I9KPfPZu/IMmd8Jji39rARHXdRHiLx7/Jvgy0i9kX58C5/D+7/8xwJfllJwcfjFdb/T3NFU9efKY4rAXVfkR3eZc1UVOU1v1KUd979c77f4CNUtHuef+qjiq8L+jd+X6/EGn4A9vPKGL1+zpz6oP8c/8GtKPWz0oWN4lqqDOSqO2oEjHfuwA/xBwQmtET6K3+QNHLjPBe+V+C6B//D9O7Ua/82D6kgduPINvo/UjxK97tnKuSL3o+9Rb3v07x4/0BP8lvRZrnN4rKqnuIJ3SE4DeIR6qjpS5bO16cM74KaD5tyeuf/mzDkOPeYNbfbHH+gs9o7cTau6enjt6nvV7P8u+N1v7eCK/Oaypk5a9ddSfxj1gwl4nZZ+ROrOmvmv4Mkx/DbpXyem4RsX7H0O5PKwby/gWX2Cu37h/QseWlGHyN9jv1Q4clcWfP1Vn0fN41Y/yjvqxQkfRsHHzR7ujbo4Yx6S488r76fU1zv0rXv6IDk/SnT28Dzwv2EPOOI6y6jvB3xb5H1NXeMX7tj7Nb6FlnO8Uv6ra3y02Ifqeaf8p6nmvdvGPzAFr5f4r8i5JHjxRH7fscbPVHX7GddB2W78X+Xv6r5p/adLUF03fv3k8qV6Pkzs+KD6VZsqn2vs0ifOPc3j2ZEHKOdbSX8y1bnDGt2f+vzK4/yO6P+f6Kcsukh5v0vmxCX5fvNbcMYLfrs5uqzxLbqwgf9+6C47/RvNe3GN3+uSHADOO/w1pc4Nbbz32wQ90tjnM/zwBd/F+KUswIlS95b07XYUfdn1Cvx5VB/AEfyqF+pcQv8d2Sj3Sy+4MZqY/LX7WEVTv9wEcSp4dbXsdjrRq192qKcv1Mc+uqvlJ7/3RT5LNIQHMIa3mqODjbIosusRe7Ktc3t4su/kDwhebYOjh6ngUqm/L61oZvMH5qx3nAdvHn/Yf7yukZenL+fFmys3QWLiPrkx31US+/IueO3Fd/CrFr245zZL/AY3ZvMezHwyx7f7O4sXpnwKFp342lUf+LKs/a4VrNNk73ZXwXaYjPC32vSSb7f/CjZtvr8McpNkZpsHjscrE3TAzq/3cv6EIX5QR+ao7KPhWZOHrjqqTdPHocuyzPc0P6rDXECuX+Vf7slPkTpTozecqk4nAX9eNN/6s+s75Ay67qXT+Gvgj8S+oiafSfCG4JwbcFBNvjb+gW3BtY3PxAN4Z+PCPnVQ8Mk/dDmCd07U9b3qGnvcLxV7Bbmuf/BvwQ9G8zYN9arkPq7AAYJf2uwZtuofeMX1fg/vqCjgJcTgzxx8KHhb8K7m2q0M/jAV+O6en7uYbEjftjZZHxzb+ssjfqRul+S0NnOyHfizgoebzcAjG+bKldaNLn3eBN2E9LkdA+8LviLzE+VJ/YP/o3ljVQ9/l1HD26BvV/+vNjz8k/a/9aCDnr+kfk81f/nkG98Gj05M6v3FN75YK80fH5GH9EM/kNAfwl8iD+ygffoX9WAMn0Lqyw/zIHK58M0uFK/2wUtb3/h/fsFDIJeKPlXq2RTeupy7Q53TFo2/ilw/VzbV/INv+GZ78gflfa5r9vV9+uQCfh+6Ae33h/gMtPncv13j+zMhX2eLbx+8AAdf5I76e6fnD77YU70eX8CB6zbnnaMertifC35/wQdScP4E35dC95UR53iTD9tBVztgTrtU3ie+YqrH7z/St6yVh9FHty/4Un3blpoPWzd+N7nmsCzZC0zA7XLfRPTby5rzQ/O4XphHyHXao65u9By+QU/n6N/lc3nnc9nr/OCH67hmfqJ7Dc0do24P4ZdNNb8TXzTuNx+OyNkV3Jui01pV+Ah+yfnXf3TjZXcT9a/A1Svf7+CDTa6tyeJum7no9h95qqEv/wUfw+jWF3foRXv4nSTknq5c8DyCz99jjjqCF/XqwKe2+9iLVsb9A1cm+FcFrWjkV89Bd8geahCEJnp363H32kWBcf2gG8EL6OMbMHRSH8M6vDXunjlrxt+JbPjPrz+YN6z8sh8Mh/gETNEV/PL9JMLP9Yf81gw/q6de9GsET7/1mLce4F+14Am8V9G9kfPhQ+cFLXm+8cgV8tXHY/ryz15sfXEIPk0c++0n/gKpK2/glU3NJgjmVZyh312OBG9KnXQ+eTa7IXUzNRX+gvGV3z0EK5Ocza4T5DZZMF8tM/xa7sjFenO7n2BRwN9Kg6mNrmz5y+t5c4u77q/yHZ3yx+FXyf17Z6WP2UTcPyHn7Jy941l1Uxf2tN/k0tU6T/rH9TOhzh3UV01ztTP4UfJzS/DgOYNf/q97jsIYHrhcJyfOe5+RU6S5QjpX3Y4Ez4KndK+yZX51wa9X8O2WPVSJzyv+J/idyf0vdahEJ392gjPwjdH+n3zOMFQ9Y43v5/efT/YNz+8BfRU8JvwMyl7Yg8ct+OdK/d/qZp+30zzADn1yZRtdwkF9VGrq4JG6dK31S3kvj4pT0cnIObFCPymv+0C/XuPHIve3+sDj4+alr5ypvqIkZ0Hu1xK+1ZZ8Q+bM6rf9ovoz2/hSHZjnlfq4fc6Xa/SS8vwbvq36tB7pk8s/n6oDvv+/6jNyy16n5nUcmK/im4gvHHtl9sTyeOix+Lv4cbvG3+Eb/i65k5pj2EYnPKNe1fgzyft+UX5Vh89nxOOrX3jN3Jf8Hcue/KXJ+0l1z7NXHh/6LOlTBZ+bP5+tL3Intpo/MaSO7+lft3pOa77kEL+zveZEvTMPSG3D162ZD+V6To/A6++q+4AfOHtX3Ku6qgi8pzxPr3u+iD5+xd9VXW7OfqzJTX13jT9NBl8Yvip6EjlfThYfFfyGU8/+8BM+cMFeMJ0wt5V+4cK+cOfh4eNbKX35KiOvasXvfeEbsbDwgDW/L1dfI3jY8n76FH/De66nmUvVD37K+S3v24tNZ5yLXfwgil6ThyN44cNNHwODz7c83xJfMXxVqn7l0qhbDKmnbfg2OXuyvNfoswr2tS4k32Roigu5fx9G+uWRie5t0QMPHuy6G8QRudSWecDYszfKpI6unoKnKOw4/AAFP1rXDYajsDTul/q4N4Irw2HUY29limht3TLoOcGZ7p36e3AuQ1fwYVYv8AS23nWCp1Y0Nm7G3v9EPksvwq/lwL8njj1Xyn6sQKd161cL5qyphdeFH+E6ZU5R6Lx1FBtTPnMO3No8xRfm5PJb5rA9v96CP98d/qy9qKN53OQASr0b41NdfgRfUVyabcicIDLbTpD5+GjLPMg6SddJfz+tky71NG8nzlYRuVhbt1O/1hIf7KqVfNuqkGMjeXa7t6DsxB2z2QdZHbdteR28Z4KL3W33cRTm+K8U5Keyh1Tdd8F9mrNP3OM3J+f1QfPW5uqnR58qfeS3+gpG8I3Vd2erfvfadyt/yTKnZf6qeVLUH3ROQ+mbBQ/KdVUyf5X7Z8S+XPrxjPlprXlKNTqCGfffRfVbG9W/sjf5KQaKK6R+d7jv9lX4xN+ryPHMMu6DDbkm54J6oH5J/5iXSl29NLgZXdaC++QR3yb0Kzrv6JCf2tP7kZymCp291PNfzXf90L3xXw70iX3Bj+autLhP2pqHrfiiTX85Nc15MkZ3eVS+aURdzDXHBT0h/vqaM3Jg/ppxfnjlaR7Rw2qu9El5+i369E/wPL7SvF65P1+o7+TEsndCr+Qy1WOe+By26tt8oP7eM6eU+7PDvFvOITnHVL8w476V9zmC95qjd0cHUjD/HnAd1NQr6UsPpskbOGrOQIE+teZ9fiOXQOrACr6Z7vcmyg8qmSvWqrvzfJ3yeW/1HP7QeoCPvvr0yv1/cMx5Q/WF4VwryPPJFs0chJxffLgm6h+zZZ551OtCfdhycEBObm+TS72Dh3aCVyyP7yp4KIZ69sn7Tb1mviQ4s2a/KPXT2UZfMEY3TH4jeyM5B34t+yidi+j8ZER+n+ZQCT6U/x/BR8kzcO6oyYVOtX9/Qne1wYdhrDnfEXqIHH2hvG+bNFScLp9Lh3x06Xdu1S+jDd/gETz/qvq0in6xbHK90i14tNQ9VGfwZBcx/VMBDl6S8z72zI275nvYzVTn+kkfsPTjX81XZK8o+PaieXwm6buiCEZZ3HbFnPy/wK4rdFA75qfSZ6c2j4N+h7qaUlefrPvtXuPn76bMWd/c6gwOXViXS/0L23bl8be2dvnIfurarOvulY2WZnmgPr6ylzI++vSLAV+/3fqaOcOEPVYiOBbdq9TJF7ueMF+w8AWeh4Jf8XWposK4ATzXDD5tLL/v11fBUyc28L1epI76fBW8D+MROYXDXnQDjzXqxcYJbv0soja8/RfBr5wf8ro/fT4PZnV0j1/LZxteaxWkJl7Y8ha/lrarTsGiZm91x76/56Wejk2yIX9w75PICk7dZ0lm9/NgUyc7ty+DdZ3M8RVcDZMXW+3Bv94W3/BqU5+bIIjCa794wc+zYO8ieGnE/mqLH7vgkb3qiM7cb3dcJzvu0yxXPih5P2vH+b+kv7lhHrrXunwA33yiGz+ZxlfjqDqsgfLa4ZtInVrDc0cHCy/6Bx9s+f+T+i7NyWUJVIfkBv/wmziSd5U9ql6MOeSNw+fHkP+nfvdS16+Ub9miX74Gz13bTPOUVb/p2RtPr/i7NX3kUfAqdeSIv9y0bng/U/VbvgG/FFKPfeOr96M+WuRFN/VL+dg7+PdN7koFT0366Qv+AYILv9m7b7n/8BPBT2l2pv79Wvm61T6z5H4/cw5t0NuwJySvAN8n5hZT5Vs1fFzLvFX3y3fw0vd/uYzwfpl77sCl4MdWo7vyzAfZ65CzgW+rZe+oep4J9VE+zy/wl/S7FfPZxr/hWl83fCmpMzt4j/J+xKpHVn+mNv4LS/ZLO83zHvB4b8xppe8/qI8L9TXtaa6O5oP2Gv1VPaJOBcwNnvHv2qjuV/12Sur/Fv8y+hXFqV3ev3c+j/XwLw8K/YNcl7sh9Up9sU/wSwutk5pbqTnfG82XflIfQd/4W7X++LiquzrgFzvVuaziR6nficEfSHOHM81B5/nv8AFPW+DmKX4WBecgelXFm47PWfHHRnkbOfrXLa9H3i8Dbs/1PLrnnJG+IvvzsVnACwngH+ZFo1uTc8yRr13iTyivv8CHgH0ez6fJF07R65Qu/GUuU+NnPvnh773b8VN32ukf1P9f+Qdld43OCj+CaLCz86B7NYy2rrDBtBMPffnIXNH40sJXMswzX1rRDz5UphXd4aciOPHVuTN802+7/qE+Lt3yTupeeO/WEbr+0rkR88N/dnXodiz7rGUQFo1/azSKJsbV4NtX727hTe3xVekPo7WXx0taUU99VVrRl3Hz4Fnqq1mv0SNkVvDpYCQ4eB1RX1/N+o7+v2ZfFhborYrgNYt2Jv+EL3rC3+otijw61lj9sMf4AcjrWwejTrw0cn58tuIE/tbXKB64zVvwVsQzzVXpxc++9IHtxZXfPkkfH8/9pgzmNhmqT3aUTIzUybwl59HewFstzW5LfuvSS99fdpKR3y+DKk1yt+3CFxj57TLI0vjDb3aCs+HPjtnLTf3ikf37ij2y9CERPMSV+kxpnmjLqw4lHIJj9/ikcp1GTS7gmf4ZvpX6uIypn+/sr38s+xEPDm3hv3tqhQN47XLdXrl5D1w2Yf//qz48N90f8lKZj0WDa/ZKgg9urZzDVVvqH/xxB+4suJ/Vf3VFzp/g0l9y/qSOXOrwjbnAFv00vKkOPC7tB+81V4Q54Ux9lh/A2XK+ezPLme8V6lusOkgPPsvg19b4V2U633C8vkuBHq2L/umBuYZ8v6N+zKpv/4f+6xedC/wB+Ju7LBwzd6gUn2jO5w+vd1OECThyqzzcb75eyImT+ljRJ57IkcNf2jIPUJ3wBP9twV/fruEPHDW3BV3WVHMa9uDsdcZ+nBxT5hsf1I+T5jSk6Aue6B+O6DxOFn5ZSM6DAfdLXcrJc5Lnl1HPwXnwJXfkekx1/7Njv1yNyGeacY58qD8PcxHy/gr6hTfw0x4cWPM88XMu2Ocpjz2jTjr0FsxVW83z2Cl/T30YFvAa1O9fXm+Rotu8QsfcZV+3VVz8wfn6Qv2V52OZr5Sql8qbXMvZN/PSs+ofskFPfS3wv2lw5C/8i53656Nn6V/r3qDF/N/yvuTU70PW8KLk9UlfkfP92Z8PbPmXhx2Qw+MsuL+mLkbgasERBl6egxcgn/+mQB/RY+/n4OluioYnuzGDCB1zCb8XXhr+wqnyEcfMkXJyeybKlzbsgdfkR8h9cYeuG/1Yq9m3zaP+DfvPBfnFKbm+/Wt0J8sInsqQ8/9kFk/01xe3HUo/HI99UcK3v7frkj36h+qoKurZjj77hEF0mEn9dMeg69jHR/gBBIJju4/DKIHXP3DgVtO9gqcvOFVw7YtbvTEHcNYJzm2Hj/Bjg1YUW+n3g3Z4ceukez1ELxCRc923q8/udcpc9Ye9f2TkeSQ2ypyL4BG8m/UB3sGIOqm8WfyzUsG9gpcH5AysLHU2d0XC3GKFL0s4jPZ+fRRcGv0wDxhV8asttvCw2rZo4R/whO/VRy++cnKuTE289dsvdASlKXbkAx7t5hKs2vBb2+Rjf5rtOShs3LK7DP7V0lcGPHvyuyKoesxZw2BtqbO//LtntndBaZO+3azIfzmwVxu3o5NZh3L+SF89H9BvJX+5pVP66436TO2bPe1U89yuHfsXPf9TcNQFf/49/VSzB1mhp8xH8CXXzOfu1N8cP5Kp8vR26B0L5pqZ6rEW7KW84rqIvq80M6kXWRiRL0CeNfob7XeZQzn8eDS/+A4e+Q49zGwD3lY/2ZP6iCgv9AwO3NH3T3L61zv6b+V1oU+q8V/VXMUteynV4WbX7He2mu/lyZfl/8NX+P3kEWpu1XCgeUEH5SlMwSE36k81BPeOqN871R22Gl7t3jPnOzLnfLTy+vn78Nvk/RL8FzS+WIJPTvjNTkr8tQrVE6C/TD31T3MRzzY09KU7/PzQcRl4T9/oZsfMZeRzeoQftUOXKXV8x75vuuW+LXQOzOsCP6HLmOj5N0XHIPh9z+uV8+8BfxZvm9wpeT4r/BxOHn5yQR14xS+l8SPd83dU78a5ZVL1izizv98bcOWN+mXjH1JGzX6uJF+Hul6Bmz94/17Rwa8L+nzDeWPUZ4W9IboG5pRNvs47PjGbP33eus25+sy5f8ffJbeLuYnUramdXfM5b9X3K23mvoLn1swHpG/awDuR/uiZfoa8bPomwb8d5qh73bPudc6pPFTNk+7z/Hb6uuwgYf5T4Lcln8OqIE/1m37kA1+1paWuD7X+g3+35FgwrxjR31c8/zfN7a45Z274/4z5huD/J82VIU8OnN1qcjdydGnzhPc5x2en8P179v9u2D/Z8Ra+dR8fzRX+DIKX0TfCH/n1UYDO6SvDh3QWTD25Jc/BWx2tTT4KBjaa2NUN89BXfPsiFz3Dd+rV0Zz9Ur8T3lu3Z44q/bn6UkXwnUwVzZiTDlqCT90He6vCOvVV7eNjJf9e+NVjEGTS57s+BKYPs0rhuX75ZR082egNflSvE03xFQjbUWhWFX+3cqsxcwH1a5Xnt2Q+8FSRM5hSR8/4vMYV+qwr/Atu8Wv57kW/vkDvFD8xZ3jv4YNtmbv+s/l78DKMB6ZUX6ulzaNgYuIHX3aD1MZvJr/HF2tot4NgVsVfvnwL5g5fb+njbVzY7Q8618jvHvFrneIXUPhk6qtFsPHJ0u0OwS5NXvBtWYziylU+KNBzVRf0XL/K9/LxDN7FIApbfq66yB/N70jhYz52V6qD/ARfPnL/w+PU+xMdfKr5D/e28eO/VX0KfZJcZ3L/XJzmV6BDuJU6BY9Vc1ILmwXc7x5ffPKlyWc6MW8SvPSDrlTuV99iT3MPDr53TR6M3Lc3Ur9CY7OU+y03swN4eUmfdPb0y7/dH/k7Xq5LwVF9zvdd1PjcHSPmXO+cF//YG0vdunPNHO6ROl6Rf52NGv1Dlqu/nvrsVeRPq69siq+/1NuSvvvo4D29cB4U3MeaCyD1Q/rYe/psuc47Luv+5Ts9Mw981D2LPH/On0J9Xx38ngN7kiP7Hngx+K/K7196+HSvqMuP6gdWg3e1Lz6p7wD+/cyV1Zc2od++xocgR2c61f31z59/S4f8A/K7lbcAn4m/Dy9XcN1Wfcu++Nxrm4b02zo/bHLCXpRXxx6N+anqUh3vs+qUrtlrbdQ/O9DcWnhgtQfvXiu/BH2AvA/vzM3X4Eb22swP4BVl6I8u1KUle7YN56bga8G3P6rbbFHHLppXQX2V3/uGr9HkpQTg0wu5gILTl8w9BIdL/75jTjpzs3PDF5F6K/V8hR5004OXVlL3vuHNomujP1mpL98t58Wzaea1X8xtcnhy6Kbwd5G+jBwg5mE5/g6zN/rxteLFIX7sR/L+NryPyw57K6nDTvpy/Bg7UtfHj4IL+o/MuVbkhzOXJQ9WzrE1PPFG5xdznm10jh3AS5yqn3yKn+AUHvkTfirTYf8O3laBXwL62IL3s8/7NAbf3Etd8sVj8FXH3/iPpG38oD+YV16op8/q72/R/b/C85evR/BpaMCj4+DJSX1c3OKzMnAr9mXoUo/4AQpe/AJ//jrp4wc6N/jX7Xj8Vb75tzWCZ6+r6Nk7FwwMe68IPPtp3C1z0p5brfj9D7vO0P8P/PqR+WrbuBv8XFWX8GzgX10zj5ixvxI8O2SuKnh5j99WFJGHNUb3tfaF1N0oDtENDNvR2ObqS3Btc4+PQKDz5IicwYic7IEtbsltsfhjfxaxM9UnfgHelc/BpBc/4Fc1TeNbu2kH807yBT/A1cmr341U5+r3j+DTmduP4WEtXVXBE3C+WqMXOJvNJJi041tfvvP4S3y339ryeldP3Tv2t/i1Kz864Vx13M9rzYVTf7YzvD36edvkl13QFXj0noI3C3QCjR+r+ofKffrwt0e5Uz0997XUj4POD+fM4a7YkzO3dE2+xgW/qj35rDOpL5b905H6VFBXL/gjNXqAK/iJch/e67xqRF994u/dUC8ONTytfYNz5q/grgn32w+8dPRM+Gc1j3tSf9oa3af6bs3hq/gO/P51w3fHz4W9eOND9Qaez9VnWHlcO0fONH6pcv9vNffqwtzyltwT7SPlfBH8U8GLErza8k19ukf/vyFnOl0x563Up1BzZ4f8+8gcUJ53S3MHCvpB1Ul61UfV4UB5myPOvUf1YQIPnQ38/Krxt54P/3hUNfv9D77KueKYU66VR6t6/Af4+nt8A1PNPbvDX+GoPvo/1M8tOvpzBY69aN6jl89LPvd3zev1zZ5nM2Lee1D/B/LF8U3BR3bLPENw9QGdvpy/0meX+EWU5Kjg013g21Pw+a/A24e00V2eNe9nS//0Da9EHmfKPFTq0Yb9Zak8T9V51Hze+PO41HAOj9E5wGeiv5Jz6cM1/NQtuQHN8xho/jN9PTx/9YuqqJNf+Pg/0m9Incw1J6o96DGvkHMgVH8swxxjyfX5Cj7cqQ9Ryn1yITdzA49L+vGNzkMm5D68gs/RaTPvkM/r0zb+w1/q6zXi/dkpnwKehuDWCj3zjUXHsqLuZ8xP57a/dOPv7sKQ4/JAXkzMeaFzYt6HIny3yzIIivjky3Zga2nH82HwbiOHL5TUm4lfj+jvl849Mj8dMg8QnOm99PODWurfah104a+uPPUxxm/lCf/qVdB9tNGXWz6Ac/v4AhgHTyBj3vpAPZbfs/gC9LPwzq4W3asqeqNeo8PCh/WpjmZuqfW079yYx18Y9xwk+L3ki8C00WEpb2AphQ4flm/8A0Pyr/OHIJE+368NftjXyqP1cehXP8w37uBV2R449iL9PXyDNn6sn/gJvLvo3pY+eM7ikSmugi8ffxr5dwaft1hTZ2fwJeaeOuul30c/sQnWQ+nny99g7dCtroL9MHk3+2FQtJPc7T+DQ5ZM8GVdGfZaLsiKZC8wP9h58l6m7K8+4MW+2niM/8GT8iLrJm9Nrgs5/1/hD0m/MkOHeFCf/IT756T71R681g545R49VkX+K/yYgv5bf68Nn1WuyyvqHLkk6Ku87vmf2aee8Zs6cT3J4/2g388+wY83JjtRtwp44WfV1461juD/UbPfYp43pD4+yOOFoW981b0VvHkZUvdO6her/S0+rPiV2HDEXnanvNMX8MaavJqTfB/cI3X1wFytHoVPul+rwj68H+YAttHPPnAO7Nvosj7Vlxr9r9SHNo/H/NM3uSgbnTMY+K47cPA/8pAqzV886z6POfK2Fb4xJ6w0RyDhvm2zzypHgrfZK8FrlDopuOnHN35/J+UxkG+sOQnwyj6odyf8/MkLpD4eW+jpxvDjNGe5yTc/c94N8U3aak6MzkHnjtwuzWe8A99L/fqlPkw1ZxGfk0mb+nNmHiN15sEITjqRbyp1pSavT84LOYee2XNKHzFWfoHux9SX4Zc5ydY1PL1S9Wm15svQf289uugLz3ehPmkFfL2x5v4wT2dOQ9+/5ufR3XKOCb7c9hq/MXn/R6oLw7dC6pbgtxV5rHt4WfC3hvRBd12nPNcVOHbBfPeHXMqp5v6oj4PqY1PltVjmKNKPxLweOT/1dZfKj3rkcx/A5171mv5CcL+cxwk49o3rb20aPhq5j8o/xWdMzjv8f+FHyfv5Ah+uJA9Z6mLBdZWu+RxG+Piu2QsuPNfh1kvdPQ77t+wfplX/lvnNotP4TJSOOestdftT+yobHuD3C04d2k0RvBs4UCH49BqdUuwFr62Ul5/Y9SAIe9He4XOXRaFnfyT9vlm9glOXzBGkD39ygiPla2KXP0FvFD6yVwoq8Oem+zhiPhsF3R6N5xC8OnRSpwV/Tvzyl/69b9bH7nVL8O3qgM7qhcfrKQ9giB723Ql+lv4+8ut/zA+m5GYJrv10qxRegJwL94Ex0Rq+qlV97ZbfL5jLRqPoykl9fanJMXxkPnDl8tcg4ZzId/gNOnK6h63oHjz6QQ5M4YIZeHvzGHx20GNdyHH9hk+1rOLcbepgKeeRRUdV46+SBm6UWL/rg0ulnr6hE+ib3b+gHKFzzYM8TT7MLiAn62CrU5BH8bWp7vEJW9rSskeTOr8N+u3wxsy/wWlz9ugVPtBN37qFl5dbcu4v1LML87c9+2a5/jx9LX6tjv3uR/fHkst7z33/pD6v7Ksy9T/e4n/V6oBb+/xcH77qAX0qfqEV38+aPYvgwXMb/lXJXirUPA384MkNZH80y/DV2LE3OGZhnz5M7sOLl/uQPBef3f/pZ6vGZ176/XMnfGWOKvfHyWcdfH7X7BvgqXJ9HtnzyDnx68hhyuivHzSvoy2vY6q4+8Icj3xa+I4VeTaCu/bwFcitHqE/3XJfvbvZWvMW8PmS93PhGl+kIXONo+bPbrh/cvKT1AecHNQMH1jFoSOXrTS/wWfPPH9Hva3IgUL36ps5neC1meZcqQ6qxXzxiv5hQ11H31Gg28KnoeHBH/H3SAt4FzP2Q/K5zOEtSP8euWY+cGAOsyX/RXCz4OwLfiSV5iqlvN4N+PaE/gt9K3PSqfo8p+zpD5pvp37cG/ygc3ICZ9/KD+bxHfU/Vd30Fp+sg+Z3XZiHRzz/bbvJASvJfUlP1OV7i46/B89a950j28y7M/aCglvPzNPh3TKPruC1Sd906oAzT/RPOT6+ggN+8SfcKJ7+4fldo/+Cd41fieDzEfVc8K7uxaQvmKFrkNd/svhl9fATUB5ED57sTv1v1bf2nflFTn6W4Ezpf8bwezc98IjyuwR/juhnhsxptprfGzBfe2dOXqjfovLGVUdT9qIxPOZTJudUytxW8Om47i6G8vtSv+XvxsyJlx3+fWB/sYXf24nw2XsBH327IkNP1TJFHcR1bAw5UuiY1inz1JkRnNfroW+KqKd9clGCInqyy4vUOfxSxuDHT/yrYhd6u/rpXhfy+4t18NIK2959oAOYu+X6j0dg2DuN0Fn1LHuuontlosSBO3tSF6nfDp5qqXwA/AfkCTq/+qC/n7jVEH3WkH3PU5u8l2tyB36s/FyURTn5V4Hmv/R4HR/gWKmjJ5fjzxVHPi8C24EfcBsM03gMn8Cie81d8DqK5+TAzlz8aYszPoJv5LikFf6sZZCN4pz91iSLV3b7iZ/gzG+rYFrhz9oJlr3E+KodFK244ze5+gea3SkoXLLxuzG+2HO3S/AT/LT7EL7Awkt9nY7ihd+Ogo80XpET+1FJ/V8Oug91+OGb/MdbO/5H/3XSXLqCfl/53p7Ps6rgcz7DK/9hD7pXvmTB16XqP1P89EaCY5izesF1YeQzvd+37PUP6AiyufT7jT+L8n3g1dvwxcwcj/vPZR/0hQuPLkB1sjF8hB33Za197Q3f39GPnuBRSr9+bocv6JMqcrWyF/BSYbMpfe4YnaMfNvjuR/O5yTEKn/F5qfDnanDdjeakeupCQj0/Up+31En4OZo/pbhvpX6I6L6l/z1qjpzOEVP0NDU5KHIuyH37yZ7vTC7nRHNZTviO7qgfs3vqWW4FX2/gE8y0PrxzbpBHzfvQ7IOb/AHN3dBz50I/uqUf3qI/z5R3leveQ3OrZtzHyvOVx9viV7Abomv44XNrw2Pl/IJ/ic/5n5/hJ/UkRyfU+IE6cGCpPtkvqgv4yy+tyRmUvv0GXa583m/UPfm8n/98D7bs/QrNQ9/xvs21z6/wc3rAdyajT5fP603zCIcD5VGXo799mOqGUx73RnX1yi/pcn6oD9pefa3VJ6rC50D9/9Pd355wxjkkz6dFPX2lH8g989IX9RumnzipX28P/lio/LKUXNw1n9eUvcJW8f1dk48t132pOgXNqX7j/cMPkX2UnDdD/CnQD8DvaurjK3yED3wY8yF7t1d4YyczPvM5WOZKK/yA5fWRu069FrzcdeklMBYeRMTjPTFvm6b9B/vlusuo/6A+koKv7fiq6wr0YTnP79otvoPYxp+uPAbvUXyLbmrkpZ7lOXzRlsuf0avu/DrGZ2Xh1i7oFdEH+6knE3aM2zP3/LZSH3u14NLVqXttog+/VF/VHvz+pywqmAM8efSqN+BR9QeMaviqW+3j3eIk9Trc2XXaveoJ3nR3Qa8T3rnlIzzWFN6A1O8efXzcYq9VwUeInVOd7ItdZfhh7c1qR32/eOo9e6zGR2tNHqr83hxc2u9Fj/gYvhXRzual5sUyT3gdkpf1SK7giyFfYBSd7CYIorbUU3xbreBH6c+tizp8nfXid1+00WPduSoLJnX8Yat1MCUXu9oERRHfmWocuA68ABs4Qz7WU1C1kyP9/9YmM7ctyB1cud0H9Tayu8dgncVHW22DdR1v4V19jaJHv+51r0bhAL/8jaE+HDn31+Aq6ZuO6ELkur0Dl56UZ6N+aeqfo/OA7Iq5/4Ohfx5J/cs0V25EvfCW++2V+7jNPPCnDhP2CRV+xOhFK/hUEXv9FB6L536AL888gZxneKeZ5mkI3iwbn+RM803XqvMv5HkIftsb6evnXe6r3Gd191f9+q6k/w6HpuGL3dJnak6Q/L1t1Oi6zq7Jm7oY/t6Enx/gW3VQHN1teKD4HzIXo04beP1T9bGBR3PEj7XZJ3XQwbCv8w1/6eiyCff1zs9S7rfiD5f9o8+VulN46r9FdxvRH7bYc2x1fvDEvi5xsxvNUfSzB/DyP9/43k1sFnF/Ci7WPbrU92/2LDn63Vr5S4Y6P8THZIuvzFTn2NfKgyU/bBJwvxf4GUidfPONb7nmjDnVbQn+TOFvJer7Cm/9DG8X32906BPPefKNTiCPGj49fgP043IOTHyTBzHRnAlyANhf9qS+ZAm4PTL4RTD/nOme/YCfSV4wB9WclT3nQTWSz32iebrf9P3HjuA2+LQR+pGIfVDFvLyEb5K26bMD9qeF6sPUJ7XgeZT4SrKHUr1LybmsvNqC/AnyaNvo9Uu+30N3Wqs+Q31qU9foMNbkxMn70PXNHKCAryfn9pLcqwqfWfwP6maeWmp+pvY3W/I55f14Ze6MbkZzL/HbSVPOyZmZXzEvsvgjyOtPyJsRvPprvkv8BafM+ws/CPH1Xo3Q55FXTh38F4wi/D965Km++7wFD2lN/mnspJ9f3auu3y2v1L/arq67j1I3rfTr/Qw+6l33ug1+vQSRD2/86rHbqaM3O79hvtr17ti9SvH7e+4+Rs2eqmfgZXW6nVH0wp5K6mXkl6eg25LfW92Sq/JFfotpsc/6or523HqDPiA1yx0+riNwsnx9JSdA6vSMvNdBLY9LftQwOlt3RV+/Mbn6W208+VdV9IC+4HUU3Th8uNAvyPcF12694PTXXnRli7cgrGJj811gh3Hf5fvgpReP3aYXvNXxED/XcScO8WGZ+Pgd/+uJiR/hC3ymcdtvpc76JPDspXrJBz6C64y87N9gaZOF3d3jy/pupf8/dJIfzXOtmBPYv5zXPvPZB3K4ly5J/OaaOca1FfwctcOJkz5Z8M+Z625LPzrtaC6T5rRl+D1p7uQJ/FoO8UPRPrjFvrRUnvxnk6crfbf09wf6zdOo2ZfX5BxnM/UNdXJWe/j7Wdw9D0O9zrdFGKBX3bTJXZnBO8ioP4Jvlui/LwU8R3xZwLk3qksw0n9X6M+l75b6fUdexpF5PvmfHfBcn/u9Jl9L6sIKPCa4V/nwe/T+DZ+xQx8p9e1X56rwU2fqo7HFX8CrH7PvnnV/9w9ebpe+WOes0hefyNcQ/LJPw9Cob5ScT/gwdZgbBMp/IG95j3+0/P+R3Gh4AMzbGr3EiHmz57zAH75Fn1385Z5+MPcb6rzB4Ucw4b6cWOlzBZ9u6Ne36lc7Ye91T18qn9+WfhS/Juae6h/I14J+WfVpI+qr4LEHcr0L9MXgtQi//OeGZyl/p4rg887AodJf3CofiLwBqStXzA9LXk+64ucHzDMr9BFyvci5ukKvu2qzB1I/1iW8t1Pa+O7L87Pqv6B7rJS6fMNcRurjEV/UHbxfcrcN+r1Qc1U119IydxngG73hc9sqP39EndScEs1DgXcAbwzf7B4+M1PmxgfNS7XwFULqXEpuEPNg/BzwjWGPuNMc4Jr5xgf7BubQ8ILp55nD5uQFNLrYqfqO/+m95Zy6gGMFXyS8HsEJU/ITCuZl8rnIdfWCPkbw6xJeQMm5g09GHXVN9k1f9Mbn4djbpd3uDH7sOGLO0ON6duDi9Mz7+GmzfWCG8Sv6nnEd79zmhG/em4cv7/Hp3+E/NWdf9dLD9yRBtzq1a0P926Nzku/38aPuRtS/SfchknronvFV7Up/jo5q490A3Jr55QVd/wBe6VMdtv06gBf1rvqBoTzuKoFHNTZSZ00RfbtlDk82Jr/0ykRrI3i1HwleFrzbzdh/RTpPtcxfC3KvJkGvYl+1ElwdevIF+iPq/TiIlSf2A85emPUVvoUPRurxaxt96xLfqzvys14ce6yvhp9f+CAdRbf4eL15cl2mwagV9zzz1grdVRR8DuMvu6mDWSd+tuVEcGlc2/LAPODkt/fMAUZ+qzqszG5K/AFefdUJijqZ2p0Nqip5xXdQ8GrL785BVSRjv3/D1/XB7LqBY/+1OQapix7JabTDKHOLvHurutU77vsBe5sfzSV+Yg714Wfa57/jDy/X7yd7lp36st53L23uX3wwQmPnU/qtOflY5za4N6Z+XIEjBG/VFn/UaODRM/k2fiwf5FBfaU6fCY3TOQJzMcVxP/D6avi1glcvVdijHh3Vr+UGHUEAXt7hFyz984/yL6+6v/A/uX974M+bJjdK8F7JnCMz7Lk61PPdiDnuE3OyM3Wrpl5KHbvo/qhg7tX5y/PawvPRPNmJA6cu1I8L/ar0tVJ3U3Bh7Ru9gI/Y499wP1xckyOwg79+Unyr/K4Tup2z8i7bgn/Zm7X4+R/6ecGRd+oPjf5M6q7083fMAzdR2KVuV+rLavl5nePK++EsvHv1Lcx43z/xVzyrv/YEPDV06Mac1Gvpv8/4UfG6MvD6FJ/zFT79UhcP/Dy6Jp1HVuiBHjm3EvLMCtv41GzAq9kaXNj4GZDHCN9f93j6Od+r3tgzhzjDU9qgF8FfCx8uOW8i+nX5XMfKzx82Oalynh3hjUj9OZg0Ayd+oA87c33J45SGnICE82CDHkHqflvzp0bw+jP1VWUOTm4UOoc8anxkqrrR1cr1+4IuZAPPVd6HTU/eF/KiM+apKfOKIdfhBnyN743mobeol+rTtdM8nRWfy4D6nOse7J15b6q5DvjNwPP3jS+2/LzU7Ur6nf4V/NWcvNZJJtdsGHMu7dvw/K+7M9Nvm++rbka9Ht+RCzPn83T4KKQJe8OzWaTUnbYtUvbc7+zNR/jn5cqXP+H/J3gvZ58VWsGJ6z66qQn9v9S/F7MogmgY/jOrUuqz1DvXkboVHsi37mfRyC2+4JdGZnVh7jmxy2vypvrefcPv/8YXoNtq6usTOSuuBx/rgzlCux2N0Q88yfed9O+mFT54Z9lfjezql9zrsXf35F0N/OoBHa0jp7XXjiy+K900Ovj1M3V57ldr6mrKfOAZHQP+rDb6xY9Q8O6M+Wo0wn9wRx73wec1vlZd8gTfbCQ4/jUYFvT7I6mj0T9fdIIUXF88B+NW/GpLh6/AyJR7cOwS/epqRE7WMJgX6AjegnmUvNnqN1ilydZWXXyu12Z/DvI6Wfj9NKjUBysjD6vy+zZz2E+7PQQLm7yi15oM8YO5CaYZvKuke6s80AKeTc7+Y08emtSJM/mk1APVJ6m/teZqSJ34Qed4TMMX9heCc87w/0/4nc2GfH/Bfcu+Hd7SsWYf9Ejf1mLPIPed1DnqJfOpDrgq43o9W3I3NvizdKlHe3z6BJ9K31+jA/+p/vxXRvBX8UeSej47M7+48Zn6AqoP6Q9+GHKf+hofmC908zfoUTUPYHYEbzszH1A/P1R31Ua32UYvm+Jj9UtdZ+6XgXffedy21i9H/XvmvlF/sLMJIyt9ZEWO4Ezng0v639zAf8iUN6pzRw/e66gfFHMWuX+v4YupXwG5VOD6eUYf6NFDbA363Q24qcM8Qu7LR6+5OcwJhtShWnO4yEkUPEVdQle1VT+EKTjtH/VQ7nOv8x3VdapvwFb35+Q9wHNSHKe6tyV7PKl7ug8q2DfyPrF3n62V94APquCss+rNMuYKZVMfJ0v2Zyn+YvL+fLGXElz9w+NsVFf8rT5g8C929A3odNvwxpRH8aK6+WGTy7IZwW96/sv3Vp+sE3o/cq753KV+f/356peak9Nuzv1CeRJreLI/4Fp5Xw68zpp8LHzaCnRcHebIX/iKyfswh+cl1/kzOFJ5q/w++3x8YdvMh1fwIDJ4uPL3hjpHifDRxm94EDCPJm8R/kWpOeo9zQV06R3n+cI3PICp5umSAz4fcf3t4RO49mDkxz/d1PZ/4IWRL8BceYWuMB2A11/hH18ieJ2vwWdL8BQ61Y70v3lJDlXL5Adwm3erOThwZ9wTe/QnBy9/FE2duwVnrg17+SrqueU5CH3441YL5gNT4zbsn6TuScEcMWetpX8PN861/nj/KXUuJMeqO5T66z7gC/wyhzVpVKi+VX/uFT8sAdzbPz/AI/yBmXUnfAYe7SrrXnfwHVgHAxdee8Gn3Q515y3oUX/WY/hcKTqrfh0Vft0mj7BwglelDq+pry8Z9fgzeMPfZa17uF94Te+GvG7B7704JN81GZGLZch5ndu8E3yn0SN+K8/teOPLM/kDS/r2rygWXPrInqs2W/ICkzf0Vcsq+Xa7F3Stud1WQVklsdm/w79a291PsI6Yu/pgVyfW79fwWxemOsIb6LrtN3PWbwMfYSSf0/olCDrht53v2ZvM2T/JdbP+4yce6Pfk8/7HdbtNBV/hV+24/n/IkR6guypTOZ8FjxzhjbKnwody1v/DcyvBcVJfpS7u4btnyic4qb+K4rtOt9UKE/RZFXVd6qPcb9fwtc6acyk4VPvQjOut/cfz3NtGp7922T181RT+44/jfuzjXzmlrh2GUvfwhaqZM77hg/WE38ERny7BcXWFvmvQ/a2ZL95Kfwsfasm89BW+gfrUZm/wjua6x0dHKfXmDL5v9uJzdEy18uKPPG7B/O4mBS+Nwd8j/KB8h3PjGt5VS30LDLzbXtPPw6/Ej1/wltTDO/ZeO/Jppuon0FEfJD/4cVnBPLQwmaM+rDR/u0B3EakPLTywSutM40PC3LtCj9bsowr1vwVXklfKvFjwVo1PrtT3HwPv/pX///h/nq/Ug7Whv8aHjP3NDV8vvum7N+wrd3Xzug8Rfe0b9Sq18Lla4Fudi+TkE8o5sjfNz08UF8MT5dxkzsgcmPkR+QQ6P1Fe3wGeyTFD93lkPnCgruELpHxp9uzTfzpn5hxz+I6R54a/Cft6cLb02auMOjvgOlYfNzkPnh18k97gGfxQoAcVfCvn/YZ9Hv7/hro5HAzYs+XqUzRv5gbo5f54EILr+8xjmNOwF1Uetrw/R0/+tV4vFj6B1MsCXcG2F/Xg5Raaf7DqrtATfBfdcavf+NTU+BuOBR/0HzhnFxlzq/vurYmuySHJhvENesxvh5/+AL+8WPvqEXkqG/hUNf1yRB++msFv6ln1o46eLXW3Cq+Mu5P6GV7ZVYWuIMIXtdcJC6mT3Svf8K2CltRf906/n7vlF3qp2K/O/HxIbuDARQbdltTBiVkumaN2nfT1gntfvdRRwadDu4qZ037YZYu9lPTxG+YDc9/oDj7Uh9BIfZTfC11UehfR30d2NWRv1cYXVr4eyH8VHF6Rg/1cg8cf0BV8mHXF/PgHv5mXOrry6/vgo03O9h7eWeTWdfBhopXfTvBN7LsSv8G49NuQvK+Z2Squ3HnBrx82fnObW/xVZ+S3zltJ7reXYDlKIlO9w7d6clURHOvk1x7O5A5WdpsHh1S+VldBaZIvt39B3/rqlE+QPONL+JXFH6744PnO/TxlP7Sxszvukzn8yUp9PN+pszP65TP5xoLfLik8z5fuoR2+sO8RfDmAN7/O2McfmY9OwDs7+PeCX6Tu7eElSp18pE4K7n1kDiv3V80eR+pFB96V9LOalyLPo0WetB/im3LNHuMBXPKbSh2f4RMoeCSb0+9e2OPf1PA71S+/bbMW99e35neqn+FP17vwm/tk20JHGahuDH8r6eMOJqvIqSqpc7+q+2oLLmMPdd/gZfpHeIzwiuDdZGPmAvK4XnkHzC10Dim4+jhkPjCDRzsj56Ae0ReP0Zld4KnJ+/rIfGTX/tMP1OBuxxz2n/p1695ddZZ3NlOf+h/yDzfKb7ulH24pn22If2AOPn4gF7zU/c9d49uVFrrfYq8s+HPCfu4Hf098rsk3xAe8hX5U86qUp35mvoMfgOZCt5t+Gz8tcmjZh5MnQP3PmIOOmWNs1Ye1A1695nlMTIPzMnCyfK4p+WhcR+Q6SN9cUndK5qCp4uK1+m23+L0R79NK9dOGOeUD84MlfY7UO/VvZI/IngyffnzVK+bU008et8APrdQcyB7X6xX9QVnDM9N6bNQvhvOB/hoflInqp155PcsWOPNX957wF2pyrOgHDP4uPd4HqdeW9+cV/ojghT56Yamnc/T9Uq8rk35wfk7gXeAnwLxljX9Keq856+zPOkXjQ7ztwPf/lXrfP7jxK3VX89K2cg7gs7KOmK82n7OZ3zX7/80gmFhyqo/g1dIWlv2O1EPBc15w50r68FH0ZVYj5pYT6ueTi0Kz/gVnrrRO9tDzX3WvbfTslwfqVoAflepQFxf29TO/GnevWuGddwupp6HHX8VU6FAfmb9O4Ps/VWHHunf8WCbWvbHHt3Y1IZdF8OyGuv7uVv/Ycx3UT8Dz+2PysXveJTy/MY/fH0UxeyzB0x/efaK/nfo80XwC8Ggo5wW+sXEUXTy+3FlU2HWPueXW5RH+p78e/0N4AVJ/36N46Is5+QgjX2wC24q7pjhKvx9dW6mrs1Gc4Est9dQ68lyl77fFkPyqf6bq4yfwzwtu/XZx4TfzYBElidlNyb+6wae1qJKJ3X8Eh3bS9/tBcLDJ1LHXsuQNjIJdkWzsLg+ydvzj0Qv04nebT3i+F7O47bZrckdCcGAHn+GaXFJ8OU3YtZn6qh2Un1kxn1SfoLWZb7otzXVmbhY+syffqi/fler6XXZib3Wmn/bUz5llj7N1s1/mXg/wtuqqyds4Z9TpCXtVz33p2YPP0kbvNcXfPUxd1qcvX8P/vAEHTxSXdm2D01rkCmzxN872zCWWuv+P0JW+g0dfrdRRzeWUn1M8lw3Z92yYd53xn5uoL/eOflruE6/zjDY8XwOe76j/dCscaL6sZ6+t/lQ7g27X8Ty0H05V7+7BzW38SB5MkwN9B17ekH8Izm+xB0s5fx7Ym0g/39b8FOatM+XlXGn+q8Endcvc0cMXXffCGbws9e9jXz7EvyWl3/ylfkidb3HebMlPmmi9uuh+ugX/d9bsiQS34W/HuYKOk/mH8+Qg/PD+FuovhU6OPJiK96OHjvLI+SD98w4d0llzQOS8Uz3ezx8/bs45OISfia8LvOSSeS24tOA6CKlHv/i3Mkdgbik/9+ybcy7Hn7Wy0oePL5qDiA5KPo9nzvkNPFVyerWunVUfDJ9+n4EbNTe3h3/NroJ/5TkX1vDPSvh2aY/58DM+Q/L8nuAdbMlZx7elx1xjwTmR8To2Kb4ut/jGLvAf2rPPTDXXbOOa5xugI85VNzykrz/hU1PiL9Pk4kaaK8MebrmEL635iAX5iOlLd276tRmvyV3J8QPYWHS+FXPWBTksfiT9ujsHn/jcSw38cOjky+C9HZXkqDz3oik51dLH/4D75GeemZsKjkzwo0pG+KR+wkf9tstn+us351z3sYhezHIldTi8scsSnDpQ3FpEI+ukv7eCR9GrOvZb3/irWt1TtcK2XVrmtU9m1afPzwz5K53wivlod4QPdp95gjzeZ/chpX6H0n/z8wfq8trgR5ihF/gJ+iaqrPw8/C4veLoHn1dwqukIThZcHJJvuH6krtZmPeIc6bhVGbx0otTnDzy/Dj4ELzZOXD5nX7WFRzX00Q361lFBXb0NnkfU2U4wcnHiyzL4GMVHX8XwWadO/j1x8ALK4LOKW3Yj/++T0G9f0Q3cmv0b9XVodzfwVZ/d3gebIpn6/X2wSZO129f4t4Z2V4Jbv90uDdYt/AmszllNUQRfRRyZtbx/XnCd4DH2PZoHCi9F7qN1OzTgCDl/j+BLdOCKz8g5Jrc1pd6qzmDPfkD63AD/px04bnaDr7bmoB3Jn8rU96UFj/NnBJ+/zXV/A4+2zMKez87gopo62IL3J32/96HF717w2JF9bgs/ann8E/p88pfpT2c1/Nst/qlnrn/ykOjz5f/35NBmU/a+P+wXfqlL6LkMvCjVcWb4Jv7CB8VHu8Oc90y98+j/5XXsvOCpgjwE8Hln8EWuFL5MzCuavXuIz8CYeis4eUSf3uTCtNBHvLuGr/6hPgU1vt2vzFFXzNvkfd0rD0nrfaF53zZbogMa6x6/AvdewGkXzjX8B+HzoL9iP3Ia/uUwpMxLnqlXZ+bAR83Zs9znU+WlU+9nB85Li+/BFr/WLKLfb/G6NI9F3lfpy1U/t/XkgLfA54Lr5+zFD/DWSvY/5AZ2Gj3BFl0TPGbyo6VOndv4nUyoY4I7b8FhK3hM6meePnJOFVxXO/bo5Myy35frxpHLhX9jDzys+6IffMX20j+or2Gvyf8+637dcb3l+AnAw9IcX8WlJXPPM758ci628I1uctvVRzumT1lVzF/3PC/nGn+1FN+bLft3eC8pfJgLeLijeBZfwUmb9//bThLqY8acOK/goX3R17xozmNLvpLbiq5V87KjXOcG+GlOvrvzun+x6VN3Ohw8mbQP7l2a9E76vP4JX5WVk/d5/tTtuGjhihf2Lt9++xIMO+RUH9BVteAPDQpyS77g33+YVQ991MI3eiepix/dqwKcmkv9gs+Uda8zwZFSN3t1eEXen4FXtTwFUR0ePPNS5rXSx/fb4cms993HNvlXo2AYwd9yTU7g0gVvFb6sJoiysOPcTvAlvNgz/C3p0VrU1yH6WfJZ4WWFlfT5K0/9fEanJXV3YwVfCk7dWnn+UndDlz8xT/ixUjf74NbVEB/BCT4qYTuq/PrAnmqHn0DSk9ddhEFvFBu7CvATPNj8LXhuxTE49kXraxS8k3tVTPBjSWwp94bgSFd8Be+dqO2K6+DDC17d9MG5e7MdBi5izvqBH9av3Tqtq373TL7A0OwEp/rk3e02wTZKcrf7hb+6NDuts4XdT/FpGbuqxBcrtbu7YO3jwm5mwZeNl664Cww64GzDfnsGr/QHv4qp4oaU/bfgibHLQs73LXoWfFUtuVia5yn1I4WHORDcQP8+53q8g18l99NCMDp5LVea+zqkX/8EZ2XooS4OXelr1/fCT+ZK0qepDwn6AfSnP3U4MJmlH9zCFz8p/0e++jAy1GFDP8z+Gv/uZ+ZrP1yfZ80XPXcv4F/5eqzCT3iIJXPGbEYf6thvnRTXRPDAHuE5bOBLTVrMe2+57ytyqaXOS136pV/cR+EHvO9C+WRf+Ct2eV0bN9D7aFOhtz+CS3/IiZV6/wUfQt4Pj29GjZ/XVH1o1uSybHzj47f38OoLeAQp/F2p12v8sX50HnrP3Fj79zqD39Tj/VvjI1VpH71q+JqCq0v2P+DhAhxpVffhydlL4TmgA5U6JfVpO2x0BVJPO8yvN9ngF97miZxrcqoNe6b37tmHgfKWtD49MIfRfHJ8v+jj5edrfA32UcODPeAPIueT+mTPFsqPVt5um7mQ6rPuNVdc+bQLzXugv9+T69L4EA7xG1feAb606Cqot+RK8HcFz7v0C97/BR8c+MJcPwf0/vJ4+L0w3yh1ngUuh/eq+6mz5rcyr5HXURh0XRvqqOp1D63+tWvygN3fPGTOfox8RvLMduQfyPtT+ibXSn7vEX5C49+wgH/2bpr34U1wsdz44evf83h2qe0uqv7efh+6c/wXxm3Nz4bnIHU+0bkw54f030knzl1RB+NR/IT//2skuDR/BLfdkTOdpNLXr8rudUR93aGDesFfNbTRtxG8eNUmV+WJvc/Qrwb4/kXs8U0vvDarQdCTusieSurfyC9+8Pt/tqsbdAJdu/gK+q1Q+mvp82vBjQsXPNnwHz4B7MXs6jN4GlKvA/5Ogh5BHucd3lW/je9KBU52xr0GA/k5K/2+1MtP72LwqvT/L+iyhsxlBTgV1M24YO56r3MMfAnDdvhgBS8PfHSFPkHOj5xz4y2V+rqmHscG3tkwZU7wD93Z3sJ/FSwKfv2w0bUr34P3Oo7QX0ldfQbPjqUGmfJfMLPx0G2iYFmQL/AQfLWSJ+YBizr+Z3Y9fKwj9lBSJ9/p73dSL9Fd7atkZvcd9ljf5LrsW+hfr4MyTWq7fwTXzv3uJZi6+GCqJ3wE7/ymwpc7NItn+PUn9KYHz35qy/7gEf7RLguf4b/jow7fqqJPAueo3941eK3kXP7thIlpfv9EX77BV3B2hv+fUo+kv9/hA1BX0k9nV8w7d/gFnovwDV8pqdMXfEnxLUZHwDyO3/9xzFErfAmk375SvquT9+rX428dcN/WjnkpPFbBYzV9t+CpfRY+4UNwIE+DXCvmxNKntVphjM8hfAb8PXfMDaX+7cjPlsfz7FWyDPz6j5ynYysM4YMJHryDHyX98C26zT15srNP8LfqY6XuvTJ/Pdlmv3eR94P6vMWXBtzmw1f21Bv8ANB/DZkPnKgz6m90NOzjrOpe8bNdW/qHA69va8kZ8/DUh6rH8vB/1X/xDhx5b7P9316txfnYx5c2J28eXgB5u5nm1ueaC53CB7jn3LRe6jh6ZXjJ5x78qiX9/xQesiMXnL2Olzoy7+o5yZy1hL8gvy/97hVz3i1zYvwBmZsyR6avkD690SnfUZ9OmkOheVJLzr0dvg5SR0vwnTzeEn1ehZ9B9sS58oaOQPDzkr3bityVsfrmxOiND/j54S+gPOUZuNszr6jaTa5wwfUp7/NWdRCqp8rhgRXqnzKAZ7cjf1X1uszdHXzbOa8nwc8tR086XTQ65In6Fzwrn9fho1Lxd87kXZGTiW9KnrEH+yQXYMXe/ag6sJhzPLDS/2e233LfHZ7HE3u+dQE/IWF+02PfdazhjYbB3Mb3ZvMJ/9/6/BhEvajGPz9uodd3QdxDD3VHfbLe7YN4KPXSbZizfju3QB/wzV6/V0ddt7ywv3rD/0Rwo7FuJn254FbBn0/taGiX5+59EU0d/5a66ecL+FK3ZhV1H6nLzsAfeMPf/6kIL17w6ZWPRlZzAsOOXXWZ407sskKvleJTDU+WvVU4lPqKX5YDbw7Z43/zvPsuGuMjKP3/lDyXqIPPwFf3KorO5LiGNfPiC7zXOTlaMfqHPMWnpdK81xb+ghF1dWNyeLCRd+t3+Fxn9FrvrejsyjR4reFhlcFLO06Vn6bnVI2/4D9fzOCt5eQKjEzcdps4mLfjg9v+0t8nbntmDhAp/9+R1/IrdTZ+cPsJOqza7TrBwcDDGvHvT7sb4C8wdYJzN72k73b7YFbw+FfkuFbSD3Rvh+E3+yO53+/BeyV1kFx71Tke6ZcereBGqZM6t9P6iA60w893/vyat4IzwXPoGNEThPRDO/ZT8E3oJ3+z8Av8uZH+3wl+bfXo427ggd7jy3SCX5k9k6t9R26LXHaPdj5Cn7pAd1/38De5p07F+CZtKjnv5ecFBx7pr32Gn+kFPlhipZ7sVU9qqX8V/l2aq8r+ib4QHmxH7mP5/d9h0/+dHP6wFb9Xsyfb6bxA/QWX+Bgce8z/dsqvxZe70nxS2z1X4Qvvh5wHOf4tct9+UHcL/PCaPPDyz89ris71rHnfHr7AHhx1JleanBZwvtSLVov92YY54oPyBdBdks/Yxgd1qP7h4Gapo9/qi684957zLud83LMPkvOv4vfw0WsxDxjDI5g49FzwdMlvUN7VG8+v0HNJdfc99mDyflfw0L6ZVx71fDScWyk84Rq/fT73iHp80j06fIIduiX0o/jL4muo51eg+0Kdi3TAkYbXOTVpg8OZx6zQDcv7W+rcYcRc9qh5VPhupYY5Usqe6qA61x51/lXzZtXPMYUvlZnxibnPQfNpXeOTKnh84cgjKpgX9+m75vi4V/jxT4Z/8+CU82PAHKLQPb32a5/MpfH5QudW4JOYtlQXgB/XVnUiG3QEleJTH/5TPDxkbnqHb+uzH9fdLB1ENlX/mJ76DWqu9ZDft+wH2o656WuQ+nhnimXwnpHzfAdeu4WfFJnoZNcb+uehXw/ZG23x4+sV+KOeutej6MUIkBwY/AFX9PPvRuqdcdTRPrqr2lNXa3hRE3RPDR9oJP348p691J1bzahvX355Dvr4CLjr7nUn9J46O8LAH95VePJSx7s+bJvVc/eOx5G/m3h+/x0+AECA/rftnWc/tmauEOOzve6CZ1eas+0ig7+Kfl9wrNTbJfNa20Ondebc2HvBx0kVzeHDWhNtjbx+eb23bu2D90Iej3qbxYK3L8EbvPz8jL51RF6KvG8PVuqu6gKKDP7qvSne2QNaWzjyW3f4vsxS6dvLVjB28Y2vtoEbJgNTPTCH8R4/waLhWUm/n7nda7A0yQ0+LYdR0rJVhm7gy+1skHeSkTkY9lyvtsqDzMRnsxnB9+r41bR7XYVfBr+Smj3rAr8A9TU/kaMyUz/lG66vkn0L/XwbnLXm/vvFB+CYSp2Q6+Rs4beepU8LDTqrIzp8qcvnoeDO7JY6tTLZgT48xw/v2AYv0XcOrvy8BS/ogK/7xYFHn9jb7NDzS18qdcpwX9z67I168wh/Er2s1pOU+cCI/59Rz2qHj/Zj95yGA/pjud9vTHbH3n5DHfA18+MKf+sAX7wK39OMPAD4ujVzhAvz3l2P35/Qhxa8TqnHzguug+fPnEFw9z2+UrsWfN337qYtOJn5mvIJlO++dU09s9SPI/p6+T6+T/TnPxa+ZofnNWY/g7+96m3JZ5BzqVbf7Tt8GLq+yaP6Yt+GzhZ9DzpS/v6evc+03fDeySHQPf2AulbDRxOce6Y/z/EvJ9cQX1bBb/LzJ+Yhgof3+DqRI4iOXer/Lf3uAR6b4MaD7rW6PO8f9j9Hzgl5vkf2W+lR/UXRf2x1flTwOa61H1AelvpPqI9jrXkFK/Y2vsl55HGP1MX/aDq3teSZJQhf0HcgIioeTsImGxFHRQlnEGCAAAECDHD1q9/mX0c+bthKaqq7q6tG1N30a+H58veqK9noPsQfvPRETuEef97Rjs/VN48vuP5HfVKoTrAP/o3Zhy3wLxPcPpfwTf0c9znv5HP6R67AUvM0U+ZQJ9XVkmNGf7nB/1/1aj+qTyB/KKujs5riU3UcdEP1dyno1/6hX9BciFdyCce6b/zuRx32/h/B+UnZeTLye8dcjZyXsvOPz9eSz9uswvf52a9XzP2vbm3COE5iL3iS0F8UHii8TvjbnLn+mP1UfKvNsh28eOY9EbjZNMIHTU/w1n0ED+xLSd0vdfqfmxu+fvh5HHbb0YMXXAvRUc1qzIk+/SJk/mWUdzbZC9C9J/gtOS1nM2+GLRc9GrcLTcwc/wO9U8sIX20p3/1iXvZpli38seg/qL8VPioR+19S15N/ZdBfZeBmFTTxpXJ9zcsiL7ud41/YREcgOFow38rN8hkd2cSRe1WQM/hAXzV3wlvl/Xpxyws5BRu3TMN3Hz8x///0cdOtbvhZfbrigk6gZ7bt8HOQ7M1mBj8dGnl/hZ9OzboOnh7Nph5m7eSRv5uZ5MGXb+QHjN32I1y5dOTKn3DryHNth4tB6gw5g1n6a/ZP4TZPJ2ZXC/dVujH7UHBW7q9MyBvoePaxGvEjOQ5JEZV++qd9PfpkghsFemnfxgd1x/zgQfuHgkP4C6zZb2H/kL0dwa2aicbsMwn/yvGlEt76hh9dpf1QnReNmc8In/xD544fJ31Ub+g3aN/skRxY4V+vbrJD11WQe3/oRV2bR9TlU/pgZ81rs+itmvRTK+br+FA74bH5K76ABbp2wc2W+gk08PFuwqt38FJ5vBu+LYJv/3RPqhFZ9dNr4i9oed1L9u6FL/9z9/6D4Too0T3lbfW91rxD3Z9Ywetf8PNa4883UR/pAj/YDb7xE90b3cEb1/gjy+N41RWpz21O7vNB+6aPvN4/5kzy+H3NHdd8lk/+bg0uCG7I49MvhgfPVJ/GXKuwgnPCvzfoTfFFad755J2/7hU3LP565I3L+bCu3XNTSu3DVvDrG/4uwmcX1OuCq5/wNDn3evQHKt1rUx3xB3qqtWc/9xUeeGavrUC3JOfSEr0w/Z/2PYe19ORyvYJXZ87PA/mnI+XXObrZveZfj9hjOKmfS0x/8xysGuyHWPpIN/ofK8f9vaN3qtMPFv5aMR+rdB+gVDzXfC1yACea4zpDz1LW0DkteV/O6uuf83gRPPSLc3xPXjY8waMzGdHnOrGv4NTnqsLvUvMR5LzKdI6YoT94xMf/kRyEktxteV0reML0gfpg7jPVLbTwcx21Ozt8C+dZ540+7Bq9b7YHjx3+BTXVMw3CX8d1/kd/8NUUNXRWsSNHlTp78UWdXXeLd/xIhpa90wF9ziV60D7zqE4tbpu5D94cuLYDXyd2LjwWnxS3CF5N/AOumSp6dbMlfdaVd2XwUrvnDwQmarj5NXhrRzc/HwZNzbtOhDdG/5hLCV4KH+6F7V70aBeC2/hT0VfNosq5Lb4CM+8C6nRrlmP0BJmV5xv10Kn+yf2DszV0DBMn9xNX8Tv603YW79ATCB+fyP1yjozk/AhD8gIFV99r7F1V/H7rVyPB22Tsl054KjlYOfqAoyGnsBfv8QmwzfhgihY4/GaLf/DXb1ck4VdD3s+ij67q5oobfYCm2S7DmUveHP4sZdJ32yu8tu4FR5dx2nebF/YFDD4BC59+WcHbbTvd+X0Srtv3XIFtLR3ZXZPcwb3bF/gH9GxZD+fN5NVvHX4vS7v5F/bxG59/UY9XzLfP+JPKdSe4qD5IZUaf8eG/vtkI3nFA/+jxxSY/3XA9PDLXqoMXj/gVsQ8/iPr4EQo/eQFXDuaOE1JHd7V/WMrnfxoxT2oyxznEwndz9ak/MPeS+jgHp07xnded2FMS3nFj30uu+1sFLi6pz/fMe65tfLY1x+WBer3UPuUr+Hr2gouPmnd1huc9oDc/ao6Bo37+5/IZdenI5kN0AiV+tMKzu1rnD8i1Omv/EL5cqk7WMLfy9BuqAdftAt47Q09QtZmL/2jflH2lg/LyX+Z3G/Sf7Ovau5//F7r+CrzM9Tw7sU9wx8061/cWv2N4PXtwcj459lCP5T33ead6hA048sP5IDxuBB8+4H8qz0949xI8OBXdAT46FT50Ug/IedRDHyw4nIP7whdfwGH0R+6+r3Dxwq8Lc+/frNH14rOKPkT44Eb30AbwuDFzLnz14IH49vP/OGXgcMn580W/Uu63oA8uuLLUnC3XHRjqDvVnnaAHuIH3gn9XT35Kxf7f8f45Y9+CfgF7ehm5YDf65UP0ZhvqeMEzwfGCed3dj+GTvkmKrn+pOi7V89/Atz06WcH3o+ZYpPzdkHpl0eQcP4OLK3Qw7F9Y4bEFnzPy3mrko6hfWF/5Lj606LZqgmecz1X3G12W63UDM3wO8rLTMMMD/xfB2X/0qzsmO8M3pnIdwf+uvqijs9ybosmeZcutBvg75+j/U+ZHy4o5zpo9+rhkj2mIfjXDX0946kn4IH5VLerxlqEur4JX8k/xXXHkRy3gpx9m9sTc/l33+WPB00Wqfld+9h4GzPtdKwyED/v5UvhuPDVzK7gt9b4bBm+1+AM/gG5TcNy94Gf1jo9Lq5DbL1roD57hwV0MDRdrcHTsFp7zYAov7ZTy/Od19rLmFn1Yxjyqr/hql6/0JzJyuEP8BZYd/u6AH2Anv+87fJbg6Cf+gmd8rN5j8lkG9FP37GVFJn7GLzCL4xr6Kvm9dwVzqSRgP2Dgk9QVo/CrnST4Wv+4pEPOwihHF/Ucjnppz2+O4TxPHuzmIcwH+LB06Z8mfpuh+7dmF4c7k1b+EKETqIOnwlf/7P4aLvL04PcHdK1bs/+Bz/btdhDOXXKw63k4bicBflcPg+iTucpO/T8eNS+VvXC53vfg5xWfaXyuc3T9EfXmAf2UV3+KKf3SCz7PVRH1fW7uus28B//bUI/L57PppiZ4rEXv8FJ08z5/DHwRddBVVVqv94Kri1L2a+jr0he4uahNn3CL31NesHf6z0k9tkc/K3zxPoc4Ch+M1LdvT+5qPqBfe9b8E/U7eQoee9EQH9VDG76i/thP9NvOHn3BFzytzjzmpD56P/hx97WPOMCXcIFOp2TfS3D0V/G0B19O4Ht/zJMFvxdcd1598f7xfGL6eIITJb4i6IfwnTuQK8t+KHlg7Fcyl2KvaSC8m5yOGH8Zy1xopnr9nD3RFnxrbiba71a9keD1kn3areob3ujb/dn8g/7DRPNlc/bhBnwdqv9ABV+uMy/bMh8r4bUT3Rcdqa5M/aZD+HkDPb/gQoM+Nr7fvB+Cm6/sYZY9fMHfwcs1vg9H3U/qc04O4N0n8hHIJxgInkw0j/Bb+709zr8F+SMVfQbB04MTHN3Bt8fal6iTe0p+N/kOgqcbPn9yPj5q/qKjf3S79z04F5nfjS46x4L3rvGNlf87fpXmnrfqNFegwsfqi7nUgvyarWWOOuD7Cv0u/rJe8PhILje+3gO+ao6L+jnKeTJTfSt63Exz0mLOy3/4Cci5MC3kecr7kmedqRnK5zTH76/D5yUnL33heXz2a6OWm72yP/Vn14twUIublrymdmLMakKde3bLHL6Wkddn8EVxv+jnpZ7/Ble//UJ1/8I3b6Fp45N6ZK/qhRyrUPDXyVfDntN8HXYbkeDUN/4BfTeb0Qf9ZI81qEV7wxzfMKf/AMcM8/ewikP8AUL6AbMGfVH5+2f6nhNPrquN7r5Z5LPI4wi+PrlZSL0/IF81rMUT49b4WP0axXvhv/J6eB2WXIIGc7oduLqxC8vvv708Xpf51mqG3uFiFyX7tAtfBMzhTm7xjC/i2S3a5Lks4J8fFftXb2FvkPTA3X6bvkA97NeST/Z48yb+X7PwxwiObiv2rOZ+PWCO9Wc2j+Gslwzc+pM506fblOGwIrd1IfwVXPwKFw38Bc/htJe2+P4ySL+d8NGTla+7mc6x7H5JnuvK7spwW6C7egoXNeGv2zX+Le/w1hx9w/Im72O0Qc+KD6nJr8xHJuzF3FS/fqLP2aZvKdfPkXlOraC/mcHLHl3+Rj+rjq/FrR31mZPvSsHP/Jl59QGedanuezJVFv3Yqed2Z64HuZ8uvlQV+dnCU2s1uX2udbJjXn9xwm/HyrMuzFuknnxm/7VewId3zPFPzP1PPkrNtAF+j9APHMhHxJ+Q3CR5flL/e3DCa15Mh77hmfztHXv0E/IE2Ccs2Cv7cYJP6HXA0WsTHrwUnoQuYQJPbFCPC37/0D9eU6/DA5v3+rLS/Ja//3hjJ7h6rvMZOtcCnfylilrMzU8D5nc6N6qs3F7u1zn6z/jYCF77Hns9I/oxjuuUeRd9mYr3E7+kgj173ae88HvhjyPFmx7zFa0ncr4KX+1oPlmPPu/nPa+beU4T3JihU5v9twexZI+Vc8PRbyi6E3i08Lyl9luYKzI3VD1Bi/p8p74Rvf/m9CW8ONc8Mebfwi+/OWfXco4xX9ywRy/1uuDo1bHX4NmnveheCLlUUtcUnH+rEj+aguc5oj+xz9mX8vDrb9U1qJ/VAj568rnunRb2npv7hv513WCvos+5vkKHunfw3SHzqQ/8qbb4UJG3mt3zq1QfmJXaJ6BOOTU7DT738n/J6C/L/S3gv/jf4DtV4f/o0vve3t0n0dhhP5iWnY39XZKnEqNXXTbIT8h5nZ/UEddB9AW/sjF5Hj/kqTSYWwvO1NlX/aQvSh50HO/ssoXvyJfu2Rv6kD/s/c/QT7Wp0+e56gMsfdEKXC3x7/sgF1Xw79kvv8C/oWHvqRm9+sWGeZXw0X9BI487ftbT/DvjZsGrRddqwePYzRvooVJw0PSihpPHC+V+NF+gTR9C+7Yd/LONJY+wCa6unLuhow2Y0wc9iOM7+6rd/3QAlr0weV5N8rGTRnxwiwF52WPnLPncU7v6YM6/wGdWvm/AYz9ivr+gZ/1nln9hrynn0OrC/KvOOdS395xW+dq2yxep5/FfzcPPWjJ1xYoc10+7eg7/TNxw6xG+1wH5Vb9ZYn25C7eDJPPrpzBr4Ks6Z74fu91X6LJ0auTrpp28kYdVDJhPzdCvzuz+Lzz7dE5fYGvTneLqIF343SbclPgQCh926Tc+LuNmUriilPOAPsycPdGW9iV7+KiemVOt4TeXdrRAn7PBN3D6zpyrNMIbD73o3U9tUI/huwHX4TP682vJfPbEfKYJ3hx61PcH6m/Nhz4JLuNfVanfx5j+QIhPldRzdfxRahU5KgX49+LzHZ9jz3V7tlL/y+PL9XYhT4r5FPMh4QPv1Jk1E2XMp+T6bjBvqveiBJz09IMFx89tdFMDnv8/M9G8zCfwU+rLMzqkUzuymjsXRzE+RjsfxeAKe0304yp8k9CdNe86iGsB37rSN0jQEQne3siRPzlyZDqaA23v+X41+rwV8zHhzRX1ueCn7pUKnlHfkk9zYD5Nvax5NmutH3ndR+pU4VPyOibmvmeZMRcXnHnnfFmX9zm1+jjiI8A+kLxv972DjvIv3X9j34x+Tox/857H6aAX3uC7RR7CgPr4jA5iii/OGf98+uA1qXMFF0/kYI2fNL9P9yhKcCv6L/95AQ+vo5NaWfl/Sf3N62TOJHj6w95B1SZ/+oHnk9t736av+QjmnkewQTecq1/qQvOvm5y3U+7vTD2O7wr6WrndKzmX295dXyDn4w99ebl96gXvhKfWqF/W7CuQ79LjefzyuRqjn9s1yWep0A9mnNs7/FTIcTH33K/C0A94U78W8tmP+GTh08v1Lue6vM4M3J82O1c/rAVZrTMxw1f2Vb/Vd6vW7ZLnuiY3Q3BV6ujSrnfhKE5iK7g6cHFhiinzb0/dn5Txwi7+CR7hVxKFYTN+Mu4VveeAPJVuJjhLnnTMgkMVNLPo2c2D4M0xp28x75+gswKHmTMZ+gfzF3KuuoLPQbMZ//jZRnhj9GCmp7DVxpe1Yp9f+OQzPlV14w5Bs4xK6yL6uCM/v/K8CdQKWz3BTXk+rXbcov9qvNy/azCn6rq5p8/6p/lZNZ5vmz5Exv5tbMjD+iL/akVfoe3Qz/4w/xqQP9iW183r7eAji37Kogt4YS62ZP8s6uHTKnhbxle3VF3ZzK628NYHszzBZ//hY5XmyQ1fV1vGL37zzNyq5YshOtZfI19/2/f51Vcv6djNa/hXCb5uVee69RvNdW3AM4Wn/ppyH25NcnHlc7jy6cjst/ixTshr2fu0MPsdvgEjf+iHG5NezH6OH8vNbl/DCbmv2wjevPbrTfhVkZfQ4XN31ByONnr3ne5JoU/co8sUXqM+R/L5Fp4jdb5HX3/8b+/8mc81c3T8PJ+b6OkVZx7wX7lZ+qs3+NObJYcEvytwpYSv7tAtrdELVCV8w8vjys+5/kr0olvFQ/SCgqPWzphT4SeY8bwC9jM3mtc90Fxt9NfntuCa4NO+JvyQPX/2poQn3di/xMc1Q5+rvGxL3XwawMP61LFT+M+OnBj5+Z5zIL/B01dWeK0Hz0ev6FXfPH51ip83nZNwbtAPwN9VcGiGfumA3mh84v05Me8XHLwxd5dzJUR3VMZ3fVtp8ct6ou+4ps8sr/uD/TSp9//oswiOrtE7HYQHsh8nz3MPDztprr3qJy/+njt9pt94xNeE/Cyp26mft1Vk1Aevzfxlofmy5D9K3Vxnr3/fow7J+bsue3SrBv3Wkjn7innREb8vwRvhXUZxSv9Pz5pvoPkEBh49ADeXnC+bspswr0Rnwfu2xbeAPWLVXfzCL3/x8z0p3l7g19bcfSq+qDfwv0WfsmOuNzmCrzPmipp/hY8Eun25/ULrmAD8XONLLbzWwSNL9alOeJ05+11bclTBWxupbr/C5yVroAsboAuWcyIjB7FAT80+Af7W7IXgT8X/2eNrbcKWztHq6rPlhr/BotFZu7/vYFLKuZM9oesSnvoSzNiTyB64Hob4obaqpHKbr/C7Qhek/dQjuXiddvyEn6rgZ9ctv6mXS3z7A4+vSZ19/szN4zAZUGe/gjPv6JGkXu+a+YMUHuT8/QqOke83ZY4l+HpjzvWKD8CLY2+1IPf0x89H6FEjM78whxp4fABrcce4VvBSCd4y99KvLeZVb054cJhHlZXnd8+v6oUdB+6Oybn6JDegRb4ViwN5PAdfOyY6M3cTXP3ys2kYu6hmlwH91m8zX+IH3cb/Wl5n7oXHdir8V0Lw8cMsP9AnCP5+oIdYkcsqX5XXpzV8sm7sYbV98Rj283iPfrXfjndOcLU3SD7c6hoOy/jZFS1yBp6YY/2a+NGtG+Ggkfz59Y1c1Zvf/jI3/PLbKfqqOT7Ys17ybNbncI2+dXfFn/XX7H7DhUsnbncOt1Lf2/0iPLXTvttPwrIiD+sHXP31+yl5WHu336PPyvxuRN/2gM9L1ks+/fwNPPyhryifoxr6JfXdkM/1NUYHftN5D34kwiv31K81fPwnN/ioZ87/1Iuk3nsEX3bsm17gjYIvR3z70GUZ+mVvwa0XTajfL9TDUuehw6fOlu8HXI8VeUrMm9rU+wn11pOX6415FvN3+Xj0fZ4rDsFHBW871OP0MckbuJCTMVlTl194PoIn6mMgdfYb/vzCb066R1oxT4/ZIz2gZzjDb9B7af7JM/jbxmdwgz/0ROfMG3CCfCk3qcPnN/Ap38TH06ieivnOWX1Y8VHFl5++LvunbXjiIzm1O+bn933VR3S1W+Gl8OyCuYnwonVPeE4eUQ+fVLcUM/cec/5M8b8RPJujExbcVT+YcxN8GsGjHHO8dSy8Wc6JHb76wgfJiaL+Xuk+2Td4PGQORB9WdbUD5uBneOVc5zqevsUGfujQLdz7ku/0RR/Aa8Gvo+bmaJ9jRb9Z9VP3OZjm+qzRZ8n/raAPujHg9UznXuRMk/uifVTNYX3g9t+Wva0cPrnW5w9+yvuSWvkcreUcN3c/YIs/w7ZNvu8DvFLzf9YZe4NLnueWPi19Dnxp5HXNmTPJ6/2mj606/8lnMOc8Y++LvpJ83Skek//SeWOPb9kjT6zP882Vv+JLuUjoG/+yFyCP20H/Na86dTt85P5GbujB74B8Aznn11bOuWsWzc2yEw7JVS28XOfJp1u9hXaArt1R/zpwJxY+Z4TPpY34160i8k8FRx7I2ds69xT8a6I7bVK/N81iGsoHaYAeP2hGFTr0h0H8Y+ddfFJadiZ4WsY/bhYHDy56dNT7ZbRX3YCJ22b2FNQrjDQCeHDbyv3K/Tx7d4XXRuxnRT427LuaRvzpZ9/MpeTvPuif9swiwhcgpe9panGXnKx7TsGQfuo7+wptzgn2Bhz8dQV+D/HLjgt5Xve8QsHVMXg6cUtDzusZf+42+qpVGH705PWsDOeKvO8z5v5LL7w+tbHU15Z+dMMtH9jLOpnVE/lYL+zJCv5WtjDsA0SmGLFf2rPrPXPCPvmCgrtnJ7j8V0u+3GYt3yex23TQnzr8BMbsZW3lq09u5A0Wg3Tityn7An/+IPhqUuf3bfZcc7P/Bl9H7tAJ1710Y/cf4TFLu2b3xL5HQ/ML2vSBX4WXRwdz7yPWyAM5FFz/utd0hQ/sc+E/6E0H1LdT9gB+6LsdNOdlFtR8NNC5MPNdwecr/s5yPVfN7tlPk+CxiL65bjdt8gUe8aeOqKvJc8XPX26f8XnAd5n+460Z/brpB/PtJtfrqQL3ta48wo8v5GDjw9qIYur6HXuu+S9+A0vw4NgWXip15RHfNsEnqdd/mcOvndxOzo0ruSDoC8w9n3vHnG36c89vw08rY+5eQ4eg/ilSFzbpUwhfecKvYIduXPDfs+fLPsOAPCP6wfDlFrqpNa/vqHXmFZwZo5OQ8+rIPqjv3fOipM7XPfhjEb3j67GnX0193aQu7lPnq9/Nmj2o7JHr9pH8PcGjC33VPXiNDqnJ90/w29Lp/IX+tIWXPep8S/WXAeeR+nNva/QlDefiBd8V4Y911fWWgp93vX8Nfa7gp0NnUOBnTf6V+jHOqLdv7J3K+dCAb67zu25urbz5iL7hmTyFHXqHe076yY16mgeNf5Xg3a9jH8+ggzjTv4k5NwRHc/bb1uoz+cD7PWYeuMK/XPin8NMbvHujfuRT+PInc1X6uugk5Bz/oZ+LTyQ+Y5qbKvcj9cMf9cOafDP0/sIf2JMtB90eOgu53zF6wG119/9b5jz/Cv8E1a2wD6Y+W2Xn6P+SIHf0ATborqRu2QfzQvh11mEulvnJgnlQx21W4aKXfLv1P3yPnq3gai9Hl7ljfvNi8JVqk4v6d8dLqaejEv/Ub/yqYruY6/6SE5wVPte3sxfq9AG4FFjB2Rm+fdGz5leb2PrZMUTQoDnWBfwxgz/GZv4e/KvoD5T4s978wt31ri4Mg0G0M/Mf7jcU/hu8lfi4vLJPFRrXwZf607okeGnHUi/W6Tt41QeQy7p4p66P1H+wTY7LJzwzNPMG87U1egB5H77JcRVeOyafVer9HjnX3TzemeU7e2aF4DX+K59u0URnsDSLM/3UP7e8sV81ZK+1hQ5LeP5XE1/BNXO+Nf5fAx//M0Uapr3knTzaMf4C6yb7V1dXjMPvWtL1wl9tI22ZzZzz7YqPYN6jf7AnX+BmNpdw0kteTPkTzkzaoV+6HKQWPes0Rs/6hv/1ygt+ls30ZA5f4SZPz+QLCF+t290yLH3a8ruMn6eWvYJacjLFZ/g5iP6ZqfYzN3y+zuj88N00+AB8w1+azLfO5DIJvnnmWnK9HnTetAuuOX2yBflQ/5zwvKu96/8uZZTSF/Ulvik97u8dfdBV50kT/FYC+m5nEyX4TAu+pGY65Hp1Pp8H1zY5AxfmSqGZjsFrD17viyjw8jiNBvrakfZdyTH0zF2EF948/LSuvJA+8ZG9duE3VxO17LTN3pX6gVzQZd79sdvs8QiPedEcVXy95H7rqpv/AbfW8FGP/9RkiA7+jT0y+KWTr6XuZx4Dj788+4oD/PkWzNMcdW3F3J55X9Xt2bvOaqM5zCX1quZ7LfGNkts/6X6xjUJyVLcN+Fpd+wycA3vyqifqu7zD71NwdYJPzU59dGP6Jjn96r3qug6a/wc/Phbw0UfV6cMHj/hIS91+ZI+BHJwmuYO7e94LfgBt8LlH3+HmwXHlYRf0uLn6oRvmO4f//KiX9CMc+lHhf5n60Fbs2Wbw/wrdvLzOFX2HM3U9eir8qMcD3r8ZeZLrGn2TZ/Z5SyvnWZHf/XhK+iAj5fXPmqOALoP+SJN+r+o62uAd/q74s62KrupID+R94cvVg2eX+LfKzzWv5Ud9ZPH9xS+SPS55f1foLu55hpqnvgVHsxfBt26TnBX5HH2QG5ZXnYP7S4M87zTQgy34nAyfwdeu7ndRt8x3YT9L5uxN/g2SUPNC4iRCD/RuyHtq0n8syYNug7/C/7rkU7uUffuLl+/BK9VZFdGRPSZ894yLwb0e86EYHeriW+p7dKc39lVbZv4vNM1oZvC1qrjdht9Lff+FrunXC062muxRvaP76tnZF/jasnK7oIdu1eGD9c+6b/oAGzPfguctP1f/qtjPA/YV5Hnk1PMBfdnXmNzCE35YL+znCg73qduTPDqTiyW4/gMOy8+Hlq9t+PgWXZjmaQl+/rhVgu7rV3MHyDdcpeQajtGhxRU5ib/orJZ2dUP3e0QfK/X+weKHlcevfhWTkzUwqw481dhVPfzKyBf4ZW9gbot2+JvHb2b9FuZ50vKbEzz10WxaYVawH9ChT/BiNjtw1lup43+z1JJzXfj0w+9tuM3SAfOrdZUe7H4W7hx+VzF9V+Gvz3xf2t0EnwHr9lm4yJLCbIpw2IsL71Qn80yfUHDG0g/dMs+X+vpWCF8d78C9kPlVZdHx/EMPFaGL2qHHytV34AH+dmpGEfn1JxeVRviv8KQLOvOajQL4x74XfRjm7hW3f73nBqKjb0Y98rN1bp+n4O8K3uSt8C98BCzzgDVzsR17ChX++RPNj5qxd1vLBMfzr3u9nb+yl+mpV08lfdUpe2EJc2+PXnuyQzdQhyeeLDwzAe8WPA953Vd0XPL4Y/aX7j5ec3wMQ/wGduQtyu3LHj6CN/hOyfOo+HvBrQs5eOiC6Vewj0mOzfgDPdMr54vgxjPzPt07n1jyGR/Zw69icDPkHBq5//axVNfl8flooAtasFe10/mX5ts69KKCV3/U4/K6ntD/l+glOAfU12TA7Xaa1+jAJ/Ur7zCfYY/Z/+e/D66X6v/3qbpecFuezwf7+zv0AHLeVPgBCm+Xc2mAvkDOgU/NW2iwn99ifnPmnFjF6IG1n/GI31+Jzyz61wH9zTq8dYUf+FHzqdQnNuLcWOmewRWfnZPqukp8fObwwDN1wJYcxbHmtAjv1LzTGvvKG0N/9ETfo+L1njXHe8J5+oFeTfjzJ33UtebWDuHXRyN8VfD9G/y9zxPbwSzj/O3QX647t1c9Cv6W93lUFkx6nRP+f7Oya+nXyjkccf4I71iC51Kv7P2yYE7yZzdb5tWPtjiS+3fCdyTN43+qA7Vxh7m+4NmLFXzpVuhM/9izL+CxXcfe6pL5vuDlOHjIogeLXj9mX2obvJI/NZ+HbRs9uOkzPNW6+WPw4AVXFwF6qr6dD4NaI87QeZlCeDD7/j32rF7A6Q6+geRbaV3fE57I31XRzgsvFXwtrauYW/W131oyt/oIHuLozbt/6Lek7tc8GMHZDD+tD3JbOzl82JDv0uP5drNYnk+IviAnb6CjvFxzDgw6rcDFG/Sv7+34C/1UmOHT8oZ+K/fLGfkBA7Oswffr5Cikgpe2kLuzSfpfPssz/izCqRNT/IRDG1d2XYXvZdL3RYYvy5RcrL+KXOwqnLbjJvOr3xo+rWW4dsnUb5bhJE/2pmzjY/XnN/1wViY1JzhaZunSlz7cxKmz+yQ85Oha22E5IBfLhXtLfsuCPdfM7A7kZMd2tw1nteSRfu6wnXTxGX+osUczJy/1g8+rnPe693NTndGeedSrm/bUJwo8uvSioc0zPsdr9cuz0cDmt+CGb7/wTKnfUz89g78/muth8V3Zgz9H+p0n9qDkevXsx+ch9XSbfEGp51+YI10b0Tf6zIPDp6WvPrHUg+dMeC78i37Y5C14MlEEjpzUf2UCr1uozlb9Ovb0Gx7IvxP8fmVv6JG9TvoFFXMjd/czzQvFLXRA50ZUWKnzC/xIyUsy+FY1+f2KvsPFo0d/5bocaY6AiX7gzdWA8+OZv3P0I08xeYQ1wUnmei1w9Mjfb+V8oW8s+KV62or5l9SxV/IF2INy6F+Vt7+iL9iwRyF4so05BxRfnsl3Vp8n4YcrzXsNNS9L80vwvZb6Qp6/5kWuBswRLXrQD+ZDW4f/wJV9u1/0RyfNn34C58b8vNSfP8HfpvgwL9Hxszea0S/4/s9HR33M+ujPFg10YwPq7Dp5f/L+79CXFI79Eb6Cs0vOnwodWKn8MYE37y15ffTbyWk15Eed6NPOzH2/36GTWHrmbOqvvdf9fe5H/i/3OVub/mpBf6PEZ3X8wzm4YJ7E3gA5gfjlon87o6Mif1HOP/QLW/V9eda5E/2MVROdxyIoBlGFT+Je82Pe0Kc+2qwbzOLOTvMF2p0meV/OdS193Q2+MXIOPcdx020+wnGW1G2huXYpc5Y/I/X1kj4pe0pt/KUER8fw1S/4nuCN4FONuZLwuga4uPdzqf9z8qSO8E7BpQt8ceLmJT6rc+tW4HALnampRQ32rASnhOdG4N3Ez7rBq+C3kXpceGrNSz3fHMTvZubB5cgLLguOnsxiHrzm9GnH9Gt7dp6wp/XoFo2g2YyaZn7mcT7QzcrPdT/27ufS0Lwrs+yzhzD0d/3CO/6qUv8v8BOMSvJcY3gpfQP8CPcGXWyTnK4fdP4z8lbkfTiYxSd90h+/rFP3L+mHfBXsA9gwqsVbU/yiQ2iQV9gv4wv7rx8DZAsTuV2S+mUr/LLJuyl64Z/83hat8CdOxrZI0FnV7fqbfnfq1/NwUkve7EZzb5/tJiKvcW23o3DRRr+6xu/qxD7VOktjt/8Ml5ojOCK/NSb3iv6qP4zDQ5Ee8G091tJHt++GRZE6L3hbtNMhPlmzRjI2q5fwvQaePNCPHPq7X8cF/PPwj1Epdfhdzy/85kH3o1R3dWIeLbiUoYuXuk7nqY9chyf4Zf4ML/xHP/RA3v3UgJcf5D8JD3shv9I3ojZ9xFMRJewnaP9T6tgjOQCC4z4jn+sK33z30y/yCWbsE9TaUc9Mt/RDc/qrN0tdv6KOrbHX7XVuXAkO4u9sVAfg8oo+xRH+XXk5P6YReLOnXpTHeQcv9+RR55ozM0CvdOM6ZL7P3rrgzJ68zonu16xc/o8+qYPnnfGnJtde/RDW9C1z5uhyfhTgy5k9B6n/DzrHx0+W/rTOpV/BwyU5plPdC1po3hZ6XPg6vsmjR3h7Sp299dS34BB64gfmVgX9hX3ejXWvyjJffKNP6cx9r37L61AfkvEr/cojuEvegB3f+L/8cnvB6THng/DYQv0F2vQfbvQpz/gQ7JjryXkLb/R3XNqqPo99e8FVud1IffNL/P1Wum/LOSC3f4TPye9Ln6nfzoa+Av0V5vbsA5jsmXM7Ixdn0yDHwvK8rvSP2cOAL680Z6AA94fmnv/3qDopG/XBvzU5htlW83HwgZT3/1Pzx/FNnfzik1Iw/1wOyNEcck4tyLtF70pfxlvmaBP89gJ4/IH8GuG/00a35YYL6v4hvuSLuPOG/+BSfV2/gm0zkgtccMUmC7MehYNmktl1h3z7uSnom8YNI3Vwl/1UcvJ65KSEfP8HPkVx9EofNWB+vqAOZ16vvivv7KdK/T/QHNUcv/9u8JaxV7VCf9rz8xn7PVf2AlpZnOF3/Y96fT7DN2Xr3Rf9AZ1jCV538b2OC8HZ+TV4rqKpda93X5X5MDSCq2b2Frwpfv8F/3r0GZ6Zn8X0Y8M8esPnX3jzt3Oe/YIOen+pSadG9xiiGj5Vwje/vRsE/2rkZIWcIzl1P7mCbvGGP8AG3W6sfthb5lILzp8eOazCZ5Mirojl6rep7wU32W9djukDVGbp2Rct/DplT+3VrH6kjpdzqIjxEXhwgqsDk6zJzf6iXljXwp76Ws1CmyWZWY/lnEuc3fzgK/7stxv2pL7ctgQHC1f2w0mcpn63Rx/w7XY1cgX2dp+Hm4F8RnZ9fK7Odu/CXS+9usMEfL26u8/g1uzSsOilEXrYueC3K17CvpfXKXzz6tG7/6Of+cj+9tmTjzJTXxR8pG+aJzoKTg36nGfmECf2Zy4N8vHGXK975tCCl7/kptQM+m4TPLejCX3QJ/XFngo/gsctpK7Et2Ua1EryrtfBMcff78qe6gT94xPnteDzrYCfoTO4710d8GnOV8FNeawFz070UWvsyeML0OZ+X+7+9PmYXMKM/t2uAS/fUCfuDL6xufBx9PjonuScONAPFF52w09LcEHOlX/4ccv1/499oXOBn8mZ6ylkj2vF60WXQy7Jnfd+0z846D56h/dxA974ATramHzwHj7SO3xIyMHBl2n8whztBb4qPK70zJPor5In2CQn6kv3WdH56/tFnoilv3AN1gPyBjUfYUo+1459IvJPK+ZnD+DRGp2W4Itjb/OA/67wvo0TfJFzjXmO+sewrztWX7MpOWYnfJ4mCftwmvMt5+yMuuBCLsroE3zvsVe3b9xzy88N+GD5n/+g+uXN7bin+SxOeKHmL8jnRN7/Z+aHW+bp8G8nPHgc8z6c8AkoS/oXQ92/hf9KXZLhk31in0z4bqV7AFf6zAN8EE4V+xghuiw5F26aj8IeneD6Dv0Dudj4vJTkBwmOHst7Pgt7cg7dBvmrwovlPPr1c90v6XGOLH3n5qn72922Ga4EjzvqY7VAR5EV9HVDnldF/b3qkc/x6YUXfTe5vpfhZyN+RU8V41sleBJV8adZHDXnD/1oGz//ZYouf+bJWanIi1rBKxd+7tDXx/C8pvA+L3V6V/HwIPgIj3XBPwfPfBD8FbxdZMFzDxytszf1ZWcJPNW72Vb4ZfSPvobgo/HzLr8P3PwxbMXR1c+FJzup9+cr8mTPzO/bBf4AETy25+Z9dFSOPkFrEId2acHdoRHga2fsCfxDpzpi779t8V89BQ8Nnt8EXwDrl5qXVZFLEJNDuByFqZwD8MvIxld0Ee8u/nLLHrreuVtGYWCTEB/sXpMc2Zj37eSFn7YMe6It+OrAFw/ktY7sqhX2DH2CPXutH371EPZdXMfXf2CTATnYgqOftnjCN3WDnljw9GDWQ35vbVELRw1yAdfhYJCGfheGhUm7dveCHkB9rUtwtLyS21qyF1BV6c7ud+xhydc2/YG6IWegnZaG+Vacnsw+kftJ/vlNFlobX5zUIy+DyCq+VvClXOfr6EkP6HWY52dRi/yVsmKO9IC//yP7iuw1gVfnZpTDo+T6udj8TfUCfqpzk1f28y8W/embzrOpO307ynx+zw/len4cRHM/67M3kKoflGcP6gFdgTyvD3C8xh7mUep7+raHJj6pM3xQ+/jj7fB5Fh5ai/n9hH7cK/6DV/iy4GHVEPycRegzD/jNVvC7e11fQ0d7UB3ZRV4n+6P4IIKHY+b4j/iuCE5v0CXUPHzwA11PpXMlx17DlTl44UYv4Emd/kdZwTM1r1Hq84nmo+KbIO/bP3Sq+KSof11OHo5n7jJRnxvD/OxN+5f4juyzOx4u8RllX43zgj0F9VN44FwpyDetcurmBvggz+MNnKs4Z/C/Ie+mgl/lbXRmN/qJW56nvA9r9kzH6mswUn99zQsQftogB1Hzql/oF5CDR/0suLwBrzUvLVdf3ZG5+yeOwZ9lk5yfGz7brf/8BrzmglXdV3y3BQevqqvFZwa/0xrnyUR1A44+L33w7JV6KFN9luZnf+KvukAHKM97jG6gRMdBPwc+PFmhC1P/sSV8dtTB5+WLvqucFxH9pCJGL3bg51eTqY97Rp7iqhf/Mk8Q/u3QdyzzbmD+2sG46IZ2OGL+tbDZIJibboL/vyv5vH2ExscH9lSnGblKH/gsG7f6xTdkaYVfJT3BuYXRr+Q+tTzzckv/ckB9bSx1eZ880708MHiWovsU/H331NtF9EYf86VHrupTGGZREx75YONvO5sGDQ9f9OirSiu89M2hM23QXxC++xn8K6Mn4yZBo8ZewTe+VkM/+wpDx97/d/AS42MV4sfaFbzHV0D40Yb7SdELRPJzj/4V/9X5jvnakpzsN4Oftfr/pXYxZF72xtys6YR3uyd0ZFP5R4LrD3Yxo696Qz8Qt+kLTHl9c3T/wmeFr36yj/VN3kAywN96z97ExRVz/Li2+H63m7HHL1D436NbNcHpk13J6yyFb65P6AQapvgLP4qkb1YWvdOPX+XhuEo6nr0M9KybN3JcRn69FT4s/HWbCT9NnNksw3mWBnYThrOa1PvlSzjP07Xms2b4sTyFZY39gBb+ASu7a4S7dvpAbsspTl/ox1ZFWrP4CrTZK3gPN430x+/G6K925NIEFXPoCz4nOr/fUdeP1+BsU/c6md8Lzl0d+zlFUKsi4aMN5rNb6ri98Cg/XYE7wvfkOsrRDQy5Tir2xq/0WXPlD0fyqHwvUh15Tc5FN/0Bv8/kOV00TzNEz3Tz9ANi8BodbWTo+17a4EyP3MBv9O2aByX8S+q/GfrOWx59W6mrD/i6jP/YG9I+o1z/W4MugOtqon5XN/b/5fuZo28QR0NySvZyfrBniY8LfeH9AF+uPs8z1P6gpU+x4edT9qdONfbcv1W34EYn+OjZaQ44+F6CW4/ogIWfHeBVB81t6aO/uvA65fkd2V+S15Oid5V62JMrju6K/uxW/bw0V0z9B0/si5LbSG6S8LZLjXn+jP5JizmW8MMmdfSuwh/xnftZMIff0d8m3wy9MjmuHv69Q6/7Ro7M2gluyvl5IpdV8P6gOtEOr29Dv/qgObx76vrcC/agx0L+c6KOxrcWX+3xhrnXD/kJh4Lzy9FX+aVvIP/fD84zeV+1X3LD/w8+GrMfcKAel3pb86mGqptl70B4MTm16BtWHr1VQR9ipHM612mqD6Gjz2nY0zrSt5Hbb8DP0sHrDfv+z+jPNqXUBdlc9015v+Xz0Zf/U2hK+quPupdBX2FWE346PASzhpwX2WewyToP5BvMY3xWF7wPNTv7Cd/bSWi2T+TSpeir+nFcx2/p3STvnrqXfqEU/h/w0MWQPsCX5pmyr+qazKd65KvCK40bs+/0aaTuN1ZwkHnQIHqWehkdf8PPF/BU42Y19Ewd40r4YsL+aZAJvk3/gqZ89bNPfh/4Wci+VcM5w3zq283r4Gbu553guRBeOYvCls6Rpuy1X+x8FbySxzrL6XtGZj4Q/MbPqq1+1nK/9CXeHToCK3i7GKOjWrn5Pkxj4eH4Ypfsq17YY/j2yy46rD/DnlaDvNU+utWWF17aLfBl0bwuZ5ZN+goXcgh7Hn4bM++P2CeI24KLiwv+VU92seF93JnlAz7Yz3a5Cnu1uDLFLewVcdMLzg6E17oix4ch8qsu/YA3X7yGg1oSu+2COdU3+wIjm3yazTBcZGnXb7rhGB+B7TCcsm+1fQv/BunA7n7DZSN1fvuAnupg9mfw0pEfUBboAzLyBnfmUOPnK7evhacyXZuyHh6Er6ITWJVpYNYl88tPMxvyuXlkD+BMzoXUj3v0ALnhOp5wnT86+qFL9rWeuC5Pco7RL6038JVakBMYOqnzG3k0srMUXWpupnP2AGJ/zxP4QqfVsNGKeT65gOyn15vRn5l9BY8mmrHPdC6ZH3XQKfSZVwhPeyL341qQ1zWnT7cFf64D/AKHd71kXocH99R3A19Wub5vg/s+0iHGB1tzm5voWq/k5wm+7tDpTDu6n0WeqLfC0/M98+An+Jrw2wk61mMMTx3f9yTYr8zI47gqPpGbsgUHJ+rXMaU/eSNnajxjv2jNnFxu/4hvsryeD3xRDuh7JjX6hlN8VZh/48uwl++t4Dh53+QHLNr0bw/wqY2/59aoj/ilYG/J06fpkH+zVP+SM3xxRw7OQf24HuiLTnx+pZ7/tfmMuv0Pnir8uM8el5w3U/wZ9tpnTelrztnvuKJ/BfdqUY89U3Ij0dWt8ZMhB9egv1D/vSm4vWmS4/jK+zs15EX0urpnLO9j7tk7VR+ZT96fPXOztUHf0QcXr8qT0Q3jd2iFV6N/os9LzrW96/WP6g/4i+5KfWjxrWJ+5clfkfd3V6PuOdMfnjE3XDEHwL/FkV/Q4vVl2nfG95A94EruT/CG/TvOH5cJfx0+s1e1c8M6/DdGh7BsdD/M8Mj53eH1H2r490X4U9XduoZfXUze6JfwL3DjXfc0M3jjUPWpJh7TH2ypT38hPIwcqQZzoMy5lPq5YRY9fKZ+rBvil/JqBK9aJXOtRlAbRHU/f8V/Wvij+qw07GIBDjrhu8GL5lptBOfA4ZD5Vuqc5gK8k8fSAacW78Ez8yw3D558PHTTVx7Xe7ehv7C/78vGk//nDfA8TRyPvFMdQ2IX35pvRZ5KqxfdjOBc0MDHwNK36MA3DX6s8zq5g3X8YoWnjvARFN75QW5VYuh3dNAJnIx7Qxf7DN6mPbnd8oafwM4uJ5xHG3JZ3/Hfczv6rg/gar8pr6Pw4LHcbnbnr8WQvYCRLRbhIGZ+tQo/4ySwqxf63bFbP9EPqPx6jL/Vgj3+7yJt201KnTH220s4s8kEv7+lS9a2nDKHCv2+E7pmOvL0Tas0N+UD+dhH9gKOJq0zz6qUx9bCXSM9kTdwyNC3vrIvMOD7woGvT+FPzB7vBT5Uwc/O+GYILpziqK15LdTTk8fgxZM78MF8paG+IU2pg6faB1uTB3DtCS5Nf+GVV4suKiaP9cI8/Zk+W70XTdg7unp08Dd+rr4ET/CrO19a8PiPWfTL/tM1j9QXdF+hH5iSW/2EP7Ev0GH9wTf33O+lEJ4NToBDeUquXx0fuoOPPo3g9rFkrvwBrzpqH1j9ubvUoc/sm5E/46Z7fF5fdJ+qCb9+gh8d6Yse0Bngm4xeNTd3PRh7nfg/TTZBkUvdy3ylup8Hgmsz9A5yHS/AyQs5XsJ7TrpPUHJuvTjyAA193iY6qRvzcO3fsuca0w8Yow8qTa55sCt0rL4UPiv8a69+gnV0CZpjL3jzio5Lrv8zfQOpm9fsNQnffUQHt7HsH9Sowx34vG3jg/DKOTp18v5J3TFEx3wq6CuM1R9Bc1TVl2cNbg3J0zoW5AFO6Wvk9DP3bfytRtrH4H0tm/DVCH3rgM8H8y7wVep36wXX5bxQ/cUGP2n0Zh5eelb/WeZ98jou+C5sqnt+tfDZtd4/OqfRC+faD/XFqqB/m7IPtcMHe6X7CJ93P4lRHf6585nmEE6YR3l8su+5sAV7IXsbt5jLMueDx29t558fxsGo0fFu+MP7leALs1TfVfV7eEYv0iikLi1Ccj93XNeWXGapQ5MYXqX7QRsndWvUjjPr3uF3KTqn2DI/76Kz6tLnNCW+qGUYenz7W8Er+05uTv1/E/zCv+/Tztv4BEqZf6Her+lcSnWi3eCNeZHgWsD+KHV/jT5BIHwRnDwx13+x83d8BYVnzrn/np3dQmOiR+uOwWsc1e18y3z/Eb3BQxtd64x+QWjmqfDLSOrvV/xXE3xeoiwW/hjSh5iaeRJ2M/Zp++ixEva2Ys2LedB9MPy52i66msUBvjy1LsafpW0X+MXEU/yv8Dm06CN8PCenoNeLF+gYhP/KufTM14P6rjTii1v+hZ/NeEbuQM8mocfv2sVXu4rwb3k0qw1+g0e3FNwk/kDw1KInXdXJDXS+6ITfzaRH3f/TS852/Uzu1cRt1Af7GVzNa+QKTsNZMxG+GqC/+rL4B1rysKtwb9Jn+gA6vzrE4d6+d+3hE13W2R0q+gNXu9+Qj7Wn3zot8A9YhHOfJOTZvpX4A0TovR89PE7zn5v0s/455v+6r1+jn5r66Yx5yoz6/sh8Q/DnqUfudDd49OirNvCpN5MfBeeiGD9BqQsP6IBu5DNPH4KnJr5Xj8yhQvw/brHwX6n/pZ7PwBGp107kpArOJvjx333/1afTsTcuf5+xX/pYSB3M8yyiiZtO+LnBV+sYo8NSfvakc6BC+NB0DX6c1F9EnqfqFqpuHT89wfs1OtZTITxNeCDzfyO8UnDy1+RBUPfdBnqdKkdXprqkEhzdZPgoHO85AuMX/Ac/2TPasRcr16/g4oP67as/9Y3H26DPPGn+9p66urKCuzv8YPFzErzCZ2aHPunet6iotzV3MSvke3kd+BHG7PHHwWZAbk0L3vds7/mnL8of8aOdzLidZx62GfDzL/6fA/QZheaIn9GVHZgPyflRoFPYo2+481J5Hg3qfzkfAnj2xMm5tSVHVX0G7rxY8K6HT8RO8ydH4P4n/x85z4acmzvy+sgHq5h37ag3ftHbyecsoZ/CvB/dkvppZ1f6pkc+Z4Lfdfz45XNUah+DHN1sqToF8Fvw+hefry35KOSE8z6i72qzH2bYB7uxvy+vd2JGQ57P1GfMQ6IJfmNy/5a9qYnv1OwwDybsw2UX+hVd9K/Ce1f4VR2kzvLoTPMkN5t3fOgj5lS9Kr7YZZu6dMFeVZqj/3+jfzi1gjddcqqW74KDghMz9vLRQe3xL0nt/IRuvufn26Apf4cfSYffz/zdn4q5EnW6ew5eC3A0DZ51DuWDZiFf6R94KdSnU3JZTlIX4ut3xFfpIYvWyl/j6GoFN5uN+Jc9Vrm/f/KVOda7dzXmUS07fQme8rjtZgV7sA0z/0UHUDfzh+BViKBfPDOHEoAf4QeTsJ/w1hMeNtf8rci5D/qyI/h6bO57WyH6r/kTdb/6sD5obraDb8Z21Qnf43hPXrTw6cItW/RX134Vhp0sPsJH0zIemdUQ/eo3OS1Jm/lUGdqKc20afmTxs1u6cMAe1/pKnsCVedZvSW7rAn+VnH2rrxi/wDfysPt+2wu/TFLHn/W7SJ7cthBemjTs9iXM43Totj4ssvTbl4tw20h/nfDUZZXOzD4N1+oLsAirdnpwhxP61Zs/pPRdc3so6Qus7H4fHkt0WM/4X33Z8hE/bGPl/I3kvCOvrtZAr/RMvblFPyj1fRtcFJ72jA/HUXNVZoKL5Kx+ocfckaNas1EHP8Fdxp5+Qt37Y6ZP7D31mVsL3qZWeM5Z/aJ36AFi6s8Lfi3y84tHT1DHR/DDTKfM7RfoEE+al7q8+5bK9XPFT0uup6OXun96oM/Q0roVvcHdh8oz96qpP/2r1IPs007gP8rDqx57VD2di5OLXTPRn+5foYedRuDrmX6e8PZn+oQHCx9dUFde8U/1mgc6RXem86+T5hn04VUHfKYqR13eDXwN/3DFndKqPhX9wZa+5Sf4dW3jV1XAA3Vf7YbeXM4DqU+b9AHluld/VMHFN3Bd+J6j/6H5ixP1FREeWdCnXWu/w4Arlj7wO/Mi4YENeCZ+0pyLJft1owt7XWfmUNsm9cmR+c4fOF6Rryj3K/X6kT0I4YOW91Pwt44uVPjeWn0ECnzG1nx98/f90yd8TIXnzdFDl+j85XUVVvBtUqpuC1+VRcb339y/xQ+APQvNSS3hnQX/j0cruFrRB6dfrX4vKfsrGXMtdLbmrvvKyQdYV/SDYnRUF/TT+FtTb2wc/FZzDIfsj/nqnueyMoKvc/WR+UXvsG50v1z2EYzizt7/PgQ5/WA5t7aNzjN7FQt0b3Ju+VLwSq5rqf9zclVH8KSNDb+VJ+3CXhkPzTKhjzp1C/UbFfxZs5/axUc/qrGvauCDgm8NcpG8Wy60H+nQj/YEntxL8Fyjr3khFzVCrwRv9PQJBrGU8TX8AOTvx9ThgZv9Uu8Hjj2pdnRUHppHr9a1Bffgtzf0UQnz4IcmeNmC777BY5/QJbg+OQJPXt6PJ+2rFpw3z9ofqKKdm//jefxY4a9RM2pa8gPa8QT/wpaFb+7l95wHG/SrkZ9j7Mt86ht/VTmHfnnef/gfxOhtl2vh6XGNOV53EDv2quJM3g+p/zu9+OaWU3wTln55hBff8BFIDDngR3KuRlZwMsnwO/0Ev+fk2sa95MMKH/1UXtsMv3uCt+t++FklHbOZoAOo8EX50v/bnJyxsVuvwmmcPLuN7vUf/XoteJo8mO1fOG+wjzUPC0su6zbcZ+mf2f2Euzxdwlu3zTT3+0dw92D267BqpjV3aIb7OD25ww97WCezf0A3IH/3Fq59OrHyOflqCs+fxcGj6qpO6kdi7/zq4KT+rTfwFRyjF2jRfzoXghvkN+f41CX0Nyf4/Z0NfOw9OGX4/f+jP3Yhr+9R8It+5kHzR5v4En47cgNzeN9e8QDeK9fT2eQR+oAWvhiHguexh6duwQGv+D2gDt+xN3smnxn9T9l9gz/XBvQHduiFftgb8OiLJn30Ay143ikX/ivPAzz/T2dQY2511DnHF7jcZP4l50DHjwfUlSfw4sAe5qSufQCtx/FLoI9Xsudbg38d4dennLl5xfU9hUd59Q+b8fo+yEHZ1PA1jNDx79BZ7nrM3XW+v8NPRf1rRhW+Cu9W6n3Bsxfm9gX77nIOLXvsGY/vutX8yus4kBN1Kdk/aGveId8LfjbVX5D50+SR/L81elvhp5q7UFbsL//B617Yh9jqvoL2fbbw2pPue5Kvw55uSC73SPuZbcEj+rE6r8cHh/nVFJycgHPFgD2CiPNgQR9XcHPDvE3wu4SvC346P1HdlSNHsfD3vRB5n9VHem/xH2hpfo4bdenHnjz8El3qSP1m+/QT5H2O8avZqA/Z9L/HycHXykk9sK6xN33RuZb6GsAHp010GwNwOCdX5a8MpkXnnxsu+TvB1a7mI+ADuKyhfz7T33zFTymjX7eqpA5N2rZoMm85mKLLfCIziwqd0cjOnulT5n6he6EFeVJG6+gPdKafFv998G3RD5p5PDN3nOoYJzy0ir/JU0Xfjw9/iD+VG4LDJ7foBC/U065BfW3wGWgNhHe73b1PILz22cn1e+8L1P0s4Hm36d++DfCtElyu4g/0BMKfEyu3lzpe7ueHPsCnm/XZMxBCIrjeiz+p/5MqejSLcdA0+MB2mU99oc8Kcur6IAya5MAc8UP5MPgG9MgduO+revbFBvHYOnK0yc1eoxeI9XyhzqfPOsB/9YM+7P/9rnODP436V3XCKEtCu1qqr7WR8+od/8FVIg+D/9U+/GnGN+p8ebyaW16Z948NeqwG+wBf7Ln++vUH/zfLnuk0Txp+PQmzLLm4zTWcGHwEQvyuO36fh/NScHZTC+c2jW35i2/glym/wo1Nndt3wn0DH9ZmeHLp2u0v4O4O34DTIH2y+164b6dru3+iPzC3uxp5BB+mPLI30kJP99CLzma6DJ6yu2/fHv4o9XfNM68+ko/9Rb3nG9S3U/hgCz51HrCn+h5ca9HG5w34aB99qxy/n/gInBpSn0/Uj/Wf4mYV9eAxR3xT5e/rBbr9r+BZygjmY4KbRzPtc39T9EhVG726Z381YI+pok9IvonmsNyCWyP6seiiMnjYQfOy8XXB1wofrCdL3Ys+nvn5Ahx4RHdUN/RtP9kXa+GnLNfzmte5Zy4D/ufkccfg5j/y7anbXR6zR7qBv54Fl9CP7g1+iJqHt/PCuyuLPmrG+RCgYz220Rt59U1A51k24Pkn+r4/zAWPTeZjBXjxhA+X8NsAPremjzB5g/et0W2V8X2/SXX95OB5wUt8rRx+Abvg4qjf8/98Alr0wWeaY9vDly8Evxvo63fsScn5dNQ9tiH1+tapjw2vu8V5dQDfTtT/Uod73Tcr4N8Lc8+F7HEeXfCB4lxiXy17kXogGrM/K7x0Z7I9+uMU34QC3zOpM3bkt44+6bN8sscn5+UvOHnR/FRPXz4kj0B4/wx/RDm3ZvjAHPBJl9exJ/dgtGVu5ewoAqfb8OwN9Qc5Xbovq32QKXnegstHO17K9Y2v1cc911v+H4tep+mzPvN+w3xM6n7n5PkW5EOQB1/J59Bdw7hINuSF5j4p/Oox/PHx0a/65Kis/LLD/Kbwixg/wNAtWuCPRb+Zqh+A1O8l/DBmz17430X1nvhEP1BPO3KuhI+4QPAXXjvElyV2swa4Gmq+SQ39/oPwT/ZTe+ilruQKCD51/OwE7o3t3OKvepY6nP5sz7FH4KJXM+vx8zd8oUyTXNY2PPfDzDWX8JEcK8H3CT4uhv6EW6GPbaj/VIN9gzV+qi3BQfB4rntVRnCbvJgac60huCnv0y97AB15A9lzeBcuwz5WZpZ7zo0DPi1trpnFDNx+suQEoAsTPO3iRyN1f9sIfroT/dYffAsFZ39tEeDbegNv+3m8MnKupUXy4YS3pvhcL0v44Bt6q+8iPuNz9d0Ujld8s8/ascJTbYV/4Cj8GSRTW/bQAZR+9RPmvbTr1rdwXCYrsx6EU5u+2207nPTSmRU8XBdpaXZ78gJPZvca7grBz0OL3NbS7070X505jMgXfDCHT/YFFuaQ4yNwRTewytMBe7FFlbbxQYziSP2TpY7/Jr9ZPr975htHE33Z6YL+Z+e+3yl1N7oq5vJTqafhi8IfL/gfs8/ejNp+qtflI3sCwtcMOVOCfxU4Uumc+Bsd1lxzosEL+G6Bz+tR+4rqI1Whp1X/oQb6gUf20OF1MfV3i5ytLjqbiv0p4W93vWsC/j2gIz1U6BrOzLcmRs6Dg+pSZ8y9Fvjbndv0hdvq702/b6d5AF18YMbsB+k+quDklZxr+svsIcl1/NSkzm6wN1rDz+Du1/eldbn66veib53HlPCmFvX7C33GA7jHnkMBb3tH5/UJv91Z8DQAN6bsix0yfAWd6li5/Vn3T5/Ro23BR/k/dNGTCT+toevaq57ziXnVlL6wz+4+gKcm/YqUuuLq8Bnj/3I/V9bsa6171Avq73fUPMNe9+xy5YkjfPvWnCNT7YNqzsnBoheZwmMd/RKv58aM/vKJxznyPEa/vL4H9gr27JWCg/I8vODuzsCDt/Rpf+DTguN1d98jzcHdAznS8r3w3TGfQ3wVwfNljK/tEP5dqA9sk7n9M/N+1b+eyJsZrcHZLXvI+woe/e++xyG4cMRfRf4vy0re/+EhGLuON39P5Le2fZYGznReffYZOI/+fxDUveDJqhv+xknXr5pc13VfHNgDGrEXGXnm1459oHe//CCPdESuSBzT/2yQbyo4MdY5FfkDr210/n3wLYC3CvFK2fs3DeGV0wf2n7rWbfDxXwq/o39q0Ec1B4JbswP7UE9O/l5wcsv9SR1+s/MJ+1hd8qfbJTz1IHgXbRQH9f5T9Pz/zDzD52pPXqtpyvU3fwyDRjRnbzUs5O9mW/IALPpZuZ8H4dvBMzopclu0bzCkb/pnZgVzp5ZlTqV61Q/wNPLLLnqE3Ms5lMZxCz8rqeP/DLmsTvB+qTkrsVla8HPkF0/4rFrmVAY/gcU/9n7lnArDfiV4vGqh+yr1/QXv5fYdzW3Nw48G/dkw/C3jJyM4+h4ngVm947fyYldP+OCkdhWzz7on7+W7TKZ+3QtHg+Qffiu5SXpO+OuiSo74YLte8kpeoPDTvikX9FlTt5uE2zJt4Xd1zPADWIaHOC3dIcZvZWGl3t/69Mkfeuy7PjnhqYcqrfnDKdwX6ZvbTcl7/UV/tWnI/W1S9swGTvewok9PnxMfKfYPOe/l+nocMOf/B241mZcLLv4w/zjTD5x0wdnQTiPm9vJ/6uGvMuE6PDJvhr/1yHE9Bk8uWrvpln5qB74qeHbCv/rKHi0+hD3hr/hqNeCPj+hOcnSx9Qa5AcoP+3YaBDX6j2Ptw7bhrY0Bc4sm15vmez826ONG5LMGzIUEp3b0FeSc+GBuvWO/IU95nBN7sHLW1u0oBA87nr5Hji9MyNxli75dXu8I3X1l6YMs6SdP0SMcdV/yhT7BGdzbq3/hj+5z2uma1z9GL4neVedXuh8bq66L/uzdZ7CA92lubK1998HemHv+uNTXV80FVD8UfMHZS31i7199x4XfefRjB8+5l9NXPdAfX5EHiW9gIXxe6vcSH4HJB3P1f/R1zvikoP9y+Kbc+P0JncHG8jrUL/GquagVOQ8X8NDZ+/OY4Pe3Mfc53A498ET1eg79RIFOROoYwes5z6Os2JMO/9v3H7PvNcGHpmTeJTz80MA3cEwfdE19sFDd7Sc8+ok+xLogp+us/tvsTZ3b9/nWhb3XkfqTdcmvwc+FuekWny95XhU6olxxukd/a+G7sRuuyf+r2WGFTrbr5Pyb1bpf5GzJefLlJp75U90Va/zner5Ykne/IWe5m8dPzGH66ss8o45N2ReSv4+lDmf+lDv8+Rz5qQ32Th+FnwUPOfkqb9StAXN74W0J+Nn08Tv61aCkv9kBnyLr+txubWY39Fc77SPEwuNm1zAkl2VO/nR0QHcal9Gfpf8qN7PzH/a4TuQKtMA39yl1Gvi8DZ50j7YLjnXMbAfP7puFge923Fz3E4yd0Q9GHzVCXyB4vKSv8GRnA3h1XXULvfjXzSf8/s3N6mFcyd8te2E8AI/38Nuhk3NDzh3rl9/sGYzc8h2/wSF6VduMLftoXUMua4LfYJ+93vcaud8JedhvZuHRGRx0Dwvd2bKJ/urslqewb6X+X7nwp8Sf1YdfDcHT4j381HPvjxycDv3UD/IGNx1yr7p2nZLLGvvNIRxV8T/649kgmZjNa7iQOsStq3CcJ7kca+GqmeZ2l4abQTqxuwH7V1u7u9BH/bU7Sz9gafajsMzTqT0Eoa+lNXMYoGO9mH2JPkC+jplrOSt/t3JphK/gAL2E1DPyeX1gH/Gs8+sf/FGfHfpu5iOCM4K3O/YBDuzlC05UpttkX+ixF238tMQXq8X1IHVviv70ovMkzVsquD5fveDgTPOWN/TzBJcu9FtrA/jJN/u0KT6wjXY0ZM//1kNf30VX0PDTNrqCX+ZVO3T4wouF7zyikzznzPnVJ64kT0v481r9EJvMtSbKk9lvvbWZf1Twvoi6cenQud7w5V6orom8QXTj5DzlI+r7s/p1GfZMS82f4fqvVG8QwLueNJeRfBXmM+i3Ji/qh4C+Sh63ie6+zO77A4LHz/gerMnnFt6713ywg+aHwIcLcFb4NX1N9mulfh/Dvx/1eRn2mt7pRwoP/gcPlb+vcW7t2szLj+gCntDNr8FBeR9KdGm57pXmnufVRvf0Rj9jTz+RnDDqYK9+0OpremV/9DSg/9sityExoyU4KD9v42NtmB8eFLdf6bc2HHnVJbqIE6+nYUc78PMVn4Wd+nc5zQnQ1+vJmX3kHOnD2wV3d+icl/jLMJcv7ry4VF9BeV/xr5Fza+voj8zB/Ypci7LJHpnmB77Qh13hY5PV0JPI/3fB3vyvu+cnTG02C+a1zs7/Wd6fth+qXqxnMxvMM/YBPHvHDvzrtZPUb5rhX5aEfrUCR73Dr66B/0ebut+beR3e1WdvlD17s3iHd02l/g/DdtS07EXl0Qt7/k3mTMLvwkr46uIvaJIHNW8GTzV+f4WXtv28hK9OzbxN//Sq8/YaOX0JuQE1O1f9ac1J3W0a+KL8CI4LD17MgzdD/uoX+2CBmW2o24UHC543yKEaBG+N6NnOH6j7P8xMeeSTdc/scx3NohcGPXxea/DYG1+7Pro5V7AvNtB82AF+MN/4V7Xd/MQ8zrtFwXzq1zCPKuT1Lj7Rk43R43Z1L/UfvgHf5B8I3/xlL6tVE1xl38rHzrOPpfrfNTqAI/nX7UaMz2yYNuOe+rLy+pcH+O8bOYgfTnis4OjPIK786l/4UUvebfEZJlXyDZ/9qaFvjcO/XvxKPtY3fgFFxP+x57TeZ0/gOczL5MeuR/gJXm35EQ7j5Ga2Llz10rHbt8NZM925fR46I1+Ft27k5/Zg8GlZuf0X+oA3u0/xYW14qfvl+xl5g1VGv+AHf5aC+dWyTAuza4WrMqnkvIBXfmsu84BclZg9qSl7f8IXNL+lVsGjvoLHirlUF/72w9z/4qUOyf+BDy/0Ic9xZOx0wp7Wh5nG9CNP1KtX9hnlejtXUdtOx+wpefUhsMz569Tpb5oLMyAf9ir1v/BTdOzgr+DcE3tOgjtS372BPze9zv9xPdfQ2Z8zdJur+94o86ycvuQ/6sUGOgPm/OgfTrV7npJXff4IXBQ8DsHNinr5hi8y/Uf0XPkvfUftX9QdOthf8MrT95Q6V/0UzwPw4IO5XkI+leC96pl2mt/1xDy7sPI+nEp0l2/oRf8pPpb0m0/wsgqefS7YNxrzdefwc6a/zX6WJbexQh/7xlyfPjC5Wif1WVlx7nh8nQXnmszrS/xv8RMYUPc7zoE//ar+se/0eQr6y76Uupzcxx7+fY/g3g6f1Yv+f9+pJ26GfNmYvaYz58sT+5+Ch4/4x7J/od/TJ8rb9I8L5knCg2dOzsGTAz8/eb+tHb/wvs14foc2fd0t9ZBTnUebc2UQXDSPZkA/Yczrkcf5Yb93xx6a4Pi2wb7xhfOujl/3vsG5/0G/YkOuIP8X5jbkL4LT217ngTnYpNk5+GFJbvUfequl6fbp5y6a6ARu6Aef8Qn5a5CnukJH+eBWu/CbvX+pS2OH/7+BhwkOLNFlSt05Zn6ue/dhjI5+Bw+cO3RHPfaaPkITs9+ZyecGPdI3fcdEeWEjHrvZCRzs+3kE7xW+umFef3GuF7z4uMO83fjI2/kfdX1pBOeEf3b9/Deo1wRH5yv6Bj9u/oFe8pl9gXYRreh/NJuCk/Mb+PZHnR8Kz3Vy+9cePgLCZzW/6sy+wbt3Noxz5lUX8LOLb6HgesfPHoRfRuxF8Tgd7wbgZ0CfVvimvN49vgbfhrwA/AkXW/ZO3w05COwLuxs8tGsWJ3j0QfgxvL3E50peb2qWO/A1BVcFRyduOUGnlbEf/Bnf87Xfe9T/NXwWX9lH6Lfjlbzv4YeJt/gA2EJ46dKGfROf0Df9Sv2PD441ycSvO+wL9M26zfwqwY9llCW/brMNRz759MJbJ7Xkj/6rG6TGlcf/8XQua6kzSxi+IAcghoPDTgwkAdRWUcIMAnQgQIAADVz9X2+z9h75uJaGk6n+quo7BGbYH+kypJ9fqnJHn7/A36qoCw7dv1A3K30Mg5OHnnUWHPBlwZ911H81BxWcNPkCH+QOtFV5hBcb6HWfvWWF35X0vWMrdfLeQadaY0/lfFOv+FvM9szzntT8i/tzC69H8OqXzjbUmRL+1V5wIDjvhO+x3Fc3+LDkCqTsuX7BTw3u2xs+g/h+puxLJuzzx+RZHxX76k/8DEM7n/B3n8Djcnv4bIyu68/VLY0/ywmflz446OL4QjN4Xgr91d75Ex6YG1Tg6AodFnxN6ftN5vKbXR7JjRxt6Uf3lpwY/FnYl1zhh53hY+3hsUp/KTin5XJsNNdzOWB387/cFfykBP+BR6UvbeHzcU2pmwfqwYr81IPTFSzAc7/s8aXOrXjcGzklgvPOHXS1htc9x395797PrvOXVvATnD7LMFeQehTCu/XxU9nBsyc3wLBXO8OHOuPnXDmflsL5cbmcMM6JCb5Y6NNyPocb9R3eK3VX+oAZft6WHBZ8bjrsr375XC/4S9/IOwDfefgrHNifOx9D+VxWJu2Ax5/Uw5/6SF7LkdwZ6dflc5DzYsjzOph0Bh6+unxfwZnkTp35fKR+nlL2Szv6Jcd3kD7kg+vtyE1L28xXBWcPwMElvlPyezfyUeR6I+rvcRj30LVt8d0if6HsNsw485ejbo15cG7R/8f+puzWySMohsyHptSLSpOXFCYfdi19v01i8kC1Bz/oif71RO5T1wMnfuHnNNYPXtTN4Kta4vf8FvTC6GTzJ+rnO/v0mkIn0IPHtFL53uWXWMGlcUh/faauSb2qUTfbZnlkj7Wwgs0F756NOYMb3+1y8MhVRpeVwofq+x0j96lJ/RfmrfkUnqwAwhJeVdv1/1X0Sz32tZvrkiM4ZX8vfX1d8XyYY5DPNCQH5s1vFvhRH4NQ8LLOd8xvtZXnE1p0BS9+px6/wVeAR6bhU9mogb+18qR+LhdSZ8kr7PI8+lb6fPJf2Xd1s3gDz1VeR2rJE2T+sZa+v4hL+FhREa/JGfywUmfzNTrYF/JakzjeqtUXOtbMrpfU473Bp9WLM/ZBQw/8qoP3MAmt1NHvDL/WOzmC32rdlD4jmZhNHPxY8lqW+KVqcrC/UvIdPb4vzDYPcpXU8LeelclVl9tgHUo9PSyCZSd5svsmuqydLqWuZn15ez6D9ajfUMcefgJtczDwWI/6oINzSs7AhFzXgz38BftOf2f2r/BgE3J6h1k8w2/1ZPFTOoDPemoub1PIPr8OTrpRP+v01+Rgu1zXX/J+vlX2Sf8q9SdkD9Jmb/+soym81PowilTmcT/WqY/oD+AL3DNwEbp0fKcbXKfP/XpR/FyN6z+hy2zEgksEz1kPfVYP/9R3fOjh4+tsK/dPFJJP2ECPgK8efJtFxOO+4dvxyFl58RvkZM1i+la5Xp05pfO/E7w0pr+El8Xex+2zsj/qZG7wd0FXzv1eRjH8WKlXhv3VvZA+fOr2cS/MYY8Z/gAxOqc6ezPBsQdw4VXBP3sjb85nv7Vl3pI5vtgR31hyFSy++hl7qBZ99wrcvMNHDF8CeErSH1/i3h1egcWfkfwT5wvt+uI2fq340jJPqMgfwc/B4/X9onO7KHgEBt/9IzqDN/yptnJ+sTfbZfTVJ/j2Ge9j6XwZnvm9DN/rG/6u8Fd5nAl1FX6GBR++sC8sMqmzWcTfR4GfTUl9nDo/qh37TsHDK/wT5fxJqf8F+drT34fvzCPH8JX+4ZHPkHI+NNnfbeq9sSbnT+G/6nRhB/yvpP6/87g78Cf+LpyDsziIRszJP9l7ZTpd+bnuvqrxwp+zn/rz/K3XbfA6lug/XL2Wz9s8kaus1KaBX8dAr4/BUCWRFrw0xGc5P+G3tNX5C/X3iA5gWMUrePMBfvjmGZ2SMibDT2quFlIXCpfvR10bkG8SKOeHAn//qPKc63TxkQps1NLzij6+a8hXVfGXwT9K6hj+00GMv/8q8BU81Cffi/GrVn5rFMfOnxp/FvQGQ/ylcuc3YBeaPX/k5guOH1XAkxKcO+LxPanH/H+MX6v0+Uf8X5vkUy3P7LEC+P+BjmoKPlcHftYaX9a7yWfwrALDHKIOH2DAuWGcXhedWN51PjPssXzOI3k+Ebg07/N4V/ZX/SKeKMGdXfRW0u+HI/hUR+aqPXJYB3E8Ad+FntTLVZPrtun745F8PtJPDOAvrbxgkCU+eq6PNPbwvfqo5GmuSvxYArMds7eKVJEHn2mS2W0UjIbwOmroXOVzPgWzEf4rBr+Whd7WwblnI18nqv+h9vNg7yU1s18F22HSpp8/hP2pPXySg30wx0FQlfiw3OEFnPj+FPaf9eEJH8EW9beq+i29PwX7OnkvWfCt4ie7uONf5/CN9NVtePBSx3wj95vg0j78luOIPf0I/5wReKwk73muyAP8xQfuLv02fegBn+SF8RsjfMoDcGTk/OZC6opcL374jUo/+cHe1rKfygryteXvs4P/YAfd/dEjR3XlP6t/udV1/FYb4F+f/lLwnOf24Ro9wpD67fgG0n/O0AWd8ambvaLDabOvOsA3lTpw1ZHLD2Xfr6WueYX0+eBaCw8sAq86XpUt8W2tUa8W8BHQ5aJzulAnpX6e8GsWPHkY9RJ0686HcHqHz1Wnru7Vw+/2RE4BOS5F9O38QVz+d8Ec4E6OuNSJm9OVZeRFHZm/XPGPknr0Cr7cVHIeyPU3KXv4NnPr3OU2ob8En+MvhS8t/gTyfpYVORB/8EPr9OlSt17YD+ILY1y+Y+/H5azEPTfPkc8rg2dWOd9TxfvoKc6NEbwzD7y8JU9BrufyZ6RfT/Hrl3Np4vRk+Ejj2zIid+oLvkNGju7KY6/4xZ7+zlx9w1xJHr90fIct/ig3l/sVw/M7sr/fWDdPlvN1sgIPz3k/8EFBHyD1/Rn9qjzvBnWZfZ0RXCfve64nTXgE3+YvwZeqp/9KysocPJun3Ta63BU+ETPmHfG7EfzzZ5M//JR+YuZzr8HnMH7V6NK9eIkfqfS9I7XKya36I2e6G7KP2JGHN3I+KgZceifHusdeXOqSpV4LTgsfPqVRk3oodaxpzJv/yv4n1/5TRp3KmRtsDbkpljmq73cq5gFTfOVyK3W77cWJmQu+RXe1+MEvqYkvVa0e1eBn+SP0U9cg0tEaX4An8gKXN3Dr2SylXofxn1nWqeMveil9usFfoIHP9h8+1IJTBUen8LoKbRx/4VMvBq6+68Wv1Df5+TwCjyaCb5mLxvAYpM5+mcUz+DzEX0UO2l+VL8Chn0rwr+DSg8rf4UsM3V5KcLBaf5OXUMFn7YfoAkL2TYJLu0E4jNf40Lx7yRt6VsGrZ3IFkzo5rfPgXYNPF8wH6rr4ALfW8BeTunVTgmu/Q3Jxc5eLY4tRkJlkawqFXiBnrzWuJwtbtIKFZb46JFe1VLslOqxS78bU28Dse8FqSE7rjD3WnxI8uk37c7N/Co62f7aHMbqBG/yAMu4/4xtw6KDLCuARbJm/ys+d9KEITsN+qQ9+sCjinfQrfoN5KDnFjh+6p1/v4osk9TXQ2ZU5aJscqAt+ctKHP8OLyjR9uWIeK/V3Qv6x4NItvH+pk+9q/sTeq48+6yWOek5PMIwycuuO7MvJbdHs/bVfT9lX/+Bv9enqI/5E5Ix2BI/MB76nHvnc6LjUtEGuwQdzzQo+Fn6DFX587+CnluMbMLfAv6Vgj94kN3aArrJENynnQ32Ij97N38C/kv5953gKF/j9Y+rZM/yvacvpAtCvXuro4b+ZQ17gWT58ZmPmBTt8E84u30nOjTpzgD90ERV8dam7a/j1J8dXO4GbG+Dog+lNqatS/9fUn5vi+WyoVzf0FTv8ZOY+553rp+/OH88yl2mj59qRvzBz+oQTPPkT/QE8K/gQ5Azio4XeYMSebQIOfzaPfV7B3MPpOiZ7dy7pR751Uz3wsIf/Fbwu9oal03dkvH7B2Qn4fIzv4skjfyBgPjKnDjOvQLdxsfBUY+Yt7y4vlvxY5/eAnmvCHOnm8GgcheRXbUN8wo5OP6fknMNflfdJ8HDd5eyE/F3+ulwCcr6P+BKm2i8qqTfMQ+rw/F8En/YG6lf7edzzTfrHvHdKfqAp5Nwbt9nPXdF5dNJ4rzcz9hgXeDpSVxtacE2/Ex+436X/n7FvkX53w94mLvDLT51vql12mZt59N8B/HuXtxc9sW9/QYe13IDrfOqVcv34zW/p6Ch1yK/FzCXP9P83xycdRi18qNpxHNjlBR+Ak52/St8dCS5+hg/gUb/b+KAuPfou6cOlznIuzGt+s5R+fbGlLsvz+fyHK9vw/7vWKMHb+Lt0pL/n8Q7Mdd/0UtGvy/P7wZfVuhwYC+6+MS+O9dLNiRs2/4XnkMP36hl8Y2KeT01JHX1z50MX3KntaojvzBoeWdfNm7/Rvc7gUQl+zW0+wafmx+QfQR9/a6mbglvHzK0HI3wEfvENXOC/OpT6rAXXf2TkEH6iA76rVTv4GjLvnkgNYn+1DGLp8+0qCcZZEtiiji/LQq2/gp86viyNYKqTsdkUwaREj5WTy7pTmxU8AU9tdDDv9AN0raus/643Rr5PXlX5FuQZ9baJ3kqZw+8jp2W/DU5F/5f9VtXpb+zhG5wqfX8Br7VSx35w1vAE2swB6uRm7U1/Z8tLsO4kRq+m5JYv6cfOBbkrqdtfgGOsEnwndVVwyRY+zbUexe7n6vCZXvyXURQ/8pqlbi5m+GG5etvU6K7G/tWAexL6uYvKMurRWGUH9vaK3MB6ST22//T8GXqigV1Yv1HHh++L/fWVfvU6iv6ob3J//sHDf+Z5zDvUvzl6VVtEU3iehxD/2BXn/oT5Jz4zCl+UAv7qhudRwheQunvBf17wZEdlW+dvyPO6ktvJPmoIj+mLfrlFzsEOXa+8rjv7HVcHmVdGzreFc+DSYW/dIM9g5/SjzFsF/5bgX3ymSvicE//Ze+THlAX+XW/g5BFziZshr2/j5tzspdBT0Qfg04Ju7eB8UCrm385P9Rzy/IbsnYp/Ov6Vy0d0vlfOh3sJbj7h+yz17eRyWp1/t0e+YOnOpy+uW6Fn2pF3ks3gRx2V4PsKP1nm4CHzzQ6fi/MnqNB3zNb0AVf6k60BB6bMV8fspTYj5iV/nIs7dKvHIX5SP48cQPk9/Po4v/EPUA8/8l98DqTuj//5vOaW66FHxRerjh9hC73tFd/xDfzZ7EPuO+bcv76pyE39kd6qe7V/FTqAFnyMvOxFKp2AUxOb4rcFT2mPL1KpN9Pga5TMuC9/ijhDZxV10F/m9KU7cpk/OuxX+vTFH+ShRPibSB8qfe9aLZr+0wjf/ZAcgp3Jj+SqPCvTYY45tYI/n5gLLCv281L3Ar/lfFca5K5WVvDlKz5Ry7nf7kRPzE+l7g304kKfn5Pf1xri+99DR7UBj3bq0dUuC/9V8KNevlGv23r5h571lf1XTeq0zW/wqH5d3U+pswOeZ0uRE9BhzmrhAZT24SMg+HWMTiwy4GB4A4vXwI/lccwGPBqpxZI6PLCCxyNyEozU1xF+h0/wAl4tcxGLH+AfeVyly01IqaNf4PrSriznVAkvLSmiF5XfeV5Hkzfwv5bza4nP9Zw8gVjhY9XgczjYdZ3+X1nBp/0srtn8WT4veKwvga7HT2q9CH5DwbPSb3yOkrESnPoXxjVVeMGnTnrU0496MkRvsEiTht3N8Xv4oN7+eclGb1vkXRV69xqkXmJtqQJTJAezG5HHsmDPVYbkYFfMAVaanJZRf62k3p7qfP8CL6uuyW3x+taiIwj7dw2Olf/HH2tbJXt0tmEmn+u8R/3qMWet3J7pG98qwSttl9tELsvF4g+4pr5l7NXv5LtkiV835Ax68AX8fzl+R/iTd+nvyf0TfOnD/7mS60keNb4vUuca+P25PT741vkPfLt+sei9stevK/hUbefz73I54ihm/uDy++T5VeREzQ/guRs5hyd8rOX3bRVNmO9ePO7PJvzZT3gFW0W9/qUOttweG3+V2Rlcacixl+ud9CNX+cgeTHBXCZ/2yjwAn0EVDdmTbPBDkZ9Dl4/O95Khc2qw/7mZWUy98OBjHcg/nd3xW9ihU7N19ngTl2cFr3VfsO/awD9boVMgzxVfvpthDvHGOdDidQg+XbFfOoBv0R+MqK9X8PgUHb/Du5Nn+X1yG3zq1xH9rODBu5bnf3L+DC3mDLUHjsXv8Z0+PXc8ugLd/8/DX4BzU3AoPAvmxXbiw5My+LqcU/bzEX3/CR+Zgzsnfhzfi35G8KPzjyFHDB7Aln3WAy9v0CHs0OfLuXZK4bF+wmfI3BwnJZcqpt+YUf83FTk3HnunO30TuBl/GzkP2mbpfGM2zI3X1PNx6U+K7rMeN8gJzEya4KvaMmlFHV4zR5DeQPpMP5jZJGPuNiLfTvrDIX705IWo+EIu81uGv0iXvfYOf/9BGj2TQ62cv/MzvKS5NRl7c6ljXfZWHbPM0P/fNTr/THAoBEkvaumF1Dlwnvy86sjP5ZXvlYLTFhW+fAofQKlnR3hJPjyDxYffYm+/qJNL3NSLT/KqQ7s8CR6NXkx+gFf6gT/2Wx3e6xb/lCu81KeSPX7uvzr/7BnPV/ruA34szCXQR33o+TNz2SP8Cbm+nANzdPqxXuigN0KX1XM+ABoeADmqy0/8sA7g0rAj/fuy5XwObV7gAzth7xZKXbZSLwXX/zg+l4k/2ONFMefQB/jVOj9FEw/Vegr/qlIrAbQm+bGrD8Gbcg6tQ3xWU7veBd1U+vnVBZya2qIPb+vVrlLmqvK9IldgajeLQJMzWNggsYnU513w4+YBJ/RWQ1Pc8A+YmeIO7+pXb9+Db+n/yXNZ15O92d2DeUE+1jgw9cSzZRP9wE5vp9TXVO8G6LRyclqMR56gRof1bPZ9dAI7cziju6qZ4zg4Zf0XclsOHnushH3WzRw65GWv1bYRfI+Yh9f8RvioB0d4PPTxLhcAXhV48kw+RcacTuqDhldzpV6ha0KHJffhUUVH9C/3Mvohz+UljFIjuFTq649ZHNFhzfG5fu7IdRY99lC/6FHrHn4nW3hRic12+AB64JmjjRTXq7tcqwG6gK6WOl13161Rz67kJwt+/uT3nkfkaLfYuxT4xeJrSB3Zu/rr+w3wpeDaIz7d+IJ04OuPqYceOPYwJC/mBx+lPb4hcv05ek7mFeQfSV/bwn/W+WpLH391OdJ1+LEB8+ez20vlzHkX+LZK/W8ztzyOOFci5pkl/t6Ce4/kOZ3gUcGn8sC9O3hGNzv/pg7P4dPf8c0m39nrPcHfl+flsS+yI+aiA3QCz8x1BRd28Nff43udKeaYbfQHZ/jG05vjJ7GP2sbSV8v7YEOeB37izDWewLc38/CPaeFnegyZE1h4y3Je9B1PA/6XnK93N8d1/g495qlnzr1d2UuZ91ROJ+Zya3OX9xNGS/vw3X6F57thHz+dkSO94RzbGXi3H8wf1u66zqfmzLx1D+9NzsEcXC11+q7So1w/zuB7HDW+Nto3trtVqfLnpvdjxyfpH7qv+FvlaU/rSQLunTBvaldyHwuO+Qulj9z4wSd7ZOknv1L2KbUgQj8pdVfqh9EuH0/qh+ApH/9T8039COBfhkZw5+KX3Kme4C7wrPRXB/rioeA/v5lFZ8U+K2Mu2QgUfPyFANaK/rpyeid8oLroT/Me+qyT1KuHb9WSvOioUMuG/6ojwX8n3+vgm3Jlb5XYxdZvwWNa5H7b4eA3/6kS3CefZ60EbxZBFLIvewI3f5I/KHXQIwfrNca/6tvpUh0+1fC6Lviw1Mm1Cjx0ruUjx2VRcb0G/PYnJX274OmnDj6IdfQJcr5U+HRFbo+mef8UuDe2LodQ6u/i6Py80NUGWvC/1NVeEf+B9yMvbpF7neCfYvrkYi21/FyfOcoqo/6e4AsM8dVeafIZ9vT/XZ34+DC+x/HCFGf5/OIX8KjUZQ9+APNyclrTQvBqMQmGZZLo7V/wFSYFvq1/cXJQ22bwo5OTKWP4rTO9i+Wc7Xdt2QsydP/lJFiF/V94AsuqH+p9Dd+AsSrvwVH3Z2p/Dkr4rvhcGXxZa+hd9/Zwg8/6ZOTrrmT+euTnf1RZBbNQ3jdT0tdrNR/R793BF4IzE/pu67HXwJ8f/dOB+WsILpX+sk2/JnhQfq/E93GkpV7e6YPxmXI6pMD110b65iN67KwJb1Tq24Yc4S+z+EYv1Vf45peCR8h7yqKpWji/7YzcT9thn9VkvtY26GyV9Pnz1OX60V9al0NyIzcr0PDCQuaxd+dzSh96cv4Hd3Dnir2X9NHy97h47H2yOvyVOTwswVEb+LEXD//EZ+7fHT55F+dPvZHXxfx0ig/IyWZT6nFB7tUtZp+nmc8e4OvWh9SpHbivwzlVOn/AtssNg68guDdjTiH9+wv1cePyBixz6ojce/n5QE2a8HJ/HM/LAy9bd1016ZHz/eX2iRm6rTn41PX1l6E8j3lM/d463ZqCV/XJ4zzDxz1Y8LM7jzbg0RPz3smc+nyGl1qRkzjZsI9/Zc9WVvAIti5fivq8wU9CcHFpI5/8qZ3jnbWYP5RuXl6xd3+iPk/53KoY/74751eCD8JKM+/4Zq7SRCcg11sxBzlk+C0Mwf9b5i55wbkTwLf60xP3OuXvwARvVj43qdMFvLd04xdpt2HHB/JjA3y8irS3VOMeutwefmPyubXQU77XE4uv3LdNvvT6Pfiy5NY9s6+W+ib3bwmvZ8R+ZY0vtY8Pa34m366rpA/txuDENvVR+v8zvisLdAU9L7qji1chuHTpN+m/l+S+yc8vrvBJPw0+Uil78wG600DNz4Ijo5pdXPy2ihW5fjUvOmnmC3V8NY/w+QUf7vCZ7mjzDc9GcE/KvuLg9FQmmvF9G79Vl4NFDnYfPe2LMQW4uQMPql0nd/UodTDa6GXO/PZkpBC3XX5LEz/BUC8G+GVZm0/wxRIce3W5sQY/mYK92xQ/mT55slGH19mEzyD11tXPiDwalcVG5Rd8VqT+Dqib31q+V+Dc3DAX+LbkYIXoWWP6AavNAt7FDF9w+V5w7AnfwC+1PrM3XKj1JzphqZ8zPp8KP4F+mMTg3mEYb9QmY37r2Q15U8kAXeyXxt+xDH468FqHwXyUfKiiE+hhsrL4soTJ0m7KYOIlHfitqUkmZvsquDS5MmddKHStJ3Dsk919wUf91Ltv6uVBHXz8VnLD3DVjztpmX9VQ6APS/s4eIscTwB+7DPstfWgFK8HHau0z577Sj0v/f0K/fvMevtbXUupo9sa8s+P8TMlhkfvz2om0Fvz5An8en1THc8pdrgo5A7c6uBWdPnrSAf6jn9S95ziakqvV7MCzudOHttFNNUZR7nRXKTkuLg9E+vILfKgfLT+/xz90/gGPKcBP5Ug+ntS3c4Uf9wl8dsGnUOp3H9/9E/4o1DFPcDF7lpAcqyO480LO4dnV8xr40KpZg770SN2TvtTqrIDfdAQvXsn/gk/kfJQO9ONb+KVSR2roguR1heyXDujEsvLRz0qdqIboYl8f58xkjL7oDC/0HEq9Ze+Nb5X0zYIPr+Bm/KyZd0o9+INvcLH0y3P4q1LPhvx84fy9Nfh1SB6Lj2+q1LHC+Vqji8h+4f9vmc/K44zsNEZXJ3ivzfsy1nJuCN70lLzPuyE8kAN9vLxPTofacH6s5KbI57ijbksdk+eTsoe/mN6XO99KePyKvNtQTVye4BXd1iOvZcQc5E6+V0l+68T5ZVfotXb4l5EHq9iPXcgjSNmTWcP1jv90A1PwdZ9cMfm5FfP+suwZ6cPJD5vjG7YhB3BsfBN261b6/xX6vXTs70bdJrxh4+a+F79upf6tR8GiSN71eoufXGwFzwxS6mmGH3OpTMrXP7UiNyrODHXS7aVW1M0nZZTgMqmn0j83M/k5fErgZZqN33J7cFc/HvkoQ8GFizt+J21lYnDlkvlnR8Vv5MG9xvG7XTif1Tez1Ohb36zgtreSel2AS3+UeUMfNTWLUxCMop1a1AQ3yv2y+CE/xeCjXMPHWOpgpy51eXmR/h882g16sfSL+Qc4uKXgx9Z5ft/wTyv8tB2fwHTRQUlt/mG/luLnIs/12y7iR66K2fke9T5XPN8putmIfJi8T57ML3MRwfVTJc9D8PcYfepbie5qTn381PmBuetG5Rv0aC82X4JbDbz/YR3/2iX8gl+zVvgtvhh8aYfoWlvwMdZa6mvXi8+qyKjPZ7P6IR97Q18xHDKH/QKvVuRkv2dJatYn/Fc+rfT13yPBq7t+MBslX9TFUZj8MS8dekmhtxfyrz/sth+MS3KxfoNMJ57ZbgXv9kOz84LFUHDmvsL/7xefKvn6Rx7Wcdhf4iNYxPhd5eQHXNEPnBwP6x6cq/5VH55dros+jvBn7ZhDGhyyfg883a+kruKvKn0/OvyTJt/e+YU+m+xEHTvY2RbeR6KlXrZK6p1x+SzkGEmf+AQeuqa9GnhS8OHFSN25/tOPvnSob44X36J+VOjWmb8q8pheyG3t2rnLZ431/I391TN8+5Pb45fwDP70/Ev6oWgNrrl68LgsPlF35rV1+nTBz2dwJ34GLj/2/eHrJPev4O0/6rTcv1N4oxf4m+x1wKfoG1zu5xx+wgEfpiO6VKn38OlttqZut9nHWJdLeOf7q8bvddR7tfNP9LRr9Ll2CN+pDY7zyDMR3LvC9+UudRScKvj0Fd+Dk5sjFugDEny5CnKz8Z9y/KkPdGBPbg9PXZV+/0L/LX35pYKn5uYWHy5XgfoqffoFPu7kRH32nI7JYy5bghvr+EFb52cjr78OX+0P3BnQl2ydH1hMX7JBrys/Z8mJPlSCX6WvPnbk70Fet+DvpsUfFZ0Wvq+a+bTzHXB5ZBX5U1lMPf1yfLy0922njp96Jkc8R+cmn/OGvZf0+1If13ZinE6N65X4nEv9F7z+bvCFdf5mhfzdST3IzuTRpGai/GXaPZjxyF91ug0+pxV5h+mLv427HV7/uuTzEnwVJ11L7l8l+GXzEXzYZMze5CeNj87/s4wXmvkg/NB1hp+ppp6G+K2i9yziLyv1V/Dhs3F+Tvj3o+1D/znyO3E80stlEIZRYZYn+uqVIgegIidzzx5oQ16V4JVXu1xRNwO7fKHPbmrBq6261G35+kouwOKN/NNIS92TC0dmueD3nsgFlDr7rJYJ+ysr+PoxD1heyV8Z6EVL8HR0sLk8nyyq8BWA/4Xuv1nCO3371/fP/Vepq9oUzH+3Jo/hKZBnDR+sBGeGdXQQP+gXvow5kSsYKSOPZ+R8MhrdamDzDXrcuRF83K1HN4v/SwVOLfCt+rRmjV5qJrgYnxnB9Qn9/gxfFnleS7t8Jv96BC4d1OUcW8/JDd+p1TwY2Pigiwif1hdysONU6uOqCn7JlV67POy73oTBb0beVQ2/645ZXeGrpqb4Dj5UMtKbOfsrY6Wsj4ukqzeHYJTCz5oH81Rw8vYc/Hl9pam7RZLZXSOYm+RkNp0gjZm3NqS+Jq/4Xs/j/truyRvof5lywdw00/szftY1dXQ5rYJjU/IGrD2+gmOl7r7g31LpYw5v4I7OYFLEN7O8s2ecG6lfZ+Zt4EyP/j2l/+6TA3CpM2dbo+OcWXhU5JRklv3VN/XuAF9A+mrp77/1vHL5w+SZHBW82DfmRjG6vruJPtlTyX2Zw4OyZaTgi0qfenH8dCV98Wz84APIeS84NXK+Hx7+TC3muN/s29ELgaPPJnL6VFvHn7XGdZ/wsT7X2de7HIABdVz64St4UPD3GT8r6Ydr4F+LbmHKHoo57h/76AX8qxP+U7OCejaEl3rAP1uer9RlwWUf+NK+mczpRo/s5+UcOrp862E0dPp3D/1ACq78xe/TzQmmFc9Hw4NCj4a/je30Juz7rvDqBc8K/mtr6dNPYdRTE8dLsODareNhbTiP3OO5nBY5Vy7qoSs9l8wPMuq6289fHC9/DE4/KPJO6A/k9Qr+P8F/E/y7pc+44uc/CXjcIzhb8PKFurj15P2YOp39M/qwfQYP5JN91B2+MHp/8qXkXM1t5nT6e/D/jvxtOY+kj//E59D5V8nneoAfIu/bhbns7Ace35j8hcrlbr9w7mb4Xp/I55omgneYSxiu92fSL3+ddj31V/MN9TutP3y309jfZt0254Y831yvOkF/SN+X4Ksyseso+CQfebWnPhwUNNJOXCjy7jJynI7wjcb07fj3mRV7JelL8Y92eVF15ohDePNqiH9VDl4TvDkD1xm9cP79V7WcMK+QejnEh/rqcv06UYYPdCsU/LlsMQ+I8O1/i6mfbr5RY07QDuNAL2PmtHVrMnJWvtQCvn50oX724MUuqXvMH0bstSbwbprkSUkdfS3xK/iEv690HqLT8qj/bSU4dAEvgHlvjG6ho/Mv/ymVx5M6Lrj1x/Fy8Q3A39XDz3UEXr7Du23XyTW8kDMYw+uX9+/TkicTxin1OFJxZE0Ff2poyL9y+V5j6mMAnzWU+ooPq+DPBvo16etDtf7gXCtUngbvYRzqdYCv9ZfaxOQOlCpf8XUJP+CjIldwBd69mlUbvNo2G+k7RvL5FjoYjpLIbq7B2PmvfAXfHrmthu9nppjixzqwgktnBh1WCzy7VZt7sNTJTu/WQVolN71VwdL0h3ZfOr6V82Mp+oJ/x/i0JPqhp4pU+Ryc4odOq9LkYQfBZdRv2sMy2BX9NjzYU9GvG+YEXv9ZSZ1dqOSF+t8dRmf8oqoCnqZGb/VOnyj3Q5P62XB7KbdfuoInrjqK7TxDX/oDb+kljP6sfI71ivzpFB+e3M4L/7kEH+3JRe+yt7+gb58Z559N/fLq1Mm635Q+3Tx08l/ot66dKMK/81SR92T9+widrf/gXTIvxM+T+YGNEuaO4Czmi6cQf/02++9P+sxdCD8rop6ujMvXIw/v2+UhsHeSfr1pJz/UaWNczpfg4UmDfU8LvGTRyc964NGY+i/98MLxHOBlTgVX8zj4JaZyfamzd/L3JvDn0XX9wJeIrNtj4Sebuj0XOS1nfKomLoe7qac7qZP40zJ/pV47Hr7zD7CK92VEvqJiTi3nw5r5ieDCI+fT2fFHT/BKBZf6nGeVJd8l653UzOmS2uiL5VzaOt1rB7+FGv4mV16P1L0VvK4TeVboL+BfMU8o8f/zmG9fyfG6yfvg8hMMePiV6185B6V+jtgzyuf0yb5P+vfCgHNTOS/h1cLzwJ8GXcDklzxZC3+2DPFz+QaXS92ewG8N8B8XXLvSUheOzt+gyfz0W/1V/iLs5nq8hb/1iQ+AnFsh7+vO6c2U/J3h49ELpl6i9PYj+MwSuV9f8EUesb9+r8OzPOBTJXXgGXwVW3PAB1r62ya+0z/0v2/4RjNvDQWv5t/ko6SCO4LE+fjV8FNx+14PHio8f/hL9NUjwZHL3K+F6ANOzAukX39HR9/V86Pfdvsw55+6IrdVWeafv+zLZ/gMdJV8v5j7jYycrDt79q6bN3jRxS7xGRB8bA7kCyizfAVvCh5eMg+46cVY+nx0Bie/k1KH7/gbDvVi98jXhk/rMQ/Q+LsqbebkE0q9fcG/6mpyQ12eKHgN8MHynD1crOT6tZI5xinwR/T3eeDzc9LXv5Xg6CP7+xgeajcUfEk+oI7lGFryPo7II0zIQ5Q6KvV2pFbjYFDFf8y5Yw8+xp6csC36VfJZbV6Su1XB3/joxBP8xnuenIvrjuDR2BjpQ3685GLXOf3+N34Bfyq+o68axckH/lZZlozUxkM3sLHklsVJQ8nfw69O1nr3Tr7rwewUOYAXtTsGmeBe8OVaJ027zYJtBU49BmtP6uj+N9ga8lpa9Pu+3e+DTdhvq0PIPHUDP6CsDyJ0BZXzce0zL6irQ4OfNzyuHEtf9DMNqXOW+uChy2/+84+2+Ka8w3eU+nFn7yv9+FhLHb2zdxFcuqeuzU7skbSdo//kPqnDY2/Ax3pOwcFb10fj7yf9awA/pzLk2l+oU3Xq3DP8Lrm/pc74fK1ngnelj5T61GcvLPh2Be/gOiT/0JB/FTOPq8f4/CnyPwP45oIPXS5Vie42c7r1u+O1DqVuZ4Xz86feXPCdE7yzd/qEAzhS8FcAH+Hm9uHwyaQuM+dV8FJj8k89nr8PTtt36I+f0Df4ZtJlP/Xh9JeCO5mv7PC9kz65Yp9H3lcHv3/N+7jDz/Do5golOF7qxInvX+GF3cHjU+v6d/Y+GwNu/+Z6G+dHWCeX9oX+wvFZt+gZ5hqf75XDr8xzJk/4f3UeOa+8L3Pmqwd0afcK/X2D88Xlets6fjUH6taZeU1pe6mVc2wvuB0+m5wDf/Ap5PXvFTyJDF+UhM+zZO4jfUnP4svq8rmok/jR1PEzfLGzG/V5D3+B90M9cg1m6LpKl9u4gEeWsQ8s4zjh/NzEck6RR627r8bpqbqFSl/Jpx3btIHf4AA/ayN13C4i9jEtuwvxkV/ZYhdoeOLFB/6gZ2U65ICO9OoMH8iovAEv1fmGRBn5IxU+Ux2V7/AlkX54yXw00AsP3HqkDtU86k2PPc4Z/tST03Nu8KN60uYPH0CHA6V/v6Jfkvr1Rp6V3PBdba7Uuyt+177jOb1QX61Br+Xq3ACfzBf8BNse+VeCQ/FvXY7lvoxWhrzCIXksY98z0V7lHfhUf1ZwbksJzlxKXSvgJVj6/ldtYnQIThfbttR9gz5KC3CDT/rO/DgKmT+smfeO9fwq/XpU4qPFnt/I8xBcK3V3R71u63wBn2uCr/dbRf5sgv7s3ZgP/Ef75At24A+YgFyrN7O6gFMLk5953Ks1bfqEqV694DM4VquW4OfE11JnP+vSL6y2zGmdL3XfkIeryRmfwAsY2vhZr8lhkTq8dr4sB71ukj8e2fUbedjKbG7wX6d6fcOHNbfFmnyWo+NhlcnYbqfkCE604NtJRf08sKfa6k0Df5a6KcmxTl7NXgUr1f8x5R0d1rfdrvCzXqF33Wf9qTqsnS8Lvlc27d+N9P1liT7Lw0/goI67oDLwsn7gCxzU/hQsK3xlIjn3qYM+e5tAzV1u1IZ8DTuCFzCEP7Cx8PNtNMOH6gyPcrZ3/H7mdvcs2ul5g/3XDd/6Z42foHE5reyD5TqxEvx6T6PM7S10NGKfcnN98QH8duM6tzBaGKkTN0ufrMCvA+ZSNqU/bbP/rphPyv+/GvwNdK8F7/Y0Yt43lZon58O8BW91gW6/Yn8m/e3R7eMdHz8kX3mvyfNq0X828SsVHByTn33ogD/P+Bs6vTm8fHwOdorzY41/f+HyXhT7c5cf+GqkbhfoCKSOCh6847sgdeiZ/drW5WnVXC6M84/W9Pk79oFD9P0FOqQshMfvcksuFXiNXEf8Sd28tO1yYDz0qhlz7xW816ou7w/+AyF50ZY5g3J5qwV9wRP4sTRu7wd/wOUIrOBjVfDOJnXBn/gsdvyNwvfmzP8f8b2V65bwYi//5ssn1/9PeJ0N5sMnAy+1Yi+Y8bqu1MnJns/ZzeePhZwH0q8fTK/GnLlg7yfv97rTO6Mv2PzTGbAns4+8QQ3ft1Unf6cgD3yo0h78qwAfgGXcGzGH3Y/wW+2D1wd6esfXS+rKF7zwud0UQVqPn3RRBX86PpO3PJC6aVY1+uEjPKQPt8cu8FVxutQuvEmj8Xf6oq9VWuqrcXypMbp6wYUNYwz8+oPUDfyt3sl7ljb4lX5N6onUqwzd6B3/U1/Bv9+BT780uas6MvBSewX6rXfmrAV+UUHMfn6N/8mHXhyDN6nXmjmpQSdA3cEHq43+qqeWA3Dnyiw/0ake8Bn0nO50wZ7/yUp/6PE6TcjvxcxdX3T0qxY3rnszUvc77M3MEF3rm5rX4aOGdjVhnjpTyyt121NSJ9+G0dVK/fTdfERwPflb5hV97zf5K6pAz+rzMLnKP4O4igfosnrU99U375u8vyeXL0i+VY+918r5DXzbfI7O7QdfAOV0BZ/0/ZXJn8CnZ7N2+SsrfK/leH1TRRkk+LqsF/AGTnZ9JH/sFf8qqbtts36Fb/Vptr/BMEuG5GPJ161iHuDhH7gKJp1kYTZL9ACZ2Wzxt7rhS72qs9d6xf9qYqW+Tk1S6e0m2GT9Pnv+XPVT5gU79ljlC/ksR/xZd3V0WO/BgXyB4yioRv2ZhX9VMl+d4Yf9ashxtf2mOQjuVYlVmxk+YBM1r9jnD838HfzVA8fsydWTeluP2Yvn8OdfDPtx77HHehrK5z4P2fvvmPudqTOC26R//SBv+o5+cv6L7lXu8y391EBnHXDvG3ws6SN9My/9JvqlKbp5qccL+toohK9zxD9D7v9mGSUqu7EX2sCnutrI5cvvQ/JerugmK/KazkOeP7oteOJD6mLCnPXc6W2ZCzSkvrPnljr1qmcfzGcX3Pf4GZqHz93ZZlvqgvmXI9tkLmIr9OuNf361r/DDMnwCj/jaZU7P73zwj/ibspeyUnelrpzQHTGHjemL2+SMjfRiwxxlRg7eMWWOax55KIJHz+Q5Tp2PeE8JPtsX5LxYfFgtejh5nSs1xYcRPtcKnYNVgrPl/5f/dGdb+FYX6T+Yrxyc/00I72FPfs2d+iu4U/r4J+ak5MJwfgkud3zbbdmbgvMF7/86H0jnw9rB97r1z383QI+6gzeLfgP9sZyvB+fftWNu+u38DjR8qhn8hjV4Xs6LFXOIW4f91ROPd3P+APAxlhf4D87voRjJ444Lf112zyr9JaZppsc39K2fJp37K/ZjkxNzoCb3rdw3U3JVfwrBSUUBH/JZ52v451Ny6VRJztJL8FbEvso9fFHelMnZV42MaTA3Hep84HSZGl8nBT7cO/zG3FL6+yd4nz32W7kmd4r+jr3WK3U4GIJbv+GlBvgKhiraKXL40HEucr9VMT/Q6K9e7aKJ3/Xa4ntSgi/3jq+lTZ3c7Z6RPtCLpV4tvshFfTOPXAGr8xW61l+9bLPP99UyRn+wtwa+KPW8JC+rhw+ry7laZvACduitfOdX9cTePkCH6lfwrC7U2Q/mqm+e4Bz8rVP2ci5v8KalXgqO7IN3pS4uHW+iRI+1pl9/Jyf7SccX+UMiT2BCDqvUxS78KHn80uUNjv71CSq2auV8rwVX14J3ja9VgD6j1OuQPdaLXr07PKpWBTq4NvhzGCYhdfc9iztmfcXPKtbrr0Czz1p1gvdS6vA25FztmV0fXt2nEdw78uJXLf1+ZpMTOrtfnVi7iYOF1+/hbyU41ejNX/A3Shp6+x1MRv2L3nXZV72ZfTdY1pmvDoLNqP9r9zV8sHbU1UMd3VXAPKDU+31wifupqVRwGZLnugtOFTysNKiGzF2f4WvN9f4YjHW8h+d219xnMXurMbwruU8m4FPpdwfw/BuOF6n8krz7+QBfqT87d/i00FkTHHP+p9tswtN8cTx8i56qgHdaD+m7L+xPKvRbcp++OVw6lFoyP3Meh853Fb7BfOZ7Lj/mCH6u8Gk9e+hmz9SfEzxOuZ4PL+Do9Ax79uUf5H6QG22k7787H5U1e/cX9PbHjtynWd/xci17N+a28wn7+grdaYXeAP0tOalSl12ettQZwXMbfALvQ/yfnC7/7PxNwLfSD1cu13vD+7fFB8vlMuBjIHUbXIY/Ib6EF+cTO6CeCG77AA9m5HTLOeKzx8FXivf3AP+V3JyCOe8vc1KXw3rxpK5mEXPQK374p5C6a+irn+ABHFzOTOx8yuCDngXnsg8rR5yTC/CjR74r+at6/gf+/kMPJufDhnPhovG1Vby/FzNJOSc95q8bfFKkrsp13pif4BPD4xzr+GR14aWttdM9w1u1zAtS9P5ynv3hR3B2fFbjcguV8yXvzZhH7IfxJ5+ry1dNh/626p71eO7PYvSqU39tuk/4EiwV/lclfNUxOl+vQ57cAj5VX0uf+IXOvZgFXR23bI7PHPyqIf73HfiSEbwAeEBG6nHeQW+0MMsVPKkmfKVaxZzxgr5J+td36k8bn7y3OvVnzl694fj/Q/idCXNPzyxSfFEvdlkFvvOTemFe+WaXY3xWp2Y5DyL0Tfk7fIMQP4HI+Uy1mDsodPtBGNX0wzfgGX1WgG+VCdHDDsi1knrcRJ9ag9eap/5rJ1rDl5IDJ1JL50f4bZZb+vYns/xlfnvAJ/BpBB5d4wfYUo9cw3f3ukLw+hN+rS/oFV7d3EJxrkgdtfgaNNi7yc//quUO/lnLrj6Zdwg+n8NP/YKvKsBV6uw3e60ZftaDkbxP8AQ0/iw3cOsSP8SoYv4asx/s6LxFDtaXWR3gE49sccDfKjD4s9g40+sn+FVWryNyyCK7Ioc1vup1ne8Hem3xb71Rd7+L5E+tV/ixvJl1M/g0yZ8tnoNpJ+majQp+h8mP2STBwCZju94Gk6KvdNkLFp3kCq91lAlOlXo6L5JvsxsERvd9u0sE1/aHap+iG5ip0kOHlZv9T2Biwaf7Kz5We3BtVUqdPbzBZ70ofLD4d6mrgls9l4vl9af2OMUHpiSnVvqBNfl1F/j2WQleOYPnTiP8+pb4/e2YQ0q/aOHblPi+ke+CDwC8UaeLUuhLv+CfNjrobzR1Zcd+/9np9/0HrwteleMJ/YLDatyv5GgxL5T7/Yk9tvS5G/psL4xyu3gjZ1DpGT5YzC9f0cOOjeDVMz6gghvPVur2/FPwM/qjJ/ZxQ/STV/xR2V/FUQ8e7b4U/Cd1Ra7XZz/t/PSzZ/rsHfzXZ41P3xoeqsf5UFrOAQX+uuCffyePdrKGr1Ux77AZuVyCc1NyFa+8b1f4mYI7P9EVVfBDpQ+4o28F94GjBa/J87jif/OoO+zlmAMM3LlAn1CO4Jk2mE9cmDcLrg5cfqphHmvBx2f4YjcTxS4Xy3vwbtE3oMc/dB7+W+eKvdaRfVKF7t/Nd8nlGoEj2/z/if0/vgLsB9EBw1uW80bq4IzfW1J/LdedOt5FZtibhb0afAh80PAP2DmfrCFz0ga+uwf8/qU/2RfojJ//nwvO89KTFPwWkatVjdBN1cmn9u3fzJ+mzFO/wKnOd0Jw6hgewLmMSvb0Hx58mSH58l1V/JBHv2UPm6Tg1pT7ewmvUvDP2K4+0BMtzXIMv8izZse+KdZSN0Mv2qjc+ZlOtPTrHS/u6bmFDz+gXr7h17988l868Jycr59nFy34VSe9HDJvHBuzZd8jfdYY3UATP2vBx0o7fqjUXXyoyGdlPuAJrl20/Sf4p/Ocff0JfX9HoY9lbhG1jeDcp5CcQKmblnmqcXlXevmFX5Zcr8l+7A8f1ke+1Rp8ekJf+0TO3/LtMddYTvGxsvi4Sp3tWsGtbwY+1ubfdQ7wXt/wDwxHzEsfuFUtW3xVct7IeQGftevmEzpPqb8r9nVRCG79DropvoFz5q1n9P9RIefVKmXP9WnNEb3Fya769MNrLedZEseVzqNAD/Fhdb6MFyV9/jt8V8GxiYo3Rr7vw2eV/v67im+2+JSfS5RaS/1Gx7rOg098A9c16upYyef9MUyG+LNqFTfs9j14r5Ip/ctvlvzydR4mc5cn0EnaetcLvhX7rDX1M7RSV1OTPNvtOFgW/Ujv42CZ9ud2d2BPdTBlA55Vbh88q7s+/LHnOqi9Ip/lqo4584CTPlbBMYOH1XVzAXuY4589tdshf4c/Rvr2K/td6dPPmdQl8KLLHy6YV76rRc9vj9j795mHVvghtVL8fHz0sTeFX32GHv6Mv1OCDvU+jPZqMUCvtCGn9eJ0+W/osHpK6ttNRV/oWU/g4qnDgZ7KXpj3jpifWnyhmcuG6P///EYF7nvlfnzGf7SCpzQf4s9So2/fd+B5neHfxvCOKqdvb9J/nvEReK56G+YMZyP4dF6CC7/JUbo53VEPvDV3vlbO9+lIHb/rh2/ghj1O1YHX1SVnoQRPWcv1M+bOuZ4n7OM85fKs8Gf9pg5e4aldyBuk3pN3De435FuH6BTqzo/P4GdFnnY0NbMNv7cj1+BYwC9b+Dd0XdNvXp+y8xv7pTU41hvhk/uGTuCKr9SFPNPp4eEnlY3AswfmDHf8nwU3nsk7md4cjwq/88MIH5QP+oQR/LDTCP+9zoNPNbni63jAd6qquP4X+z/PPPJQBScfXK4NcyA5ZzYux8v19QW4+90++HUpOo591fvQ8nchvz9Rqzq5wHP8uLcd8qgu/jTrvph06S/RDUy+mFdvVXqDt/prMk/+7uJ3eDLTevKpNoXcd+R1fsCTnJDPIbhU7u9v5qkLfP0EX/XBp2EG32jm9FToLQXv9fE9qblcgHfqmODcX77W6KubBf37lDnlszZTcqbdPr4Zstf5RqdUoaNyvFPzQR8e8bVZMQ/w6bNaarl3eX2WelqP6i6PJUZP+uy3wjjE5/+lAAcf8f1voBeVHiBxeLOOrrWFn0rHmD98raXsKedDxT5Nnl/NLD3q4oddPPudUbQxC8seTn7vj/p+tlLvWw9+K9f9tMs7eDVwff8oDjW8MucD0KOvd3OCQM4VxXwgZG/1Ar4MnG6gzpz1TepiZO1qwVxhyPw5qpivjskB1zafok9LlZxbYSnAQHCr1N+LWeXwMH7RC0SevH/oiD32W85fYAr+fR/FG3BqVPLzTfhwbfwaPz3po9dTfFh7Zj0IfuR6qriSf/VqilBeSzzW2x45AhPHu+okayN9zKdKjnbzCy9gaQobzKpkqYqAuezJ7L6DtJNs9KYL76qmNx38WlOzuzIP+LPydR72x6Y8gE8Fxx6pq3t4VJtR/90cR8FB90t8W88jdAIJeLVCl+XyW6sB+tbKHi/4Ywne/cB/6w+dRKzgsS7YU1zwHXrxpN7BO9dyf0nfdtXRDB7VGb9n+KTs8eW+umfy74sl/lUVfbFnqcvkmbAfadFP19Xsxnzyh/3YhT2K9JEHcqcf/fAX53S9It/gzHy2p+DPDnn8sd8Y4tdaoRMSvPXDzwk+TMGbbo9yCKOhmwuE1LEGOOwb/pHU7YXKrvhJ15lLXDxyTA/w5aWuz+BRHqgXp0xwrtTnvfPfntB3N5zPswdebzx0V5Mn+Acj8mrr4PNJBY6PwbtlBx7XhX1cRz34Uk4vfyrgO43592f4mfhLked4dTrO0vnYkCNuR+yrzuDiNjlXO55PptE/TaizN/oD8qbQ18r5sK3QqTm/wgK+2NnxTkfgukA7XIyOzpfzDz7pgO9/8b29xvDZXv0dezw5H8mN1bOl08OyXzs43mqLeUfB537C78r5NoJTd+g3OuzfDi6P0eUNNuF3bZ3PzfWRp5r12BeOmWefC3K9PObMWzUp8Z1+Yr6yJScx/aH+BjbV/mzUfSaXa12QJ1hHD7vTaRcdrFFzP+jX4xv3zXeWCK7BLzl5R2f1nsKDbJJrvyNHVXDmUpkZ/PsZefe9YfwufS/7FakP6NbhAWzJ7xtK/YHv1MSP6a2AT//tN0eP/ZOrp/xcBt/oDT/Unl0M8VG528UHeqhneIadYVSiz38yzD0b8EQjwY3oE5/QUb0KftTzuvTN1LuF45uqpcf9clbkBFLPl+DkaGvmTfgBNSPlKwijtVleue6T/D+51q6Otsh/YR9mGXh94++Xki+onK4rYT/1ztqtBn9L8HATH8F8AX9Cu3wVTQ7AmP1/hP/LK5+H4Pce+/j8g/nwNzoJeT9a1HF5n35dbjZ8ibxPbqvU1Qt7rMLiy+rhs4AODH5snzlAz+RDp29VZsB8es9cVOr6EH5Vrw7P9Uj9vaMH6MeCU1clfKymkb592EFH8BEkNj7ih/0OPW41lXoZv6j1K3hXfi7C/2pjNznz1ze7vgdfw2RmNvtgZJNcFx1yrl7UpmLOuodOJj93VIJLJ1kyRtc6VvJz+89gmTEnSF1utt6/Bauq/6XKMNiovtblLtiYftccesxPJ/YwhO9q8LfaV/1XdAOHsH9RhydysRr4B1RFf2QOg+Ci+1YfvuT3k7baLNnHReyxzviQCs65FPhSu+9b6OjLWOqL3NfXkpyWiW8NPgIRffMLeqSGJ3UVfaiSOid19gIfSvrOgyd9PDl9Gfvtg/O51vMXv6GjVM0b3I836ucF3ZHgmroXfeMT0HC+hhX7+wv7pGdw2OyFfvaOr189A89+MNe9499068BjWrG3/1RzqRcpuV5j6k7BfoV8WiV16pw98qSfHS9o7eYbevYFTrXg5rtFx9tmTlqhP7PoafEDZT8m54rg3DE63Cs+9vJ49xJfxdj5pih5XvJ+/VBP64Y8mQ3nwTP6ia2HXqvGfOIZ31jp993c4uh8ZH7RY5zw368b6bMzBQ5M8ddifmwePtQ1eBH08fC27hr9xuKR7yfn283NWy/wujrkLsp5scTHRfr2H3fulPj4dfFvuLBnvLj56Qc+AQP2ebuYOcuW+ew7e7OS35+NqItt1/e7/DL8vKIE/i3zXXQHe6dv23E+OJ/qAzxfOYfI3XZ1uOL5bIPY+Wkp9vsGneqs3n12+/8Q/f+WuW1KrvaC+X46Yq5+UIIzf4aJrwqfPLk699WP4+G84+9X4eM/MPHKrBPqxS/+poJ7huT/+R5zTufvJ/i0BF+F5Dt1XM7zkH3/SFOP6vA+74+c6XwCHm1p8N4oknK4ZK/zqqX++UV0UswhQ/Svb+RTDdTiHd/Ays0r6eMEH9RCdK815qJ7wXng2Kta3pgLfJFj1Sx4/IT+f28FBwceuqY6+qgefaH8/AXcWidXRerbi4e/akUdfoU3pXhfBF8/WfhaKfuuGL8Wx7daPKG/Cp1uwPmvBjyvDvu0mssFWMA7G2p4DkPyuZyf4NDlxoDHjc88+GxMh/fzXTOPGML7faI+jyw5i+gSBH++GeapBt6qnFsZeoGI803q5hf+Az1yX+Vzkr7f+VUNU/JaFpyDB7uegGd38Kj6Nl7BF9BhEqriQD//aQsTjMjRWlv8BDpm/UQ+2RO6/4FHzuAr/lY9W3zjf1Jjzv6h0GGNBE8na1uc8RHI7XYCPsUeBV5A6vJcVVJX8nWRCt7d9fBpvTJPLTLp3/cN6meI7mpXoMea4Bug1CEKilF/Zg4xfIGdPf6if/XsYRccO31rD/XgVPb3+mCZBxzJFygNvoJpMB7FN3Ih2/CS5+SVMpd0Ph4dl4MK71HqqdSxmXL7FPruD3IFjvhc1+vw/Hv4Vzk+k5vvsc8x+EHt0VW9m2zF/CDV8xX36529tdTvvpp71CF5XLe3Gqm5hi9+xHdKfs83iz48zDN7pXMBTtww303gLZ08fDt95p+5mWXgwmce58w+f3Yh/zNUiwXziz78/GNG/UtcviC6rHpKbkzJPqtO7gA6L3yVT05X2oCf23c+Kc4P0eVoL+FH3bQ83jRnPnrE51/qb/1xvoDP+9ShG/5Sj735ipzFZzenjNH97+inr9rlgaMLG6DrCtD3St1e8LxuMbi6z96tZF5wVZxPR6l/8FPr1Mc182Dr4fPscf1Xx3slb0/wtzz/Je/fkT3bZM+8XJGjRR4Y89wi5n1c4ttS4TN499C3Js6XgT0deWP47xw0e6M6OHrB3OGS9j7p9/EVNBPj+K7g8Zvz96qYc3Q4hzZ1fCE+8VuZmvyNvdsEXwI5LyKVZviqrslVWbh9fwkv4R0fmHkH/5mpnD/xFp/4X5Wc7LpFvkYXHeO7wbfzm5zksV4l+Htm5Pd1Ffr2nD31r167XKah01GxTzd7cKyv5HnUUnTyP25OoB48zm/nVyV4US9i9P3K9flD6esXG+aVUvcs+nnnZ9qJ8dVfwid9UYspPKsf+F8h+FJwaQ0evfT1nobHusQn0NeLPvylCBwdGPJUNXW8bjEQr0d7/eDRKm0mUg8Ft8rn/mKjizbOv0qR86KYE0hd7Y2io9ORlvEbfrEt8g7m6yDKyON6Iddwgk62YTlnnJ6socwZntWXXj7z+L/4qEpfrzX+3qOorvM2ft9/6AXeCvRVKfXxGz5Xz5PXs9LMUybGXJ1frc7n1Ls/s8LPgDywAXmDc7W6kB841yvD51BowfufGn9rpwOo2/Unebhb9MZ/dfLGguDdw+faw49Q+oMh3x/JBXB8LMHDX8P4avncHT6t0Le+6I0KBvWka9f74AOdVfEp10t+bfESTMJE291bME6Trdn+BFP2/dsZfKxcb25BVpCHvXc8ALvvB0uVvOqdDjZVcjfbP/ZZ2pbPwbrqr9U+CApyAvARiMkdmAb7sr9wOHbUfzH7O/xVy77qnPWf4VuVo/4dPyypr/I1CtYGvXXMeX3AL+Dqcp++qFsd+kXbib7oV168yKjFJ7qoAfPJo+BY13+jd8y++Pc5PCivHn3AQ5WvKyP48V7HF8T5LDXx05e6NKde3tBfgbOk7upFBI4dOz9tdJdS7wTfWfKipE9+MnPDHODN4icbgqM74FE3T5C6Gjr8VqIr/WT+ULE3sc539gO/ggb78QY+M4Ij9/iPzhrs117N5Id9dYc6dlGCkwWXn9CbyfWf8d+SfnfP3i37pc4r6ofg3LPzecWfHx+QCr/ZxSMnO2O+DO8LPz/mywt4AEunyw2jFbyBzYg86zX9uqGeSD1tO9+U7MEfvTh/kTM4vwU/g36b+TV5ffTbgr9j9liC/yz6jOcCv9O+X1WCJ+cX9Kx7dAfOXxeflAp+wYm91AYfhWenX1vgq3pz74fG9/bI/Hru+Gua8+BK/W/x+nedh0/2Bp3X/MfpUJ3PQir9+9R9jutHHq+8TnSq6O/gEzBnQx88Yg578Odeb2D+Un8a9gZqnDF3+AaPr53f2NTp/1X2zn1/VdsomNi4prZp0O8k3+j93zV8yTxIOnLfrhrgIqkHdfxVlPNZiuFTLeU+jbZqNWMeSSMCf7VPnRLc+Edu4FuJL0BKHWyr5QxdaWgXU8FR4FKFzjWgnjbj2OfnVYn/9MT1xdIPs7+PrdRL3/FVp/BNm+gG2qU8vyX871ihg32J8bf6BVd+28Ufe7u5mp/gqW7M8sB8d8fPtXXcE5zMPDlwOi3n/1e6+SdzVAVvam7RnQ601PsufLDc4dUe/KeA57/syutjP9XGf66GjlbBV1i8sPd/ZZ9Xc75cffryN8XeDP8E9lvoIBbs9QRv5+/gVY3/VYzv1aNeamteA5/cwKWcUxXzgYG7Lv6L0tAuteDXrsE3/J0+P1aCV9/IBczJaYT/dg0GRezp1TYYCM7Uq4L8lTk+2EmIfuAiLwN+qxeMqrhtitz5XRtyWb14r4s0+Aa/FgV5V4ktusFY6rHa9IPvOG6CU0fS79viyHyzazZST4dJTJ2d6eRqi00wLxOtt4MgC5Or3m7p+2N8BKWOxnZv8Blc4SuwK9ERqGDv9b/U/sPltyipl7uyv9P7DnzXUh8CfK+e1bFg7nozxxR/wQN5A1XW35rDH7rZlLy1Hw99XYWP6oR9A36A6Hdu6KbmH+Tr3S3+J4b7PaKeDJXcZ3XnB3pmTvdGbt9dRzuT9dmXXBR+ceSvomcvBGcu9uxNpU63mDd9sdc+O73VCH/tvpb78FZGmrpZuv1Pne+Vno/lefWaTveZ0l/X0Fu53KxqJPUQXxepI07favHhcrygDTooyxwwc/kGd3yhz+QVkt9tmXecmNfm5BY2CnJiXqgXN/RcXgkf88X5Jprshb7awJO62V6bnBWpr1f9yOG+g0cv6SPHpRo+9mFH8rvQVZBzOjPskTz4uNLP15zflsd+6ZfX/+bycQ054M6/xrNSv+X9b6Pf3ODHmA2oTyvHv8IfR3DzHr0CuYaKeeoCv4AWc819hV6BvV9vYnh+ITg0Zk4s77di7lyA20uLjqrBvDaDt3Ys4Se43AKFPt/N0+V8IL+FfmDjwfPowXd9cXVbg7e38H1T9mtyPvbRre7J953eggQdhvz9VF4vVundz8vuWaepvzQ9x7cVfP2Oz02Roie4oA/o6GUNXc1a7dbBR5zM0eMMTOL8g97JR8oX9I/P7EO64KZcg09/LXpJxRxxwl5mYQ3zPakv+RBflHezbMOTagoOQyf/jO7wNRQ8Jn1923N8fnxOnxU5fBbewMJ/xWfVdB96/PmZPNU2eNblmC63ftNEB/r6Zh1ewM75/jtf16H0+cuAvZO0vz9Sj8CvU7letGbP5MNzFfzpcrGX384H0OI34HIBL1xvDu7teDxfzbyzb/AHqKIt+v9m+KjDnZL8lYT5w7cW3Kzw61594Z8idf+Ezv8b3sMTuS6C19sZ9TbxWwWv/8nvaB6POcZjThuk8K0+qZcd/FEEt06seUG3GipzY/7ZBYeGDo8u0Kc6HZWcX6nJt+DyOzys3gjfmxo49BmeRlIxX/3CB6Ag73oQJhE8rUHGHDUItCWf9TuIS3hUR6mn4NEX5q818nRHZXyGf/UBz25VY476rjclPlYDKzj0Y5hcVDGl/9d2m6C/mujNa/CjEs8UTn/V1js/WOjkyNx1Xu8HuhwEhe6Hprygv4q01NG1l7RsaYKp7feV4NT9qD9V+0/yBip4qhvTHxvmrPLv+rCijlb66INXC3t8Z866dXlYnf7NHk9BZft3Va6C2SiW93PE393GkBPocpQT5nYl+E/w3K+SPtbz4An04aFq8gdu7MmlbtzwYZq9szcaMq+Vehjrecn+aaHmhf8yjA7wVrwsMuS0NOQ6fD16zBUj7uc+uYKCyZ7IyZM+tsHfszeirmzJRW65+UQd3VfGnGKFTulasnd79g8VedEZdV+ut+J5HZXUoypExzSDzyT97yf9e4NcPMdznYfUzZpGj5tGUyvP94I/vdTnG/4x2dXlk3A+CE780vMROK6gzlj2c4sBcwqpq9/y+uBDNdl7t+ClSp2s8/jo8d3cI8P39hWcZh2PwKPe/fH+vlCfTuQPyvtUH4Efe/CJG/heb0bMUwL8TK7wOU8ePrQlj7MFLx468Nki/FSm//ZZG/ZYUq8/8O9zflLyOZ7r+BEuHP7X8ryczwvv04i6NqJe7tjnVU6H+tjj0a8U+F0J7t555HqP6TsM85I9fAj0tAq9Reh4EI88W8HNJufn9viJ58x3xxc/09RX52f9pidLcgHXZnzCV3BhJhc5Z+MPu+6T/+Y5//8slrqaBIlJYiN9/zDDr85wvy7JBw3x7zAZOp1PeINK+kbmhoJPf3VewLf6NstM8JfgxtyCx6R//mJu2oKn1K7wXyUnMJK/swG607pa7MgTeaNuwlu15tNvp+SURNSnA3XN+VhJf/1k4lDPv8GhV/yGpe7VmYvhI6UED7dH0n8t3tGF3tFVPVfoV98FB0cZfNKaFz3pxZL62aGf9k10MYuIfZbTc3VSeF81dOcds9z7LyW+ryE83Ct+2Yr9nODhJ3QCzucfPu6e+j595LkIfpy/wCuTejinrm4EV4KPNXPjOOX8GLG3Grh6mjEfXTE3+GU/1nP+gD3qbqGWQ/B8w646zGlX1NvYxiN8AQalPL/VGV+rwki9FRw6sKuY/JXU+TTY+GzzD/IDV+QUDIbo40ZBUgoWzRU81szK7/di/Mi2QVQkCXPVTxO/mG0cjIz8Oa118EtuedEP3jvJiNyArzJxfx8/nfhOLusPuSzy8x9ZcmffJfXVqM0neqzUbrv4s3yr3SCYhclJbY7kEZa6fA/Ww76yu36wC6Uulvtg4/V/bVmAS+d2/xVshvD+U/gC7+rQC8p6f6wPO3Ste3v8Im/wRR1O8LBO9hhTV5vMDy66b9S+GRRSr5mPxGV0hB96HdHv1qW+UY9u1JEBOEjq5t7lGcFrRWdEfrL01dL/ST294gvqoRMS/BnSf74U0Qx+z5WcFvZd8KDmE3RUCj+Bq2bvUod/+oE/0hV/qtkQ3FgHT0p9U+SWXA31ag7OejXzOf6EI/DhhRzpaQd83GZeQL1GV1ql8nyl73X6TOmf6/Bi5feaHv7NXeafR/Dsnfmm9N+C10rna0VuqDzPW4YeQsE7u+N/jV+fkutfh8x784eeM2sxt5gxf73UyU159Z/Jq2VfhC+h4Lpn6u+kQ/1sMge44otK/U+jPzN3uTCFlXok51LCfHIf8r7Fbm6Jn8kVXD5zPqgb9vXy/ig13TP3lfumz+NkduZ8ZV6U4NyT6d3wYaw65LwWzB966AZuHu/Tz2N+io8Z+ijBseB4PflFF9Cmju9DcOaGfeWcOfoFf3/pX6wGvzfAqTU1+eP6d3Japb52nG+umzd/ybkV95mPVDF53DF7rDf7N/IXw670Gxl19UOlNfZ5H8r51tAH3KgjN12UzpfIFuNgFHKfbR568bzBfW7grfakvqrVGrx6UUY/8kAE//lD+PkXN9f85y8idWJBXfNMXtInP5ulz56+o1Yr9jkBfNM2/PnF9OGzvzig99xyXtbI28gv+LfuyTXthOzLc7+VRROVT6hrX8xZmxU4MHI51PI9/P4SXz+/ju/KHRyZq+Xc73SisSbnaoQ/1Q6ebGSXP/CaArMYga9Pgiepm2f6+Sb+BIsKPyv596P/rAUPL5f4afvkAfrs+U3A3qmmyGeto1eYsN96NeaKv+uTw8POZ+DOnqytTQf8fVemhr72XS076Axa+A7UOK8MvF90ACv4/V38AuXf38m9ViZeqdzpvOaG+UNIHuAYvLonjrbfibc2b+JPfXY+T1681abNXKDSUk/7RfyjVm/srQz+LW9xfEcXN+pI/Vy3yA+M9SoFp7ap0yOuK3196CW/6LC+svgG3+7DJJHeDIMvm2hVzPFd7ZqCOiz1dncJfit0JJo5wEaTg2WSg9nO8GV9tdt7MNLstXrMYWeK/ZVOmuRXLbP+n5I+fz0UnFvG+LQ6vmvhkXN9JkdwbPYL8Oqc3MEdfNd9ne+PZv+KH9bNHDfBUeHf+hcchv2LOT7j56rs/p358Qq/c+qenePzzJxyi09oy2Q/zO9q6BmvcfQJr/I/ls5tvZQgiMIP5CISg8lla4c5EOkkknDHoDEYDDo8/a6/7at8O1sYp+pVVevwEsPTeWVOePb7Js9zn+OLtqSvrRUPH5Rjh773AO5tW+nv7/D+8ZnDd5k5reL+vvHFfuTRdeC9e7+AmffXH5B7GpMf8qPwsQ+ZDw7Z/4Tsw6ReboycBzf2VvMu+6smuOwvhnd6Rk/7bmYp/lYb1gYuwA/xzP06J3Xv2pHHX/RaL573viDn5eayb/BdlXnDeUDO4UfrpcN8+Ywf1jP5BC8m+oaPX/ocrj7394cPtIu5rha4fkOfjq5JkafoeVzeP+/EeST9ttdFneF1ZSlz1gfvNo8+0MeSH4Z+7M9Qd594Xhvv/wdunUo/Ecp5Ri5ChznnkX1/w5GTSO7xQw83g2fw53kGIa9zAk9Y+oQDv9+Pua5X8Kng2S57qSp6kcMIntcencAfdXKXwSt74/931PXTCJ3XB+fOM3yDo8WfUOpDKH8/qXPdfSvXsQ27dfd7IVel5yaKXMCBG+fg1A3zoWMWaWvbOg2Spdsv9XCUjFz+Qu7R3q5z8GlDyhk88g39ZDQWnGlf8FX9wPekS47K6g09esK8sWvgpZ7QF3XwJ637fKcmuVFPajEHl56N4LSn8OF31YVvtWxIX0x9mT7y/qxizy548kCulKNeaz53NgfHHpz9wI+gLfW7FZTwwI+tRsmeaQ+vdG/RU4XRCj+rVh6tyR2UOi11r8ccoGqZV3Twe1WCh6NALZ7xi5K/D+gHa+S1Nh3zgpK5cCT/Rj+2w5+gG0cvZj2n3j4bzhPyDlbvnv+KPqDF3GAxFxwr9zOfg2Of2WuFJX5eB/RmgoP9/kue/yf+LzF7famLXa/TjdEDaHK/AiN9fDsQfCu4MxnL689cuoo/+JG59gweluDRgVkb9L3oGfAD2Jh1E18xZ+xVxzaeG3xxBvEKnkDi4js84wje6kZ5H1e3ueGj2/Z5AkYeZ3NFRxey9xoGUjfXc22k/vq8Hamb6AQGYXxz2z481bbaavacGfXzZ4RfwEV/VMnnmelJnlh0X1mcXNVuQC5hoXaKenqz+FcNUu32Ft+Aji3q+mCSg9qv0QN0watZls7s4RM8+uEOfXKxvo3gUDvGj+VT78J0545r6qjg1yH81po59fTZsd/ael8Xd5rrCXvD9aJVC/Cz/oA/oz0/fwB/yPtuNHxudsgeZMN8TerttvXs8HfeUl8b+INcB+DCV3CiRY/q8E2Rt93zDeZ1/Kn64NsrvKZsge5e6muLvdbAzQJ8mhrkb7+M8TNt4Ifyip+B4OAPn79loh399iVAP7tjH/Om0PsM0P38ULcH8BmkP557nmWIr8qB/VINvezNSR8s/fnF8u+ez18FJ5d+/zVC35Xy+H/kaZGTKn+H7vXk8IH9YG//Rr7hwedSe15rH16Ewx9w+u39wMB5eyOvk+DKF3y9mX/mzC0m8KUK/LJv9Ovyd4InSzcll/DhIyjXLXj3HV2Zwvdb6u3cPfZ6W/DxWQluEtx/ytH7w2+DB/DD4zX4u4I9G49fMg+d/M8fjKnDHfSqe573/AeflaPfUxa9LX6B5wxda06dD+ykRV/i59Yn73vDXELOm+kLuLjw/DGfExaBO3Nl6/CuptT9ddZbmd9PefzuWT6DrXXQM/BVl6b3acdj8lQ7+P7W8Xted/EpCky+JSe+Da+qVyQDI7hpEAsuXc3x95zyPe94fuULvEzp57/BTwNrt+jQE2frD/0T+6mq91MRnBlP3OJEf9xDRxpV4ZG+yOeSvxuiu+qbRRM/1D9wbqsDTnxqPQ2YO061ztEpZfTtTbc4sD+Ser1Cj9Q2UmcDcgUFhwTkXNuYOvhu5n6+2cZfVXCor8NN+vRl6HEyeyI9AlfO4fVf3fKGDquGvqoCPwn/AhfdDfqognOiif9AXS1L+vSuXaAfjbZu9YmP9gW+Q2MseF0eT8s1mPUUPWyNXBXyEa39pX5q5rjNAXyJD1632KxKrmcCHzZ2keDMPvPbFa9TB8NBfGs75ALM8N16JX+lPYiNknPO7/mlbnbL+NMyP2R+sPph779irjocxGvr5wTyk5wGF4/Mpkd+Vd0Ibu0r+FQFedk3cgT71fgEjv0I0Gctmb/m6AP6LvkkJ3uUkXsV6Dd8sjZd+HdNx35rnHRcnum3OPlSuWXuOkLn+lMInt1t8bV+g181d0nFbHf6h5yJ/UmvPO/qnb3WxRRD/WuTzBQDqbfpGzmu+zD9sMet3uVpVxUHvVPpQh2+9KkqP4919v576urJkke4wv86tEeryyB17K0uHfIHQ/hbE3Va6kWcNOxaMed3Fp6/Bfc1HnPM2Z16eof/Kd/DAF/Ra5U8gCF5Ld9q8SXfE3Kqfti/vNJPl4p9zhd//6WkDr3k0Se8zXMHnWeNvdMX+FL6+nd0kHcLj6oNftr63NYB/bvHf2f8sC+DaIF+9TpG3z/Fx+CJnPvjmNwABU/rD/3CXzWy5Gifqvhld+hL68w5L6p3x59ZcPbJ4zjB4973OmS+e0X3EJF7fQ7hbW3wK3DMG12Oz8u35/mSA3XjdtkMPpIj/5r6Dj/0wDxVcOmtw3m0pB7XPc73fntPXr/ryJPx+DHxftlW8O45h39wZ06wwP9W8GZEHTugL5i3uf+6z3shL3ceeZ9Uzq0ze8DpAP6UgvdLbp/Nurxva3ijXsch/fbR89I+4Q9cyFcRPFlhvybn0B95OEXRO7JvPOGrPWkyJ418zuCY+x8xX60xF3jkyG59bixzC3keP94nIJB+mhwBJZ+X8Rp+f9v8jtH7J3ZiWpu4NzTjBr4Az+z/r+QwZAv4Tn9uu9HjQfwEf/HNJj21Dsnr3NqNZe9xwk8FHhU8qzhE3+O/z3t8QjrsVcillnpkBN9JPbk76XcDcpakP++paEPOiuDNBjlRYTXem2VOTpWyC6N1FR7qHZ1T3edZx/Ayn5ib3nk87ff6n+C3G/W0O2CecIY3GHpeaxbV7HLUaub091//efcHn7fqBHe+hvCd0GnJ/Sx77MkSI/224Ng6/LwK/NhVh3lwh/xseLRqeYdn1XHzFtcn94svleBsdF7wZ1dH5sgdsyB/LyrxdZF6OSV38DWLW9bu2bNNyAV4Qg9m/9Bd9dS8hh6sae0n/NYrc96K52G9469955x48nzbBX1CGx7Fq33kyETMk+G1DeLckfuScc7l+F2l6KV0EGc+JzuQc2k9ZZ46c+s19Vf6A+bWSY9810GVfJwZPgFH/HK7RVx3gmOHOTqsHjj2gm9gP0ha+F8bFTfwuX7LE838fVQyX23o6Uhwr9TZwVj6/nzI3KiBXuo7Tj7M9qCzEb7XJz0J0p7ZWnBt3W4D/TNISrW/4uM7hR9g8WUt+tTXHb4AyyJVdr/Q0zD9MoXP1Q7Vvqk3Mf1+jL9gyx6a8AMGRvBpEadreFbHcXp1p0Qfc3yu7vo8SOvm1OVn7srU87TcPqMPW7j5gX3HwQkuelHS786b+FdZ9vNSNyv0xTfvl9qA7/SFzv9eUBfn+MAH5DJJ3/+GDvReRku1aKDP6jDvDNBvCi6UettjblqO4UMdW9W8F5KTLbh1id/Hi0U35fOinsm3kn7doGuRurhgjip1q8m8UnBV4H37S+YOFebDd/xbpW7H+HgL/rPoSl2VOj9DNzumnh18XdzJdVN3r+gZInyrpA9PmPeW+LRKHXEu+uXvHHPc2VpwLTkrH/x77/1jvG+L9wVQ5AVcYvDvK3PTX3S8Z0OueJ9zou91GFX262Pm1hG63dLrmNaPHLLJE/u0EH+A0ucmbMCBOT7gpxKewQa+QUTeodT/Kr5b1xG61Qv8rTo/TzE6jpn3KefvDwXv1xP52Y5zxO/r8H3Bl2saMj/ZGfgW+J9OFXi6As9D6m3F59y6x3ziKn0D/oD4LpKXfYMfNf7TwzBasL/M0euON631oPvnfoPWrNPT+AouR70v8/PKXLUFP+K5I++31Mf+OPlRuzP5cAfykb5G6MGH8M737Kt6MXO7gpxQrVYH5nkb+KeJFfy2foNf9aOWF+avAqwGul1K/V066mGgBHBX4B2tFvT/0m830aU66u6rkc+P7eKfVnGLWquWxV/kVFcKdNp7+Ew1tQjBsaWzNXKwem7RA7992uXY77kM80fp09XipVVjDsk8VUkfRT5KJ5obcqRDeK1t6msDv1Spe9otvG5hRH61XGcOD7/lc7YX6FAX5LuqEP/WAL94qcff7NmkjhatwMRvlrytanTz+VTwE2zC82ko5sNex1AwbzZm2eK86TiEAmW0sosqvNYG1w2eFiDK3OKJutgaw5uYwSfrOvS2Cn/FBNweGXvm/7+tfWZP2HaCF9t+znrGN2AEP1f6/Bgc28IHd/UKXl0o8nAC/MgdOtdcrRx62TO5uG82vuLDKn15W61v+gP+1abN+1gowacfZVyx8u/PMv5D/jUc4cOi4Vn5/Ot35qo7+ASCR/OT4E3BwflEf+RJF79p+ZmT0zKKk4PbBPp7nMzwt5qN0sjtGtp28BNc63ycNNT2yrxga+VzuAyTpio+pW+X/r+Qfj9P57Yo0A903CHS+yxN1OGo9wF4NaDP37pjDo5dq9O3Lgbp0QieLTvps3ng1YoRvHqw8GEzwb/xs7Up8/o+OK1WRgv2wlIPf5nry88fNfe5Kb/oq845daBAzxn6vVcWzfCnvtHvSV9/KsgZHMGTWsI/Ki15AM/gzRB/JMGZN3iaVXxMZzn7/xv13JXwVBfoBD/hvQvenbF/L0P2K23q1JQ91nMWGfTqhd+D5+yjVswXbiFzh3f2KwG6q2eLfwt8e3RA+MDA+4xazyPyqbdS/9BXrdnzPynmf+iZ5Pr+xswxYvCbUvglFuDtM315U80T8rMO7G+8vlT6/qrny6f0yzX69j/mkYJDj/DUslPreSx1cR6wz/N+jPifgENv3gfhBC6uMMctBnK/0g+gK1PwymLybt/hbzXICT/jAyiv6z7jfKhRz//o9y+CN42cZ2f8+/FN8Po543n68BTO457FR6GakbNz4fU/OHIhC/r6FvvIqpvsfc4284zdmHPrDd6rz8PdSb/vpt7PumbWP4/56mQMzzZhLpBVBaf+Krl9N0Sva0s5R35rzGVL/L1v7Ivle/UbJjW3f+b7NTb5D/vdHJ6q9PV7hz9VSF85Rq/6jp9HnJGjvKR/zbzeZ0Ce3xM8zNCsOuzTK3bVp/4q/PxSw3wU3RG8qgSc2lPkmQ7Atd/MJaXs3H2OlJH6VSvQg97JwwjdcoZOKzXLOv5TByP4lpxrs4oeey+ph8xt7eIVX/6DW5lWAO90ueZxIq+DyqNckTPt7+8PPZj0XzV+X5KnKvX0qqRuVzrUs7aWN7jleVMj5hYleVoX/FabBj+ujJyAtl0Kbizk9/MK844aPH9lBIcur/Cu2vBGpQ6m5FT3DDyCNvPVOXMFzXmwinh9+vgDCF5seR3YQHCrHZKbEJKTVSnIUThxnr0xL6jg72/vzA80r7O8Lx27yvC5HTJvTZnb2kDOrbjm4L+a+Oh9Agzv84R91M6uv5nTrthjDQp0qr7fOPI+v5fsuyrU25x56QC/wPUG3rIzWzlfQ3iugiODeOnyDryqqc+JwCdi19IfI6mb+U6PgiQx2y08gG+7H+r3QOrq9q5/giQjn3VsmK/G+ttKHd0HzAludv+kF/he7QTnjuG3/uDPqm2R6N1A6urhoIsgHdvC6f04PavDL3utTB0d/ixXc/zUR5ve7eHGz4M51tANPKnTB7qspj0ZfjbUaS14NznB55XzdkL+yW3AnG1EHzqCB1AvmV96f7xX+DyCQ5fUF1dEU3DRHV/W2Qqe6je++6f4P++1Kn8vdeHZ6yIdOCuDz+S/31KfBb+22Hv9Fex/DH1uy9e5AXPJT3RTITj3DH9yvsS38BN9ArnK5IW4gn3RAN7lDr1oFX/XWR8e5cXPXQOpR/C8RuA6fKGjb6+bH7PfnuALO+B+8blWsz06Lqkrf+hs+/CYyFHEJ+bZ6yP+eP7eb+veQYeUw6cS3HpiXrqCxy/X3+F51ZzUOV6vjPNjxrxy6fdp4+gN/2bBgTX8t+4h8+IpPIkn8lLPwYMPcQk5t7T09+gjEvrwhddbxFHXTY/g3aaV1+eCbw6+2TwOPv9+Hl1wDv0a6QcuGXrbOfPkF17fosq594vOoKEeuP3gcwbh904D5rqvvN/y+Ev7uP49fi8l81ly0sfx3ddp2/vFd/aQkad6B7dG+HjlWc/X6VzKGTxVuY4FOWmvLpnb/Zf0g0lm5HP/VsTPajMn7y/DT1X6pR+1GfO9ncND6sZxjF9SK4Nnrvh+/5AH1YVnJOVNl4I3pV5qdPKr5/8+eR329m321+hTndSlOnz2peJz/aQWI+YGT+iRuuPI0YcHA/JQduTBSb3KWg3vx+/3RoF9zAdG+KjWSnilY/bqAz+HHEdHJ7d/VfD6Q+636vEqfgTLFP3qXjFnEBzM/l8F0ZK5wBN+mEtyXcGdC/YYO/ZjQcF14bODj8oSvqm2S02O7JMCl3fwaTmiG+iAL+XfNUMe4Ig6qf28Fj0XfthqrvCd+jCrPnyrhlr9oPMa4N+t8SFYe3w7ZA7aqsaJknOjgq/1EtzOXCSm7o/xTRB8OoZnRR42PoiCh1O1ukg9jhOzLvFh/WBOquBvrT7gB0zMZosPY92tTuQJLJ3UTylojvlOXEr/v35izlA6qbvvQbxX2zY+VzW3PmgzxhdyJ/WTnNaV/qomsd1c9WCQvNvtRpsgMXYjdVNwoNlv4WO9uW0XvHpV27lOVPLEvOC9TO5ql8AP+GG/P42TIzh1mSehk7q8qsrtDh29lr7fFDc9C5MXd4z1Mk7q5rDUO8e8oAsP62yPe36O1PHAHODqpI5eVGrNqQ1OXbvTEV5ADb7r1cnH8DTTx04/wl+wqKYFfgRvIz43CfPP2Ap+rHq++57++aYe+dTf7H3KKvNX70t3w/fuOhY8uojIExwYqavhWOrswuPNqdclZeQKZODAgn7/auDpv4MT6+DTWxW9wZS9fYzPc21AnVOtIsbXsMbn/5Oc0+cSHsGR/U+q5iH9vuDhCB5TQn6ss/CaOuzjSyf3Izizjb/qo7/vMB/uwZv9g/cq9cjFgiPxR/S8AEe98n4qUkd29NV3I98DdBNB7wp++3NyDswN/iQ1K/jN5yAKPr6hQ6D+qGiIHu2S09/Xfa6rIbcE3oDUW2flfJG+/MjebtZkbrDBJwYfHPgLUqeX6PHlXKrBd70GzDU23scAXpP04aHHzQE4+966xeRb9+gPBt6Pe0QuIbqsh++inDevdjHlelZmuiUP6428moNlj3dg379AN0vetZvUqKMXr7tiHwcPDd+rx7xi4ibyfRA8a8cZ/NedHS/kHOq+2t9qaxH3+mq8ZX7748YhvP+Vn+dm8j7aV/q3o9tW9U+WdE1+5/v3gp6xb/DxsOiqJhafpDE61Tpzt0itNnyPV+TVd8BfctAI3krgPcFjF9xE/bor6mko5zv1tGBuio8p+tETff3R+5+E+PaX6KqMwZ/a65Qm/P8OnZPUwxv1T+rpGn0BOlOzOLaCKnPHJfumCnv31xE+AF/kQ628b2vOPDUi17gJ/+mV3NPFljpXdfi8KvQHe/Ree0fOa0Z97MCr6hn5u9cxeYLeV3GjFjv8V/iMUNcmZvFM7suQ+WfH+2bdmAtXpF6zX/vk8dsj9nc99vOxWTTJlS3hO1QyfBFS5ioJfoJh8Z9/BR/LFo85Mr6KIfkzFrzaJUdG8HmKn8uTIzfmG33Xh7VKx8xDVvhhoQ8w7Lnu4N1OKM93deV9Sy25jR32UH10Vgfyct+cvG8bj19fzSogB9vip5Mafs50msWBAs+O4lf0sf0sGZHD+taJC5O/4ccSmlw+H4Nk67ZjPkctkx/IFYzRXQlu7cC7+hwna/SuC5f0lNTVRTVuqm1Dj0fJgD3WsiM4Nd/AHyjxc/kNkruV+5uHSYM56rqTdtUe3hV8gW+5PXypJfuqmQHH2nSDruBUUE8v9PtXc5jogyNfsNAXm57M8STHfb+lTp/6Uk0v9njGT/Dojje9GvN61fHfT30+VRgt0FNfneA8qQsX/ODJgfZ75wp4c+68zod++5e+NnBSdwTfzdjXXwford6Z134YwZnUZSt11+cYsucqqWt7+vUvM3+lX+7hR3/CH1ZwrODKJvOClzgaW6lPUnel77fUB8388hrgJzpm76LRD8jjjsjhO1V7Obyra4mfXp06mzM3/MvwcT2hxy2Y496qUcZ89sXrtxw5XH0rj3sRnKjwv6/CTy3xAdjAV3qJ8QXoet9ueAL3AXqs9oM3Jf09/inMJU/eF6BgLtrzuddV5hCafVVK3uyJXBe57muMj8KxdY/ROZyo50d4uoIXve6VvR563UvJHqzJ/afsw45Fz/s53vFDnKoHzhX8Ww4ER2YRvoo1/AHkeUid/6WuF+Qc/pHHm+Gn0Nu5DN0c+Qk/6Gjf0BfcOvh+v8HneLbTtdf14tt4cL3MrmvwQ3r0/aeil7rJQfr/7sWN6+RSleyviqzbIC/LdtiPnchpHuAfP60mNbvd6y/0qps6/hxVK31ehA/puomPsoUv2enEMXVWcM2b9JXoLHdmWegoxo9Kg9fm+FoLjrvC15f+fGqlnkgdreOLWqH+4Fvl+VF+b9Vin64DqdeLJ3iZEfNGfEvtstmqV6Vvxrea+eMyb9VNlLt5iX6qqeDdB+gFmDfg89fT7bHUYfDq4OETLXhU+v2zPB58px76gb7XaSnyqebsl96Z5woebDl8YbxP9RVeotT1Ib5woWK/RZ7sYgVPqmbnOfX9bh51/lMtT8w1MrPagz8deL0XwGfN8N+qmXVEHZTrGzJ/fiPfux1GZ/yu/R5sMWQ+K6/LiHlFatn7jdDp5uDTGL5+VKXPT/DvFpx9pF/oMv/VTvAo9bYjOFL6famn8nr5XJc5uizp/0dqE8PbWNnVlvraNPaTXMGUPKx2GO/Nus79LdVqRT3d2DzlfW/6OQA5WusE3vLC5DdyBKr4w34Gcei2J/JaR+S3vqkkVbuLfpO+H1/Ar0L+nS/w6+nZ/ApPYKs2f/qngy/Ljn3V3Owz6m3F7CroAlK3tVLfUqP2Uuc68AOOejxAz/qlFyr9BKeureDZQ12v83SmDs96b9IfdK9FJx2qw4feD9KV26/Ib9nY45L5wNEeP70ftjoV+tzhZ5P91Qs6rAO5g6cJ+zBnNgs+T6VaZPTrPfZOV+Z78OfDh95JcOAenX/NRNbNz+S3zg08/QJ/qD98WAPP26J/ZP4Jj2leAZ8+u/mGuYAmH7l07Hey1qUaFfBS7/BMpX7eFfczIU+lSR95Roc/O7eqOXwneErRwPvxk2c9u7LfGrvpM3PEG/Wc+Sz8LTdmDz7Ct6QOT6E0ghvnLfb9ffZbJ/zqpG+Wuj4kT+bmr/+Leq/Yw0mf3IS3JHXtYMlJyHhcDd6swzeFP8Z1l+ydpr/MFbSb9+GTXZTURen7h/gXkrPi/RfG5Hin5BpGnFuCo89K6qXP85pX4d+e4Dtc/fnSpR4u8JF6GT/ybw/oh8kZHNPXXzlXXsnvPozJNXxinlJTUg8v5BbK+yc4/BsdhAvxc/yCN+XA06Wfe1/hmc3YB8rfZfCpTnJdzDcKfKmZG6AzgAdQxsbPueNe7POoSvr/dcuGvZaZpK0V+d2TWWuN3mtSwO9qO48D5XNb9PW0SAYu/6OP++Z7lqr4ajZN/FTWCh3kAF+UG/V0YdZT/Oh2ZvGqe0W083uXIt6QW98bUe8Kvv998GnX+bkivNWZm1/Yr0hfvKbvvqEDCwLpe+cz9vJS9w66HzC/7Hu+PHpWKUQDs/ggh6XL57OBT9XyzD7Kwdt6yh/7+or3v57Abx+S6yd1XPDpNzlTqVmc8Rt8VfM6PIQaPISmQ4egfF4L/v6qpA76+cGaeWwTPdgy/D//XcJPvRr78T//dYIedqfIHezga7VDBza1yy36g6PFS7CI8v85sXL9L/jL3J1d4GP4buS8CXN8Zc7oc71eVdGvP/IL39Czqpg8rRXz0YXldRiDh8mbQR+gdOJzwJ7o34fS/1M/vyy3H9MneH5xTu5VwrkoeLTFfn811X0X595/JUB3nOmOiwtrA95fed1vepAnbUcOoRH8urH6c/Q/B6tIevAKvopHnuBHmAzt5kydfWVv9t6JGyr/0B9B8kauwMglfZc7waP4BkT4tTh4WCObHOx2iK61Z/DBco9cwd8y2VJfBd4/u11bj3Opu0XGHODFbOt6Uk07Zv+Ln8Cr3Td1FqQpua7LOH13h6rel+mbO/bRCxzUoUJ/v7WHK7yA3B6Nvrj0RL7A1aR7Vb6hw/pzp6UuVFp1py/4AWNyDt/LqEGeZC3Av5n8OvY4r1Jf8Fn6Rf/+B399J3XN1x94l4sV+qeRmj+zt2ngiyT4Zo+f6B9zBKm35zF9fI991UzNP/BtHil8k6vk8e3wF+3hW/isoh/2NQ2/D6vQ3+fgt6OKPsmRuTn2S6uHzgg+fRxt4VlVQ3Bji7niHR/EP5/H9UG9Fpz3B+//mT3KpUMOzIDz4ZP6CneKefI1hx/QRu9U8/klfs7qmO+W9NXyd5o5asPgc0g+vOCI+Y35xpPKpvDRauieruBfeV4vVvpgfAJD9FNv5Pp10KlKX27h21YtOblV5htzeJD3ce+HueixpI//+q9zs+DSIXX8EsjrPX2Hn9tDt//wLbTkMGr4ZkdycrIG96vZHx2dnC/wCiz+1V435sjPLrNHDvmpA+4e4zN9Y++39XlYG/Z8dXy9Lz7n4Fu3B7z/JbyqWE2+W1b1vtzPX8uSnzK5SH3t/tnxS2sOD1ee76Ejnxv7rL/y5Gp3Sr4/SQLPZjhIIrte+/rpNuQlwV/t6kEHH+aF7gbS567a8McXVr6n7E2sreL3sXHogwbS966qzB+HbnmEF2rJrdIBPKIV/X7D7+kH8Dj71BGlFg3PD7VSn5vO6++pW+F/3z/BYSfBtZEj7/pV4Z+awxMIwIVSj3rwXBX+gvBjHf4CA/p++XuHb4Azyw74TfBujK/pjX1YSF+/LPG1fvV13+cWnB7+qzx+jA61D29A8OGMfGs/b5U6Lfha6mcYJxY//w6P2ySfusXz1+izVr/4BEbwsJ5KfAVPPm+QOW0jYI78Rb6XPO9N64nc2OUnPqqvzEEaihwA8rijpdfTOu73wLxhDH+3PWK/dcA33PsEyPNKmBd04QULzn3KBU/aEfzUb3yqeviMrducjz4HK46Zhzt0XPJ8VswDvtXmqOMxuQIzz6tymxb8qwP6rbciLtlbyjnbQJ/14XMhntAbVJmjvmeJcnkO/+pmpH6aTvKuNp6X+us2z+RjvzGvN2Hy4euq4EKVv0m/H4dmu9EfcZKgd/2qJh+qqMBrXeEz8JulQ7uv6mWRPJtipOfVROrkWK9G6ANO+GBpcxjiJzAyxVbvx8nOye1WnTTDJ2DbwUewo8sy3anTjBysk88XyASnHu/MX5+d4FR8BhVzAs/HGusNcpbVlL7800m9lP55aQRnvnTgpZ7Bnyv8f/Gzh4fqit4Zfc6JfhZePHPLxSfv8xb/necq84Bh6x5Shy047p39tODHwLDHyqnflVZtjO7o2+NA9AanAbiWOSn1Y/fo36d3+FUzM19QD9/JOTmzR3rUw5vHbWN4tTE6gDW+pDfyLPFpjenTG9TjHbxYeV5v4OGbExyObr4DPl63XkJ8utoeb+JncHa9G3OMS87eKQHPtdxjb3/AL/FE3l6m/PxBoe8so6mTxys9D3+HP0DoeV34n/i6ix6gQ73NFfuuTOomuQuj3it6r2v1kaso9bpUkzt9w9LCe8rwq1m29sxDpa7L8zjgZ1MqXvccvuoCn8DzCJ5GH32qg4cq78+O/JSTPBfy+aSPqJA/cwC/y7nyF/ZO6LZOJbzZCvmrCTq0Pb7a0n/e0XMIXs1H8Py7rYW00W58IUf73Yw/W7bai8h5ldv/Uv+DWPCVfA++82TPHuKnYM8b6kGRtLz+ZizfL/k+9Qvp+wWfdLM4ExzJ9+7s91aeD/AJPyghJ6Q1kjqBD2kZbdjfN0PBaVK31Bie/f6/H2BGfSm835WSuoTvVBYV4Gaps2v0nI2q9KP46MHXX+6Yj2Yenzp4qhWvS/Lzi1jq0HKAflQ+v3P4Wje1XHE9H4LX0PvV1CJgPjDx/gFS3+CvNgv5PT4pDj5Xk3ms9//vKq6v9PwrfIDCUp73csfcdWF9rjb1dd2qj+T/l79cx4B+WxpspVYB9Wzo561F/OmWNXSjyizr/L5t5Lo9/5a9VgGPd8G/D9Ya9kkjfA0b9AFSr9sqVk76/Yoh7+WVentGryt4PMXPusv5JH25vIHf4POWoY/YM2c9gId7BefaM3PWT86baMRc3LGnstRL+buxQ+eKDnk1gm+1QZ/cCZjDTqmXL8xh+wOpw5uG7ubJkL3lRxE33PqJ+UGgNiP9PoJvNZT+Hz1BDp91Au/qI8M3AB0CPAB4sEnHbN+1sXI+787s/z8svq0m2ajtD7j17LY1/WOSO3yrUZkcyLv6Gkk93T3rLEsKJ08v83kDoZ6Mkpnb7XVeTerqEOm8k36rItfrgpzWT3gCO/xa5PdWnSJ8r2/qWOInUJLPci7SnZXfnwdpRZ1KfYnxx871aZze3THUhzgpVE4eu/RD8v2tBvCE+vikXBx9JnvseUC/vYTP/xeAp2bMGWtgP+mD6+hXXQ5fZ4geaqLmY3gFY/RIf9QRcpVD+Esb/KPq1DupM0/woqS+fsKXLeEPwefHd1Bu70bRF/PcwEl9lr75nkU5uQB3fACn3+CvFF+D54z62aLP3eHbBw3GCf6thtEnes0ywKfvTn9t3cwwL7yjlz0P5HqkntzJ4YaH6tjn77nejZ1PyVNccrvHubBmL/WNPvM2wPdU6lOHc2YHbg58noyfs7aYR/g92UHwOH4utw76gym64b7PXQzkXCIXkdzGbE/+14W8bebc3keMuo6+1uHrOuUc6DCfOHbAxS/MOY5mcoW/+07ewVn1xsxT7yPwbRNe1hWd3L7szTm3pF6fyZc58zwf///C7a9F76Qm4f86O2qd6TPRsVXJA1iQyxKZ8QkfwC5+Y/tq7wv/lXUgOFvq7dUwB4nYUwgO+NDzIMlVXsLj/lO7DnvfAz6ggmuOZnXk+/dpNym8/5WSettS4J05Pko9s6pTF76U4NJoTF5UG1z6hDFSN8cvdcv+qeZ99/EXXWbyOXvkqtRsPHBLw96rBb+pjQ+pPbYaMf4kFepC5BZf8Dwv8EZfgwd/S/rhJ+pUWwkuXPbkuqSu2rTVVFI/mRNI/0w96pKrsuqBR6UevuPDerHLL+YRP/AVK1I32Ke1MnT6U3JZ+0auV+pgS+o3dawLrn1yzD+3zAXkXPz0uijrc7qiEj/bVxfv7cLrE2rKXtnTWbMcoYPqoF8MQua1Ax73Fxza8vyuX/JeR2YRka9o7bLO3LWFf5j0/V9mecN3RcHPkp8t9nhPYXRnz9SW61LyvDvwfle/8IP35FxJXbXk3bbZh8n7Ivj206wO1Mdvcqrk3Fup9YTXeUuOY9cyB6iy7xp7PUAcS7/wzZ4ys+s9c4EN/jl9r2+dcL4uldTVgYsDK/c7VPHVbQc6yaRuog+oSp+z6+K/0kFX8FNKPWavFSRvNh+gx5L62cbf+qK2TW2K5M/kf3pcJDvmtrMgmahdldyWodtpPSnwvYql/08qbrvWS5O2yRVcObn9bqenmRzLh0+9H6U9d+hJnU0nTnDrPE9b9nhE39qxh7XOy/TPHt/1KU9zdazR758VvleK3zf0MUsv3j9gzLzVUWdr+Bb8mkTjH4APNf7FhaLfvLJ/+XGCC5/Rgc4y6kQFPaPPtxbcKDh3Av68jKNf+so7OXTTA/zLV/Q+NwtPYOC/r/CypC5P0YfI/V0MflpB7wCP6FaQs3JgvxSbRd6qhexRInhHNeYHf+QezgtwYwUcCH/AoMO38LsOzCe+2RvJOfCKDvM6wEfasMf6wx/q3CHPcAK//x1ev/M+2/D6yUG4kLc1s/PXh84LPDxmX5czn514vRR4fb5lh6vN7AR/9Ayue8b/a46PDfyEMX7aL/K9YX/XMdkdf78C/37p538877eKj+yEOWnFZD/k3Eb4/cm58GrnyufdUg+Pvv4dqefv8HD3A3D3G7qNPfyyYwDezpm7rMhn+QPfTgtwqeDkEB1X4WbSb/g5QMm8tIov7rEqeFrej0vRW8IbEHy7V5NnnbL3mi5bGwO/4a21zrtN8/vempheTO5qHvTGghnZg83IrxWc+81+Q/DBwu6cHg2Sg9mO9fc4DlU+EdyBD+cLOCc30gdKH3p15FON2Edt2Pd/GXsBN53Jtxd8NWcPovF5Xm3Z+0vde4Kf31Z+Dkn9DeC7N+Tc5PvfEqCEHsrh5xSaWNprRX71lRxUzRweP+cBdbmNr0CCP7T0VYFZNOTvHvmCegCv/4X6VMXnquH1sj3mum9uEeuehe8Ug2ev+PA9ddAn+BzAu129tV4t/P4j880+n1vBrd43pptFJ4fetSqfa8HdrwPmbab14q/7iG9q4uDrj9FVrdHFVuAPyO87SnA1/bmxDc9rZU78hD5xFYPbX6ytkjPzqZYf4NOBWuLLwnV/UG/PyobU74UR/C3nQR1f2go5AvL6tsijtUN0WC/4ZMf4fzOH8Xr/V/zEv8zqx/uy2OWUeauhL5D37desznJOJW2zGnBOvil0rB2px6sLfFY5H87kDOzxE+x737IzeQLOber6ZxCfyWeJqnGIf8BXQD621p8mln4eHUncUJtf/ZnjI1DRwwKeVRcflciQhz1Kdna7Za81ttsuvgFbm4/gAUys1NORSRR8Vvn3HB6r1LMfs5tSN+9O+qdfK/V0v4AfcGGe8MvctJD620nHrhjoxSCNXfGiZyZNzH6ldyE8rL3eq/RsDwV9/w5d66UUuH886OMobajjRl/C9GBOa6mj/Y45FfqapU/msNHXTnpXp57eFnFdrUvvu8u+6UhelPSjge+fO+zH//D1/KviKxqw11rY+Yucz/T9H8zdp+y3AvT7ghulj2+iv78U8AAm0jbgP9KU/gnfK4XeZEmOwT2mT53TN188bvS+pXfqXgX//dLPUV/hf9bp10P0QlI/Dw6+Qsh8NqG+VB1+rSm+Wzd4YaVF99qFX9rDp+SEv7/U4RO4eX4DB/+axRs8CJ8ffSZXkHyXgjlFTXAv/PwXdPJvds55QZ223H8DXuipxMcvYS/3SY7iCX3/zM8VWk7w4TGEt3BgH9bgfJLr/UO/cC3wRdDUUY/vq5Z5CD4r8L6a6L3a5MjcA6nL+KSU+DFMqdeWfBv8x42cb6cYvDuGF/Vk0aWSQybnSanwW1GPuazgUfJU0Vmd0ZlNJ+RMh36uC28Lv8BcrmsNfo3adlIhN/VgfqutXdFdGGnLN2UvcpNvfBCNnaz5/9B5XoXUhU2pF0VSsftv9rEz+N7GyvciD+FTlex74zK+wEsdZPDOI+aAT271h06zgh9gZxDnVnBq15Ab2gR3flm70Z0xdeXH6428/hQdlp9L8nOHPwDzT/Yyd7fqwBf4JF81xL8Z//6B1D365KrgteXI57T6XL6cOmiYE0RuuaOPPqE/aoZR0/OQXNwBj76Wj5wUwZVtt/S5gym6JTknelbqXitgb9VFf6rwAXgKvC+V93G1q9T7Uqt5E51VBL+K/Grmn62cPJk5OYVvUofxNZW/b3lfAuv9WflpdVrg9/fcCvGNk9ehYtl/DdCDNdibtUbsvVbwY6XeL7m+NvOCJjk1gvfb+CWuzvydvE5X+vx3J7i7hx7XMlfBDyDD37oHD0Bw8Yq5Q0xOoW3ix9Vzct51x/j/bam3n0bwdeTn3xfmpjO3WjGH2ar1HVx/ob94M3GiNuj6pU/BZ1dJvy/n6Yfl3yk5Lne3fsXf+tnmc3h4gdns0cc+UW8/8OPNtY7wkdwU+gvfgdySO/hrNjNyBY3nsZbJG3spY8nDUtTRqtk29EcnWcDvyzqp1GOtp7n8//5VL/LkVe0q+mdMHtZN207a5/dTl0auqOlVlr7Db7WjxJliAb9KmcOz3hX4uK7wdc3d8Vkf/Xz1XR+LtDSHV12qNLSnF30x+F7l6ATqTnDsuUhv+AeUQZr4/G4+L3IOVwv8UlbkimrvL2KjDD5pYPErfWEvEtK/X70/fU497KvsC9wodSJAB/SEX9Kpih/hgPoV4UNS83V4BO+yBw6u5+Ss5eDavvV7EPgIR/bpyvfZ42jtFp1WXeH706af38GHLfh+z/xev44/d5X6Ay8sJ7/bUa++qaeCDxsWP9Eg6pKzd8kFz8JbGuGTdfK+q/hB3zJyBIetGn6I+OiTF5VVmYtoeK4nz5P1+gJjpY77nBKpfxfyD6ZHdLQpPv+O/Z88zmlA/94Ftzec9PPwItjn3Qbkb43Q+VeV4NUzeiXwfQifYQxPq4If2BH/BniqOXMY739Yh6918v62C/ZNz/B3yxL+2IE9Wgl/7C9nn7RoFZwHcv79BeQnVOR+5fWZFK0tOY7yPB753lnrDA9H3pc1dX88b+WqJ9+559Zc9aSu9uEV9Mz0C1/VnuetFujcBBdW4xdLznCYPCnpDz9GceHyAt+0mlrt9NDI93szpj7u6VvTjFyShDlfxQi+aeXo6QtyldvW3sj/GPh8UYMvSoN6UqEvfw3RVV51p4w8L6ddwsscwP9v+LlmIHVxFeMXdcHf5DVnr91i335Rq3f2TXO73IM/U7N0zDtb1K0W80xyAnPqZhe9ttTrPj4nbXhJusQ3IPJ8A0u/HUdNqZfoP1uW3FX4+oKbpf8/Kem7H/fXhdfaxTeq4/UNgjdiqdPS3/t6KDivM+b6LXsio/DB4ntF3taI3/vcrAE8LHyzmSfIuSK///N8fM//IndL6myA3xc4u8McwuP7qq/zhr1dn73Yu7UN9FeLB7+X20+YuyTs+9UI3qufP3v9ALjWzwkK9lgx78O7Wyt4XXK5GfqKV5+bHbCXquETWBj7Qe71ykofoUfwWb+ov2e3/mT/9Emf0h/Er+iU+3l8Zg8lv9+b9Z9+GyQtu0n0Ryi/z+E3JzG3+zHkZv+RbxXju/JVJl9qm+h5EAfW8/aSu9oe9Fs12ZjNif2VHLPvzGWHfP6+TfJrt396YpMXfCkm5LruT+S5zOyuBt9qYncDPbfpwBUfehWnY1OcdDYQfLoLdBanC1ecve+VKY66MPADluy1VuqwhC9QVccpea4n8gUOGXV0hH/As4V/ZclxnTMHqJLveqri2/qpF4KzwfftLOqCA8sR30OfX9o1mc//kP54xf4kpp79ebzWg3/Vpw+/5viT6NYf/qrzpt/f40cguPHPzR1zhjf+7pY/eEv4j6IjqI7w1f/Ed7XmfbfJFZn/sT+Xxw2ZB+6Zu94VuLcO7yujnyVvBV+rvxJ+q9f9XPGJls/X0j3w9Io5bH2EL9aMPc8L/H/5O6eylOvo4WeCfyD7NfhlZv4ND2AAvq6H+E2X9N936qGDR5p5PpNR6Ghj/Pb67PFnDv7WCD3VK/i7yfwY3hT7+7Nh3zdljtqy84r3U+Uckb+L4bUVg17d8xgK/Gnv5GE38fcWXHuDHyb/vsALuMfovAbMHVbg+KMhd3BDPQ3gURzIBaRfiMn5PuPH1VH42JKznW2Yp455XOn/X122kj5U3q/JDf7wO3V94Xrajt9bq7DX5+/yAl3rnJ9bNXknP+CHfe6oYD+r9e8o+XabDboZpTYResU7vkXdAH5iG15k7NBXDvh+X9DffPB97Lh4io9qJ2QPgy5T6iS+AFV4TRv4VkN09vJ3LbOsSv1l33577FcEn1VMdLSLBD1+TP1sxPG7IZ/E65MW6EvPZjXhfawa6eM78DyXAb8/Wbl90+uucuqYhrdfIU9t6X2cH3rVALzZghcr/c2L989mL4afKz4mdfxUlhf6664jpzCTfm35hA/hFh2u1B/NnKQFj9HeH/sufK1j5gi5x7NGyqfU9Xd8XZ5MVHerltevkqP9Uo32+HlJjWs7+fzWMnwB1uTUJG5xk/MB/xd8Cen/15xTb8ayd2Oeatm7LczS4OPqyOVSAT4M71zvyCybzB9O+GU/kbcouLnt812/mLss0NP2XNy3eUz+1ZTzpBKS73pE/zZz0pfEljyrb+9DznxA+pIP9k5Rxl7rG1+dH+8HKecqvFO57opad/FrvRv2//hbSV3sW+ql1p9O+pu8pP/vobv6seQGtPR7nozcxvOyqvBSP1Xy7rZD5k9Lxx5L+iTyWH4ywbPy+4VLvmy+x+/XmZ33ad1b5v9xEpj9TI+D5IIPdjZKW+aY6qxMdugAloO0C5/KjtMvs9swZ9Vqr+BPDd3B+wX0zOGkC4cfy4y5a+ZOKT/X6vTjeQL2uEMfcDMnz786quMa3WvDHVf6lOPrVuqE92Pp90ZjQ87ACH36kbyju/W8KnhUEbwBxX76Mnr04/cAHPmDTunZZEf68yE51lLXPvA1dT6/RT90StSrDjrZPnjuT0n9eInxs49ap5H0w+ie0INl1FP2/M/UFd+3l1V8mX/ZT+3NvE7u1je8r/qAvdmHfzyzcMwde8wt0H/B67xXpc5lMbqCGF9DqWsreAuN//3/lX3XYgROnVKv9/jG4Atj0J1+4N/2w9xW6u0IHHvtoL/V+FF/wPu/jaQfl9fjxaEvO7JnOuF/Kvj7g3nrBd6+1O/nmHnrGDz54uec+IFJ3Q/gM8zv+GHdmItcFP4tCf4qTXD2JevN/TxmIH271MHDWHCm1Otd+chlvBnmBzHzgwRd7WEkOJacx5C6uGLumtvJK+9DRa0KdAUZ72s57rU4V2adXseOZ8wH3vGv3ox6O/JWtz4Htk+f+Qk+/emkP2b/oj9t8uUEh8QuUW7dh3czByfF5JesNfhl6eeJHg+94l/66v1HTfwNP1T61Xcl8E3qZGBsgP+T4Cp0l9Fe4ZdX0reO8WGV+vPieU74J7XwyYOH6XNT6vBCU8GE4MhXxz4f3LUct5oqOiipW01HPfZ+T877TGX4vJL/HL2oxQ3e6ZGcp7ZjDtr0edIOnWoO3/QbX/29Wynqi8cdHXQD1u/v+74ulxBr8DeQ25Nf3YlTtUjAoaG1b+ylOsb+el4X89wGvq2Ce9s+P1A/fF+XDfZwUqcX6BgrSs6fFjmB2Z35QYN6WxlQ/67oED7d8hf+waevjyE82oScLm0XA16Xulr9wkt9gwfRgv8vr6v0+xpfQMGjv8oOqcMdn0MoONTig63QDYzxv5b38Ze93wo/2AQ+72rJHPbo8L0t8Ltqkp8juHHMHOdmyQ2o4ntdhwdyhwcy6OC/csBH8EvJ476H+EPsqNcHte6wvwqp30OTtO06Y057oc/5KLidgw/wafO2/sQvUOr09yhumm1XG5NkNl/qOTyrfIPfVR98+jlILPuiWZ4MzM77Wd/Jzf7Ok6YV3Cr9VRXaw1eRhG7fY46Vmd1eT11SNfsfnYfpQBV7vXHp0B4meltNQnM46mOWvLK3mo/ThTlo5q47Vex4Gc72ZHURkiuw1QdD3uCrvhTpmXnrycEX6DJv/WHuMC7hnSn4dhE6fsGLr2ahyRXY44cS4IuyHOD/PLCLgPy+tVn8woONndSJU8gc8OTzl53gwiv+HoLfqhl7Ke3rF7ytK3wgcJcCBx6ZD6z5WVXRgvmBM9RpjzOlDg+Zf3bwdZH7UUb65z/4QtIvn8m3WgzRxfbRtcvtZtRPqb9Pfk6BHos5bYyPdZ/6ejLU80G0Mo9+XOqbBd/9+nyrMT6Hf/Bw5sxVa/DoqaPkQ0udfrbRt2EuEZLHNfrvb/AFHyE18xC+WR8/gcMAHWsEbl/j/3rpsKefor+y+IdXB+zBeuDZmxVcUqXPzi5+7gw+PVbh0R54XgM17Xn9BH788rybvB5SN8/kBEh/8E6eQFH979+Qk3/Yof9vexyb97b4OzzysPFHIPczxU/sx0z9Xkq+9rY1H3RfyLPe4Ls4fmsdHHkAP60i7G3MfCffL8Gl5F+GiYZ/KHiiTw5Av4M/teJ7dnCrJ3TSLbX6Q18peGYD/39iV4nuZfiofJPjN1NLnztdxQ9Q6lAGXmMOoFY+52/IHPUpB7/9sGcy+EN1C+rZN/134eyQvFLpowPqXKAWbXxXcnz0Kk764mWBD4Dg147fQ1n8Twxz1RV9c539udSbPvU3HFOnpvTlZ4vPXoe8wFfuL+Q65XEtedpN3yd/gGdbalH774cyYX91ZI9ft3L7RU79q9hFnXnFM/xYuZ8t9lNyrvyh+0/Mg4/fDmOlllfvY2UWIbcrfV6L3M4uO+zjptRPzTmzbMLTEjz/Rh5CxJyhCg9W6vpTDM78QCe2pu4pz+caPHJk5LzphuQkROBxwbdTzpXU4EtbgqtnzHUNPKtUCW6WfkT6hD2vcxtexBrdG+fJD3v/ued3CG5W6xRewIq9Yoo/+SplXzV2glvjAfrlBfOCEz6Bgzwu3abJPPlI7kCayfufv6Ab2JLXEiv0eQZ+wMFsCqm/ckxtpS9ycZU8q2GWdOz2S39W4bcqeFgrRb5vmHwbwcMz6Z/Yj311kpbdWXysenb3q6dhclPbGH7AnylSPYmTDXrXcYZuYEFO1sygfy2kbgpu3UsdVYce/NWBOw71zvsLzHXeSXbueNUrm67Izz7gi3X8pm4e3OmuTyZtGnIGbXox8FnD9Mken8GrB3tK9DlP7/C0VnEyUvJ96eI3KXWwEYOjnuj3L/i1XPEhnfK+wiNN/uvvP3wf/8jtIP/uh365gw/An8EH5Ze6dGGOEMSCD+YBffGEfuteMG/4RfdeRX90NuiOPuEZfcGvEjw6BQ8+o2fNluTd190M3RK+hHf6+Tc3e4In+2oER5dev+p9SJ7IXblV6ZOb//NMYnhbCT5eV3xQ2QM5+A536u7G4EeITwD7r3HvTn7sC7yr6RN8g2fyT/4K6vMAv6saviQnSw5Dj/5y7HOpFf4oXXBli3nwn4q+mF8Ivlbkinne1GwMbj+Sayj3HxvBwfdQ+vrpL3yGCTq2En/UacB19bnfvyr5LG1w+AD+grzeN/ZbR8P/t+Ghnfm3nDPv5GUVlj3WBvy8I8f6Sq7jdAf+0Ur6/4Prbez4t7U1vY75yVrroluDx7boSL0e563VuPeJz8Ed3rF8vz5jcoYP+rOTTM1mrWfyvbDSh71X8TXe6qSIm2qV4ye3hKfaDeMJPNI3K/26/L0c8AuzKtlXCe68MZfru/UB3XobX6U2/qdL79//7P33neCkxZy9UugeuVPPTvCf9ME7Z0fUndTjwIz+vUufH3i+J/5M6PjxmV5+sa+SunIEx46kTqP/DNziQ8dV+KbP1BXL/LE7Iv/6hXr5Yxbk+8DTOjInCO1i6nUIBNgL3jxT3xoDqX+WvD94/Qm6BuWWCbz+hl1+ss8nZ6D1avA97MM/uFk7wdfFsI9ve35WydxgyVyhyfyZxzf4pnp+67vfz43hyR6Y074owcmNXJ7HsnjMjeV9f/V1/B0+RSCvP+dEYpYz9lkdeL+x1ydU8c82bjVnXlq18AzgE7DX93OWC3uqX1+HS+Y3GTlXT+SwtKRemlUXfdXQrI+6bZnLrpmP1/H/k/NzbqRfERxamM0P/LoTfo9Sf+U8/aJe7o3gzyRjjzngc3Kym089tOytalI34ycrf/cexzWz8X4sET7Xv1X0WtIfxfgFXPGdlJ8vejSKG1Zw5keQvLtdyRx2Y7d39lql2pbs/cdO6vDHCL/BLfmCpZXPfOYEf+675LrM7f6op/gLyr/zQOrq4Y6u9dvsdwLL0zdXhHpdZT5Q1blKu66Y651Jx+5g8A1ckIt1HEndPATkwJbuuMeP5dmdfvQpIH/wR59HqVPHCvws544b5gVDtTe6T17N0sJ7m1upY3eH7kjqofcRvZCn+oLv37lgrhngK1jBd0rw4hZfa+nfPf/0YnoXNxtRD77xUxW8OGH+Kjg3I3dF8OKZuSS51OzfpQ4NyVOpVfG7noGLU/xR8S/FL//k/VwuzB2a1KXzmD1Z1++xuP9rIP3/vMH9G3Skf4p9jucxaHJh7h18TjfMFZ+4/2cTbeDf18IoU+S2CO6Ehy/47pUcRenHu9SrG34Csxs6iS//OINejfp0LvADSMkZqDD/uKGbX/Tp05/xkT3DT5C+/5n5AXngA86fAXPVgD3SFd9p6etLeLHSD/xl4Nwee/tX/AhrChz6hS/ts513mGvPzKzG9dfxiXE5/gHv+B228VksR/ipxPBhHzwrr5e7w2NI1Uozp5bX44qv1Zvn+4+7TfvbaNmye8A3QK5L7u+5ZUe9PX2F1K8E/4olOhb5XP+yX9jWyDNeGOnj3gv8i+70g8/whhLy6lbv4KEf6S+lz5Z6tZpRJ77Zo1Q8TlpTv77MMsQ/9BVfuhY+KH7/Dx7Dp5/8vTq6oy5zxE4WncmjjsFz9gVc++YWJ+pBzy1H1OslPswtFY+MvP8VS67qAZ5UxVjPz5d6t0HXL3Wx4/WwSupwpRp/G6mrUcGeqtTtIDrRF4fkrMKbh4cwP4OfA7Oy9O0j7//foS5t4aHWvd8Uvs9SXxV8LsGTryV+MZbrfHeLgPmF5x0I3hx6/pNFh9rRUcm+LICnMIN32huzb+tR/0u3ukn9Bm+fweGhJf81iA5eR+V5/gdezyF4XoPPVy3mtl/sv/RYnu+K/Bn8WivkgL3gXxhKH2Y2b/ACSiPvj+BI6dO/dRTHnwrfVid1dCF1EH3Eakdd/aCf6I0FP69i3t++JZ/Mwb96AZfu0K9GI6kXm0z6AHSsU+amcr6e2fdvySfsD+KzWVfgWTm3cforJ/9soUc59fTO+dtQm2fmqEOHT+s4USb/Rm/SsHlV9wL2XTN4fX1yV9KqnO+CZ39cMjf5iZ+5yUPmqmO1raMXaMLT4v/t7pl8rFA+BvgNlma3Ar++GsGnWSdt292On9KPye2U/Nw3fb4geYObEfyqSM/j9NccpuRgzcgdyEfssX7Jzz6o4wL/gIs79eBlVexpwO+b+LOcq4/cllORXtn3zgfJyGwq7Dd7Zr7yvir4+lVHzC1f2YefmSPS93o/wSr80gv1501JX97I4QM85qTgzwfPqeP9rd1igG/GGj/8F3ydpd7URtTThtdBOfpZfLbwhRFc5nP3DH1z8ch7kvu7GvY0c/DhmfmBg/8u1+d9Y7Mh+5sjPFDBw107M8w1e/wbnpVaLMAdF3xXXzr0+w30ZUcz9/PXsxH87OxjH/Tncwaa+OydjFxnFX5v1iPPpk/fX8uiH3hQgZ+jDvCFfWKOfA7xkfU83hQ/7arpHfEJdAqcXSH3ZUku4g3fqYdutWUX3le6wAfh1kH/exJcSa6gQR/cIa/rDo9q+sP1lfhJX/HfWrzB6/pjfy/1VaNv875icl6VVfzA1/J48c37DKAfm2StbdkbmXHR+s17bfp/ud2Dn1X2vszkDI6tqXkgdYx+v6vXnWRrtxP8h4f4FQ9d0oUnLv3che9RO4hn1IleEHfBKdrI9525XAg/5wbv6IO+UVvpj9nbeB5Qn7qj/V6G/FLmhNKfO8FjNc/nbLKft/j8Uy/Rr5J74ew780mr0IH6HKsv8FxdrQz9dh2/gUaIjl57nr7gLeZUVbV0+J4e8cVr45OykD59DO/zTD1cO/l7qZdfXl9imZe8eJxrFnXmrSG+UdJ3d9k3Sd1/couE+UBk5s/U/Rf4DaGJpo66KfVJLVfwmwK3+oBvMOPzE6JfXQ6pn4KXlddTueUzPil9syBvAX1ExpxZ+u8e87gKeS0hObXLGbh97/D5iuFZfMB/itB/yfU0jEXXKv+2A+YXJyeFpI6PiuBzub8Kvkf1GL8wSz0mD5u5xjt5f5r8MPwCA3haVXKca5b7F9xu5H3ulfDnVvTtQ7v6QZc1NHmPHC15f5fw6zpuo/HZ/SXfqpsJfkUfEqC/auNblZtNyF6rYddL/LRD9Ftf5BUInhz6evyr3/P4hX3ou8W/tcTHVyn+f5TMbG70xCUnI5/H+ZicQSf4NYmc1Empox+KujlOSnDsqJNcycP+kd+7XVUvqkmFnMIfeK1FnTysT/wCpnnya3e5XpTwBn3u9dDv8UdJw+yW7LOm6jjQ61E68fOCQToyhxddCF51xxH+rUf2VrsMH8F3+FfP5uTAqzfv09pJ7+ZY6FOcno3c7pClb2b3yl7PeD+fQXRQiw45oU1y7n1dnfocwAQ+aFCwn/piPlCDh09O9mMPBY+zBQ+pDW5qwMeaeb7AlDooeLbJPv/iBG8JLkBX630EmJ/OUupPH32A/BygW5W++W7mW3K7P8ziGZ3Xr8XPij08OVR59IXvnRuge+pS96Ymq3o/VDe18OVDJ3jvbKR/lzouffaXx8Uquti5Rsc1gAdxIYd7mjLP3aN7ratoY/F57aBrSPFhqdhsz17rhzmqnDef5Ci8kA87vaCnbcNflZ8T6vAzvilyXki987m4Usdj8hefS/wNU5//h97B+wzKdV1Dfq/RZQX4/l2r5G/jY0s+ywgewMZJPS7lvEHXX1R7L+h2X6r0+f/r8LzF363trKTvNcxJrp3erxk38VGJzO+ttY17A3LC9lWps5Mm84MvfBSOVt6/tYbP8uJ2ffaw7zav636Z/NAfDjtxFf1URD+5vqD3nFp0jzHfy1e+P0e3jtElvZHbHCn4/UvmrQvqa4e8U/BcHH/D64ffBN+qjT5z5f0+u/jgSX97t0vl/f7tqsH9fbF3h78qfQH3o5l/VvCNEfzbgw8q9e/VUmfG4OW2nTvPq1fzL3xGe/hJy+PG6Pjb7pGbKvWqqgQHh1X8TZ/IAYjU4on57c37WnG9S59fVSc/UO7vhs5f+nmpH2/wqrRhf44P3zKCRyv4dItOyZDTKtedwDfz54DgQ5XHgkdSX3etx7ngWAvfVfrykJxahV8/flWKuajX9WboKTbG/oE7G85e+Xw38bF+GtH/h+Dni7J19AUx+YXeLxY+hWK+/INu613J6yn4/A/fbjnfhuynup5fG/I8P3nduhY+7it8uWfF9Sh5f9c9HaNzQCcQSr8v7+cbOrV8yF5r4vf+Suqi1OckkOtdHciJkPPoB9+VlpJ6acq4aTZznx+o1nV8Bat2M4Uv8MIc4KNgf9WEr1e3eU4u65shF9uS73LAd6Vt8raeFPJ39P+D5AX8+u2Shdu96w+pty4fkSvYs9sB9XGutjt4Ap9m18anVY6bpf4Jky+7W2sbJHv8BcYB+6yJnnbSyO7mepGnQ7e/4Oc6UVJPd0XaUkVDb0Pq60zv43RrDjl6q5s9vlFPL+S3XkL2VhFz14uSulqO8Ruw5A/ulODWwqZHs3/Gf1vO+2UrHOEXcABPXq3gPenzpd96xu++DV+IuST9uNS1EblS0v/6Pbbcfo1uQPDizuNA8pvIVwmizC58vxpa8kcc/s5tcpwj8qDOrnfG96pRsOfpgzOX8Pv/yBWcOvbtr/DkBad+wwO4u8jYuUGn9dDnD+CL7cHDbXyuHvuvX3y6v+A1/Rn2chX0R89q1qdP/zDzHTzdkRX8KnXyh+sspZ9Gh8/tHPV58NBLOO/3iu60d2W++WKl7gs+Fzxdct7IuVB12Qe8iA98t53n527Q5985l1ws/T162Zzr/4KnVVezN3j8A3yuq+gzJt/sC+f43x4yfFV+8cUdUm8LcGtm2Hd94Pd/yshv8XniKz83RhcwQXeGP6oDh0dm/Ez+yhd5X/MS///XVm56Q3gKx3GvryYl9fbG+djIpR/Mx3qqkl+3PcJTfTHrQL87qavrCL/qk1vl5MWnfN+61fgI3zSmnqx77KmlT/b8gMiuNtSTJ+Z5mr36KvPfc3KWpH9t4ifaGMU/dpEzJ331/Tx+IMt3eKF9+ty24DCzEjxbCB5aevzFfPI/n/6Iz1PHLKfgtJtaPcEreqMfVoLTHLzSnPpXZV77io9f6HVDT9Shht/3F3GGX6HgYHRI8P5bZpFxjr8wH1AKvtIQf9UCHtdrIc9zuff5MHa+83pWR13Db2r1AY/AwavqMUdY/TDv/LLLlDnDkX2UAh9IHQ6lvvK8Q3JaFkceN7ELi16g65bkq0Q5z6PtOD9K8hI7btmFR9U08z94AQ3w7muHOe2T7o6Yp555HWv4B8gHLbHwJcDTPM8OfUDC3CYiR+upGs/xEeuMyIHd8fu1WzbQU3XgBYee3xHBHxjSNwhOXZK3otFJ2Wd8H3/Ig0w9f6qFTk0e5whf9cq8/W30yMV6J2913cKv+ttsBjqFB7AZ6gF7qk1EPZ6SE/g2ToZqPWIv2mbu9DVI1lbw72eYvJE78KGSvt2m7LcOLp9I346O6pfbTc02kz4/1Xa7Yp5wdfkBPis0Nz3Kkm98VmdxMrH7d3ilJ7NX1M1CHTroBbq2KPWik9TRXa2L9J091nKUxmpf0atBOjX7L3Stv/bwDP9q4vUCRfprjq/oAA7qUNXXkDyXm3aWHNca84FnRf6gQy/Qwif7Zg+R3ubJ0W6f4M3E6AMuBh58Rt++JzfwmbqQTcFlLTcb+j0Ovss3cuykn7rhyzr1PNQndK/UYTWfUocW+J0+l/AD3tjDHPAhdRn6/ApzxY2ab/AP9njy0sFXtc68dW0ET1zxc5J6flDye+nTgwF5xF18DEP2VVLPenY2QZ80oB7WBtEJXtgtxC/rBX/MObwpV40yeGLkX/H4ZwNObuInXcDL/RuRd9Ahz6MLD1Zu31aCu+W613a+fugV5DoFT49cFoMfJuz1yQNgzuDwlZFz4lJEA/w4qzl5tvP/voxbrzNlP3fNBGfPC3QBd/XwYX1HH3sK0SF00fl+oIeV82Ti/brww4bXRX7B7Mje/gJv7Equqty+7JBn+Imevs3z3djeFp/DNTpW/P9Mr23H+9Yu7FlyVfdh74t88GIArzjWqU0M+RXTMZ/ndz0cJwvyjk0HvXfb66ms9H+DsXyfpD7GPj/O+9XJ9/ICn58cFXyevviedi16yiV8/hu8G+YEbp08+J0Lr78cszfpCO6zq63XVRn2UeDF9Yh+VupP6P1DDL6knhfUo+/Fx485aFMtIj9n9L57+JeuNHWhh65JcOBV+QAlclFr7JmkL7/Rp7bd4rf16v35lN9DGfKyAup9Bo6t+T49lHqIf2rMXHYHTpA6WqdOSb9m2Z8f8NtrwV9aBuDNjoXPFeJP8IT+qw8fV+rQl3rwWEfwuFrwn2yL3Bh5fMPr0LOLP/xa333OioJP9sI+r2FtD31EwBz+qXjwU9sKnm+LOcFQLWrMjbt+/gy/117AyzH8hvYAPM4+Dx5E+fBPgH9WlXos1yd9xxu8496Yf+fksIzwIX8Lma96XcCd+WvPxVf0HRF1UOpoOoj/8LPpZ/Ef+dfSBuzs+gvdVQ3/3X4IX2Cv+z7P6k5u1rNZD/UwjM8WPkA1abn1H7gzsnJuf8njWMG1cSCfP8G174Z5agU/qy76Kvl3Ch/l28jjCa78NEmuti/stXJyBL7xc92O0GFd1f4N/5WNzb/RCRQKv+sMX8EKuYKfbv+jZy7tuf1OZ1ZwarHX61jwr9TZZZgqU/zyc2EEt0p9flWHmT5W05k5tPAVUPbYxSf7Wx2/dJmBX5v6GuO/cpV/99vkEDAXsKcq/gEVdzqhI1jbYw7vq0a+Rt/I68keK6C/VvTLY3ijIXVx7nHZF/X2VkYFe6crfn3oMy06o1/mhSm5KecB/bHPgx2QS3fzeXjf8DfH6PVv3odvwX5pAG9V6muLfbvg0YfPCHNS+Vzd4HORE+vzTe7g4xP5Ldcq+vw3wZng4gq3G6lFC53AN/7bzwb8+Mze6QKPVOrbGf+CM/mm+P7D75+V6LY+8ce+gw+zOedA7MhbzeDndtkfffl58QheVJ96luPPLfV+7eYl84A3z7M13H7B7Rz7srP/u7W/LuvztqOE3IVqKc+L3GyHTmIvr6/83bQKP+uPuYEjf1bOp6PnmT2Bp1Pq5UWRQ9Bu/Q3w417ir7ixgj8F13t8XXG9hppY/Ljm7N+mRa9tfp7J3/pUk3ZrGwi+l7p6KHsdNVmjD5b+8llPTBKYokD/1yFP5TOX71X+qYcuPuPzJ33anhzRjsXfSOpZRl71lfratxuvI+07coClH4R/FeN3YofwnabkheoBdeHKfqWGD0fL4Cdyov/uMh9sdfDxe2o1PZ5dPvDr4kS9LsF5jRh+ZsYcs2eWn5735OcIA/razO/DBXfT5/8JIMKfKoBvpUfwRQt0SwOv4w/Z48/ZK909T5Y8FumjFbmuiwK8eHf48Y/iDb5vodf3a+py2y0X7Mdy9GPdWPD7osp1RuqRryLnShu8/YZ/VW8QvTK3bOb4xL55fypjO5wDdwt/i/wZOR+kz3fkaL6Ck+VcagRSr5cj7ic29h183vE+ryN5vewvey31/34Ehz8xPxlSVxv055wD5NL6vC70AyPmJV2/LxyR3xWgKxjCm+ia6NXPUb1uLWY+OkPvLzh1Y1clPraf+Hb389jatfM8Onx1dRHf7KrQA8tcdQ6Ozdx6rpM8LtBfJfYfT2e3lboSBOEH8sIIqHg5CYH8EHVAQLiDEAYIECDKgE9/+hv2Oleu7UYMSGqqu6ur4p0qNbysdP4r6Kek/s8se6txEEtdr7YDfFXWaqvYF/h1eqosftHCY4eV4LD8/NAmKXtbn2ES2W2MLvVdH/qBHiUOF4d5MrPlD7x1obaXYJ4lRu80+1Y/ajcMpmGyU7sr/dVHs3sIvr1kjL+l8NYm+ivhvVd9EH4bph/oBvJWOqL/tSzRERTBciT3w9HiJ5DjJ1Dm6UyfPvC7Ms6HZZSe9fkQnFrpgvlV3U5f7fkdn5aWPQ/pA2zIHzzlzLG+8L+a6eOY5++bzQ88Qs73AziwYz4iePNO3fhMXQPPdH7Rz/CpjHwQ4YljU+CnyT7rJ3OuGfkEjTxao79qhZG2yxV5V19a+JZFVz93+SUKPnu11Mmv6EpTRd81FF6Gz6uhvtf49Q3oRzTAKcEvwfsvfFE95jrLAr1Brec1eP2A/4CHTqlwOtOJXj4wx1jhYyV18if9WPl9KXMzi2+Ky5/ttfGPujrf7in7uIK3X/SLv+HFT4bzoqLP28FH61Szn7Xn+db0b2/T3h591Y+iX+L8bKQ+/WR/YYTf8h97DMuU86BvFkO3t0q/wGb4wBz9p5BcanJo8ftT6F6/8MERXtlkHib43rGzK7j4ahZn9uKOnFd/ea+l18Lz8t5Y42NNDtbs3V+aXmanGf2NlPlVGQpfFT69bcvfTV6n3I9rPn+mlfbMPgy+Q6nL9lf2tD/UNkUPszDbd/jHSslXwdUNPn8uN1n4phC6yphXeI2r8zvolVismYK7G3Q8PbVuwqMyXZyYi2b4OQsP+7HrBr5MH+jG1b9cqZZH3Rtw388t/tFe9Mf+aNAmD+CX+foXPDX8N+92cyr6sWU8EPxijv6iigVz/w45L4KHKX5897q3QR08cPquOPJssac/8I0P1YOmz5Diq9Jxe1Qxuv9pECpypX+YM42droq+LHpV9FDG+Uh18YP18YM3cq7EwlfXMf3cAPzu1lGDc8aHN+Z79AxDe8/zfHN+WDbO6IuqEj7s9hke8Mt6dfqxPvOJB/BTePcTc6h7vb+Rv5vcT+SA8e/iga+Cs0P2VqUQ7oCLK3y8wlZ0Za4YogMwE/qwH7zvch6M9erMORgb/FcU+opTEHlRS2/H6KpW5LwKnn7QN43YgxV868TkrTqdlfDPKfyrIL86xA9g/QM/byp5/n4cz9H790P6rX9BpuXx6xQ/1gt5g+8x/r0mGLXiN11+/tMHlIHOBVd3RZB68QO6qe8qGepdLxij7ysT/AIL9l/zdjKxgrNfZfKkD1HwqZI/fdDBVCVP5LcKLh/pqwrvLPS+DhZe4rk912nS0dVjsKzSwO4v+GFfzD65z62qz6AQ/gq/2GTJTZ3e2XOdMdfattMYXN3kaWGOn8HWk+P4bNnD2unTD33VCz4Bvy3B/vOFfKyGPSVBzR7sOcXX9aiPj8GuSjz0DlrHOXggdXcNv6zxUZZ6WXDomZwRT0WGvayG1MXkD0pd3UL3LvW71PMD9Kgj5uheTJ06Zm4e4wuFr4hdKHJHNf1W22ZPH196cv6W+Be2XH+1BG8z/ziFj1r6tcJPLXMlo+Sr8JsV81v5nC2t3FdNHX3yPB55enmLc2Cq4MXwbOEf8jk9WcHhJ/YCihU+2MK75/RzjePlttdgb0p4skJPJvSohU+V8MUVe7pXfKfyHvV4YlY9ePec8+RNw5OdP0Bs2JsiH0Cu3wvZTzvCk4WHxugFlvQX/pjzLQ17vS/49v+6PGuN7r+vyKcmF0HOiWdPcHyZgb8tN4fT5Hm5fK8deSuePE7NyGsQXiA4fMp6tZJ6v6p6vp1qfznqJehT92FvwP7Wue4larHwd/iEF1Ny2Qb6vlc9VmWKDvDLCv9MNT4aE3LhC/iA21PcdMCvhVpvpKxFJ//EnCPX9OPwrV/n5Csp9ocUezbmjB/gmyo23O8+uQAv5d3XugM/K37pR/4p80C/c0UfUO5zX3gj+ai1WUtdQ79Q+P5rHU/x0wvJDxJ88OlLmtPd/7To43+1cv6mHnyQnCvq8Ag+KPzV498j+hU+uVHoAdrsKcTMX5yPyaOJcudbiN52dcNHaq6LPfO1lV6emGdVdv3it6b4nDq9fWaEjwuP/LXsLzGHKpjn4Ns1Q1fbd8/rcNHj+QfOj1uzhyB8w+J38s65lJJr5TscvbEvFtOXVRn6rQy/ro3zF/DQwa7ocwRcf0dFC/ZO5bz+lboeXo3eIug6vfAjuoZECd6GIXuz+NjSj2jzOp70OkEPoNWqS96r1BcR58aG+WNcxkO1OaBHjslllXNxaeUclXPT1xvnQ3gml1VwdeN0/hV4+oZP9lGv+/SJBu7zwX7VFh1E0kX/LPWOy0HPQuH5gqddwU2nkzbMq6Q+toJ32wf2tgZ298PnTnjnFL1/H1/KeTu2//RWv2afC/4mciwN2AN8Qr8idf4Snmtq/Fm+0F8d0bWubbLWhxn7BBtTDYNlLrx2/0tftUHf9bstfHf/HSy1vOf7DXsAkdqd5XFppo8VewNjexwx1x/rUxYc0L2euvgIHM1pzR7rmXzse85gL/iJ4a2v5GHV+nRlL+tXnTr0DS723A/20/Rb46dVxY/y/qGDP2j8SkP5ey7a7Lt61KdS538zh3kq2aOfsC/5is7HhtS5r/4JH+n5EZ2UR5/I09ERXBL+N9ZLi07gHV8WD77G3J45D3hk2CM9sk+wU8sL8yV5/h7+/7nO9/C9iLr90mYfP8Mv5Yl5ezOW6yEXuKT+/oJPC08W/I2jo8mb6KycL1ez4jy4+Ke24JXwwJvb5++jo5X7eIIetkDn3ciEF0v912xFU3xVm+gFhB++xNEWnRT+XswhvFJ4qOD/zfkIXshffKMPbdlfF7xu5vjWtJlv/Tl+Dr/MZ9TvV+Zq1vHagP7FF/OvS05ei/NHiPG9rkP2LJou/0XNb/iw+PjbXKveVuU74ZH4EITsS3xbeb/XLeGpE+Pvpt0GejWhjSM1t77Je1t0APxd9NYnj32iqz25lVPyLrSJSyOf78TiY+TRFy2ZP8i/v6j/pO4fwncC7hP6iPh7wodacr+ZFfslj3a9Q0/+dddtRm+WefgIP+Z34T9339E2vHJ1lHOJ+7dNfSr3d+H8SGyRo59qauG1Pc5t80U9jI8V86IX5zNYoo8dgktdNw8y0U2vA/YgnpXzQ8WHf4XO6NPtvaqodrzX5fT12AOd2NUV/fwnuavk+DHnf8nJk8ZnhX3Ywz9/lYj+5JL8EXkd32bVhGe+g+/K0odwc6R3S/+ilHMcP4GQ/kobPv2J/knwtSCf68EIbzc5ujCps0vyu54M9T4+LKsGOgOf163Qea1y8POs2CMDj4XnCt/uwgcVeCf1fkSuhuD6Qw1/jtChKr3+8h+m9JdvLjecXNgHdMEuNyB6ps8pryfV24TXIfzZ8emegc9n8cL55GRx124+0AmP2AOR91nOiwd8rDT+DlFbcHpzk8cl5ItR/+/VZosO7E1tvqlnGug8hIdacq/iVry32ym611ptf5l7SR30BY6/Wfm8DWp8JzfgZMdsG3wOrZXHTUfgY0qu9RLeusiTpt0t0QnM0VV/qXtewLCdLM2uxp/1T+3HwQC/APYBSvZXG8G2JJ/FDyYVeHoKptNkRL7AZpSm9piiy3o1leDwNPm1+20w1nw/D3ZT9ly/6Mt+qeMk2E4FZ08r8LJUpxd0AgX61tr5WhX4sLzq8w18fdHnjDyXvTob/ASa+hQF+5gcWBUYnczsvpL3jf3qPnXwzS4f0Zu38NG3+C7nbfjqDH9nL0bnHsM7X9EJWLePGoCXv+CK1N1f9Aka+Pznz/Q3W65ezu96I+F/I3Jj/9Dt4Qc7RR/1SV38yF4UuYH0deXnx/g0Ca/M1CJFBy/89EYf91Mtn+HHJf2EpzbPa/Gd7+viCz8rZYpv+rwJPiy/Va+0zJvQeeHbbclXPNE/+GLP9a1G1/VAP2BvyWnVdx/v34z+QYvridSswfOF6FMbPL+8D+cYfv1KP+Bb3/cchN/PmS9JXdoDtx2fvio5T2aP/snt0b6jQ2vYReH8rdAHy+t+svzclD73lDndg50NnD8sut4a/da6BK+X6As2oeDsbOqvw+6vmg39ZZt+96dfkic2jcDnDf6rHr7zVRJsnG/wlfyhEP22tknCvJZ9Qy31fA+942aITrG022/uA0vecS9ET/SGf/GHy0VukVP9Rb8zw29ecBG9EHX0L3kdCr957vNWZPV6gI51Yu44ebHCw1xeldS/j/hKLZvwqmfyq3zy/1x+NP6sPXhkRH3eKaOz6x+W7CMcmacrLY8XvBizL0TuMz4hwkdDxb4A/thyfWElfA1dgdNHOV1TjT+f4Jbw7RHnhdTPQ65/j+7zzf3cGJ75odZTePW74C76pR55WoLZbeGjnCMpe02tFvOrPbqrF17XY8he6zd5VoLPv+S//OnVBL2W4LPTcR3xY5V6y+riER3pE/y27aH///MfR/DdNj7fa0V+zQjfqZHLxbbrDjgYOt8u+hLs55JXy/ucoQvOuI4re2YP6FDRDaOTW7t510KZPr6rOf0aORdzclmDnH2HAh8Yn/lTgg+tfFVuD+sDvlqpbRc++4V+tafIx7rhq/rBv+MRPPad8/as1y/4B26VfK5SOT6ZSyU6vqn1c6Bb8dqWPfBPaXB0Sj5aztx/oMtvqf/jX7ubUN+v7bbJvMo3+xd0WQ1T/vE5/abe//KSkL7V1Eu6dudytAp9WNIfbfD4lZdc8Wn5Nom1+zm4LHz1W/A0uZpDiF4gt5ViX/us9hqd7Mnuj8HUpl2z7wdFnHZ0tQ3KKp2Y46vU8ekWP9bjCP+Ac1Bn6cGcVVDH6dLK158sfTToAGL0AQt0BDX+LbXGF7tET3Bl3rUKk7brt1n6amfq6m/8qwUHAvKkbx5zJ/KTIzl/h/DRs17W/nMF7rXof3bwzxacremf/sTkoa7hZQk6f8HPoVlKPa7x+ZtRd+/Zz7e2V+KH9ZRFiSaHL2Tu3fQvMfuaQ/oMS/RYgruVkt/XtILv4CY5p4uavTCp513ec8A+WMujTxCg45J6zNAPNUb4sPDsFby5YZhHzcjZ9siLuVTsK1zAw6bOD/ikfijB+1YFf/Xwq92wbypf57bYsC87IcfrV/DTzg/g9YOW1y38OtHLhH2Jkdv3MvL4xRM+YV0reHe2zPVP7K1N8GM8arkO+blTRt/aZ971qeXrych1odPN8b+Z4cu1JP9L3l/n+yX1/Rg91q/pdex0DZ5+6e8Xvv+Ff9WuRR+ghW9LjV18Ap4eDXXRt4UnKPncSj2W0X+S+yvzqAtz+nKGuURs4y358/1M6m+p38JacFn+3VHoqx7gIZ/omAR/DuiUqGvR6XRq+rCx6+eBb4I/Un++0KfrogN4m7o8Ufq23y6nWsdztb6Ar56i3zmSutvgM0VeVuB898hr7bl9rT3zJZ99grAdoa+kTnm2+AB48vjiGX76J/wL3Fb2nvfXJvf6reb3ReRnvJC/0q3hhZ/s11r2SuV6xugJumF01Xcflh57E/2Q9+XA61TM5d38rIC30V+t/s3tPXwDHtHhyge6j//0Wxs+/Izu4E3LdQi+BWqt8b36VMU3c60b83/B3QeLv0IbXn50uYCavKwqTvE3fEAXTO5hiK9qB51XxzJfVvijuP3+iH2F5ijO8QG45zL88f1Ps+7x9+wa4ZmdaTxRa/y44cev6BlGZuv0c8KrPXT/G8Pe65S+T4PHT7VxuuQvu/5zudZmc+F1/Gh5vqyOL/DTGN/s8j0IRklgNhN8JH6U1P19p/tvoTuJ6NNn7bg22w1zqcDlDNokspsze6cdiw7AJpkSnjz2Yg8/AMHFUB8ScldW7Al8xcnabM/4sMyM0Ol5LZ/jQ4FvwJfDxzL5tIcIH7ZPs58FEy9+UYdJsJqmuT3Mg5VOPvXeBosQf8F1sGyn7/ogdX/NnsACXZQ8/htcHVhysTL5WmX8f64FH4u24OhxFlR5+m5Of8E+TG9W6v56mjbJFxS++qhObfRWtT618G+x9jwOqqofqNME/8EC3ezcxPdchzi6wQt/0E/N//AvmZv7POebff9LRb2q/T/Te4RvXjP2qqbsa1rm378e/oHfzKUy9Eaexx6sYq70DR/0qrtfSI3PK3VwKXV8Yann++RwC9/r4H93dXlRLs+qz1zpSn7W4o9+aYmve8P5Y7n9sKFeBtTvC+p4uc4Y/7/nPDqbosPXDXs2ry18WB6o+ytdhPRtc/axPXINi5h6/ATf/qNPMJ+ha/1Wch6c8HHJS/xd3T7pBV+W5Zx8WannK65T+HrD5cPo5ZA5VMT7Rh/a+VY7HUObfd6FLgr2D5pOj5Xjj/1ADoycB7/0DfboIP4Uew9z+O5AC6/rMX+avTCnsuRUl+SpTE9+UQsvna2kvI4EZ//8qiV8Vf79Qx691F25xv9nEBQ6frVlxr68Zzcr9DIL8uDjMH4zW5/58Bt7qpHjgUv6aV3nV0Vuh/CyrstXdvP51PkbsdezXpJz8oUvtPDKwpgMnjrDl/qZvZ2ixEftj9w8qaP31PMdclnRfWruZ0UdrvCbenB9ghm+dX2z5vtRw65icgEW9/o8elT3uX9o2ZOfMt/6ZA51tfiu5gCx73y0eN5whI7qCq7GapWz9xlwHV2F7gifP/wCvqj3A1WMOR9icv1eyE8trugIKsF1/LEKxXyqjIeCJ5zXTXy7ejF7WAP6H4I3O3hnwjyq5/bPblJnCT4yx5/SRxihK5PzY0y986rYx3E5s05X9aJWTecTYNYDriNi/ypAvya8WtXswcr7DZ/lPMnx2XpxeS7sE4cl/ewf+GPX8c0RutUhuP1EToOPXzV5AsJbXZ6jhx/22PmqsnfVj9F9TOj7LOmfd0P+LjP0y1IHRODlF3qCro6v+F31pL63my9yXSem/CAn4kb/IFZJHx2C1Pm5Ej6bZnHLbH6CriHXahQMs/jAHp987uT9eiQXMFbMrRR10478gRf6qW7/anekHzpQh5T8wbmWs3tq4lqVj+gCR3qXMpca44e9GCXGlmGwFNxWu4egYA+gGrp8arVPyX1p6sNLkE/hjV/kDD7YXR9dQEA+zJi5VPUdLLKkIq8lR6d69MHRWB1/g0Oe9i35rXVq9ekMH/1Tgq91Oz3pcxn8tOgHzPFnebTnFvxV+OoDeoIfWyvn24Ifwa6V7NE19NvRjbpJ6uEvdKge+qll5T/F6PAP7Gla/KXl/vXN8pF9gB6+/3ffgCZ+JAPypwRXzuzxW40vgPBH8KVQzH829/1Z9PaPfo3+ifzpMho63z8lfG75y37nOz4w1xg908/dTzVfwD8z5j0vBn/sLvOmGJ8q6nqzvLA3sNP5Gj+ZrRGca8XosNn3vvPN2vnHtNkH6+IbKHz1TXEOZPR7a/qvY3Rlwhtj+K0N5fXMn/DjetKLscvDtsLjn/A9oN5vk4cYoQtr4EMltU+bHETBax992DHu/em7rmGJnsu28HH18QtvoZt6xr8L35VM3s/5F7qLAB//2u0Ht7g+5xu4L9G5fvvLafdVTT/83bS3MvN3f1PjY6j9bQxej/1mGDf1znJuK7ufsPcX6PKETtWyB5BM+ZwbPv97szm6/GN4ivCWD735xXdT6jtLjumG/aiQ+Qx1uBfP9TqE175Tr7IAw96l7wlvI48VnkSeqSe8DH3ANB5o/KmcT8gE33rBuW/8ni7o3dUIv5Auc22f/oJP/oDwNMEdn/1Z4ac3BOAvrbseKHR7R2vmUwl791LH9t1cLcdnao/viFJFmz5ArUyT/kKm6N+W9GHbzHXe1drNuX7BJV8zj6rRTz2g/3oEp+kTt8H12uG+wR8afZLUzILTXXxm6U/wen3mZOSw4nNtfv7h3godxFW5fQTmUw3/xekohu59QB/w6vJbDryPKfnTnRZzvfd73wb/rhY8ewKPPpEX+EjO4apB/kdITkBAPoCc9+2KOuI56LFnIHw/IJdKCpWQXAa5PuGjC72+Of2r4Drzpi39nVizvxbBQ4Wn55ybsd080SdQwkvh7Q0lfDrGH2GrqVNO8K3IPf4NHjtQgsOJ45kxc1Fl2U8t48rtwbbkfNpalw+ID+WHim/4q2bo++T/v+r4oLcqSEyS2l3NfsGDKYdS98eP5LMKj92aEh0Bfte/6KykXp9T9x+ZN01M8mR2z/Deg9q9BZlOantoo8M64NMi/3/BF0Bw9wEfwUlJ3d8MtsIz8B2Y2zS2hz90VQk5WBu5T1R1DKppOrLVb7Bupz11PKETqHT1Fuzxtz7aYO/yWtKgHsFPj+iqPH2ug59MyhX6ACG61m/hq+nOyvcFV5vqnNKv7enDlNcvBUBGDs/E7TO5PuIPfOuT/XYvFNxZTvBFTpxfScU+VeSfXL5JTj3/iv/o1eBr/Y3P1JsRXKzRXQoeCn4u6E+2rPy882kSnFx0mAdd0B8IXi/gu1d8/4oV86ybXeLzgi9+RN+gQocITuNT9DeKhHcM8C+Ysnd6cXtQMTqEBF/Zv4y9hjF6gQl9i7c8yulzNmw0d3u8Snh0sRYehO5gQb9h4PwUde/I+XGte1ct58DZ7SvgKy28tLjCswvOCfma0ue9kZe6HOOH+uxyWNv0Tzv4pL6R//fEXpecO4LrPT3fksci79Mb51aX/G/8BdEF1xn+Nk/+lXz31Qv7XwU+W7usN1bTll+0espODX2XhWaO1UJv9UAfeGKLgnrrSx9W9M076FOHU3yEXp1PFXsySRYfmWt8oBuX+0mpuFJr9k7jHX23hH3wdZu6cq3xZ4bvmFf2IF/s+v2eU2cM/DZRa5fb0dMUauDWSt99Xbj/29ERfFP0B4ojvksHenqP7OGvPPjnJ759YUjdfgYPf9x8CF3T+oe695P5veD6wK7Tux7evIErQ/SYvubfG37+D1zxTTxhv0j+v6PMyOE1OadBC//9V8FD+qYL8K0Bf5PHCx//uPuYSv2Nnz55LR18swx5WHwt4LGf9KF9cqvBW3nfzHrKfpbw177wOPwIX/HzfXDXSa4f86MpuqfAf9XMzzR14IM2U/SJN3RsHXIAiod7TvV6LXXWPb9a6nifedib0zVcuM6OknPuISQnrA3PfWP+98Y8ba3xa3xw/lYx+8AxOv4heKmoJ+S8lN+zsZybbak7tjvmZyd3noyEn8rrER56MOtfdAZWyd83xq+RPVXXj31D/1HCW+MpfcJA6no5Xzff4PMSHXSmklRv8uC9RkdVsU/QIjc70/GT2tbMp17ouwrePqjtRP7s+Ftvg0/8BNBhjYTf7v0gi5OUedbXNBmqchB813FDH9x8P8dfcFGBp8sgV/gAaB53M/s39gRGej/Gt6oLfs1ayQbfgBV+Arsx/iozXdlgnCelOoTsF+T4ugpOv6lKB5swHWv2pQSHLXOrMF2Z4yN9074+JeS4zPEZFLxc/OurPuvTDd3qCT3rZYSf4Gtg22lFv0B47M0eH8iBXRn2Bmw6sdUVH9kcXVrSQq/Zwo/EJzfgVkVb8u6k7n1nnn8p4aNX6la3H/Sbwz/H4ItnhDf9asFbdKxx79nl58X4++/9vxp+5vIDnL7zSP608Dr0seQQCs7M0EVdR8zTV+DGG/1P9l3xz/6BTy5K8qNicqlsDY9tk99RomcVvulbfA3IlxXcFvzvuvzZmvMg8X898hDX8ECP12UN+60l/nljeK3bx6cP4l43vn7wzxC/75D52s2whzV1PoVq0cOfJdbCrwWPpQ57B8eX9Hf/avJZM3S3D5xLF5eXMoTvlnrxRV0YM++Sfy/I47Kl8FP5f+HvoS5a1L8ferqlvk/0bIPvf9d+7+ijTgw5r6p3Nve8qqWdn+HnV715D2ZyDru8H+ERpqzgDZ922w+GLfa1t+Bmg7yQuBU/mc0wiEPwYE0/NberMf3Cmd0c8IV3fsk9FUdm06Eelro8pv/WNdSdBv+qlfOPxgepg3+y8Bzhg4/yc063ie9IKLhFLqir84vazascDkzjsQEPHc9zeVkG/fuDvedMB+SjCt6iT2Xe9UpOk7wvoaUP+0mfYASvjRX6zZo+ZUAOVoffwz6VjqxZvbLn8oCeFv5sTRd9k6c2CfxSg78qBJ9PzPHl+efgpiL3oCv4b7juKj7b5Ru+1g36uw8xvJK8Z/IGP+mf5uhce/idCt6+4jdb3OgjtDgHVIWu65PzRur22umAjblyvrTYk+15kcf+Wod9XPg4dT3z+5jzpMc8Sc6rN/j8FZ7dgTcLnoeW/a4bvP8Vv0D0Fmr9wR7AyGyc3lTq+iV7cQk4K48fOB+AUVzi+yh8tm/Whv8f2A3+sug/fri+ETkCCT5kUve7XFd53k98edcn9AI3clP6Vurz9Y4c7At9g888XpPj2nc5E2P4q6c33aDfij3yBJIs+UT2LPimbVkECxU/mrKNT2WKj8AwSxK1uwSDEh1AAV7+4puiR8kGX6uBSaZm/45OwLKnIvW9Ye912ib/2iP3KiKXdVknJ/jtrMZPJURvJbhd0bf9MVUDnA203B95O3k21SbYxYKnh29wu2Gk/i/L5JV9151FR3N1/gH6nt+6Q0d1UulNH3fBDz6Dp2tgR+DrmZzBDf6Bv1naMqdRcM5SS16246/HJj5an+C88JtML//QkS7JY5V6+pt9IsHPR7PY4aca4Ut6yXtn59tqwcedfxmxFxviS/Jr5fF1Cz56o886ga/+6Uir+QA90Rv7n1fNPsCH87dGl/9ihU+uvvyGy896+qfndPOvpS0ser4/dK5/gvuq+EKP1dP0CcjrKjLmBl/493l1VNi7v/TNrnx4b2DwyR7hZ7VnX+xd33MSPlTu9pqe8ZFGBwt+W/QA8w26g3d8tG8efix/6B0+2Ne3Ib5cE/q5iVnW4GkXXtpwPgdNzpGbWSj6tUP4d5N8F3kffnVvTz9W+OwbeqtfA09lznX3o63Zv1oP4e8HPXt3vlToA9atbkN9u1wYbed9v3J9gbN/kK+cP29ZXFHvmDrZ0cf/CJPSbsNgkN/3vKMMHqGpB3+Biy4+8+S/hbFhX7FbkdPxgh/1B/OKMIyX1rAvGU/xa4lL6mTqYPRINToC4bsrfAHkHLFBZOBNW+b13/ie9PBRXr/Tf+yZ1dnVx9x/qmZP/ojv86txPBcfqA39yAI/vW4Jzjb9VkW9/w2ONsA9cIl9/6DN/P8PPip4e6FOz2zxyPO8On8ScgvxeXZz9Jo51QM8W/Cytsy/nG/Umj3OAXuhIXtk6J+cz2GBP8Ajr1fwLHT6e8M+2I250ie4zN4r/PQBfz1yqch9XT+Dp6nLb5mis4rBYcGVLfOnD4OvQIYP1jP+LHL9H/DsBj7WrxXzsTF+AR2zLOhDNMm57Sj2pLpO32XwEQTn1mGQTPE3dDnVPfSvXXK3twl9h4k759g/Wx/5+47J7e555FgP2FcQvOXci0/gdORxPj7SD7ihp5KvG3zLo4q5f5e95gofKylLhHto8gNqfFelflii38889rMGd59rclhDqfMFn+XzZsw2Zl92brYDciYf7KaB/9WTKUPq+j65gVmVhKYUnit8E345q5hvPaAjeLC7NX7XS1OeeHxpDj3mWHv6Bd9xcrT7LBi1yWv18Dt5MsI/Pyvhwfj2TZOWPb4Eyzb7rSl898kcFsHYpgO7fwmKOo3gn6tpGtjDDn/rgalUYLz0Wx2P5AV0zKEdrKo0t8ef4FAJT6EfUKZLe6rxtS408yqdPquzRX/V1qeH4LdMr6peMq+6Gfawwn6iTxqf1oY+XYJ9lg7pN8xaUjdK/fHSkro3f+T+b9hZBV8ckLsnuIT3Az5RDfxT65q+6yP7qV03p8p7D/g6H0dRgu/g0z99veCbcfOv9j0v0Mbg7ytz/9D5ArSZJx3xT926/VFyAZk7jdDlW3RITZP36DO00D2hk1VLj+f9Y+7/PI0q9GAt+lZyjN/IwVy6fmgsvAO/ma2S/xdeW5Iz12zBYzPm9xk4e0PPJTzy2u55Fv2AFh4uOE4uis2b6AzcvL4eseewQmcW6Tx3+gWXS1viB9gVnEWHFpEbnuA7aNlDnd/QZb2Dq3+tXsW50jBRB35/9dhb/ZBzKT4yz5P3ZWNnKfr/iPd9FfZyM7Xw062dffmninyrlD2DHjpzqf+1PXhSH8ED/KBfo9veoWuJzM7xzCufd7lfjsLXmHuv6cN1pf7Fx1ju06O568NjcqxD+ppSL8v92FfwnhL/kjX1d6pWJ/xYftCnk5/q9D2aHLxf+pzo+ZmbfKFLYn6ET0jg/KL3zJ0Ll9NMrkmx5Pd/ooNtK3T65ImwL7qgfp473T96fXCuQicVojdI6FO9KcEB5moxe7Fv8LUe+6Xkaju/FHxghE8+ZtTbR3ihnCsD9ENyHcu7XzZ5BjoeMO/qke9Kn7dCR9rlugb45Qn/isipfqNvKLAbGnRlPv3lkdMvjeDX3/D31JoDfYRn9rkSi37L+Qum6POFj67Q93ac/kGxZ9a07D/U8bc1f+jSlHt/SuG5dz1GR+HjPY0n7AVHI/xe5vDuD/xo0gz/1DG6sTHnmMs3hE+H6AAWzKGW8H15vZo6vYf+VL7fM/c+QF8LLm4eOU9n7Ed1KsFR43Kw5RxtoMOT87fPPG6q1yP0rCMlePg+jbEvpJ6xRur4pIofOIc+Qjm3ydGK8RF8Jx/9z/lYefGrKpvB54gcQg8/tQ/mWZ8tdK5N3l/PCk4PVPzM/GowTd7xcf3CJ2DbDkae8NDyGph2UuldIjw3qdy8yvkMvsBrn5lPDUv0rL/BVztpkMu6bSVrvb8ES5Vk5mDot27U4YbuaqoOY3ywu/Y4xgf7pqowWLXSiRJeaabJozqu8bOO6LPWdbpSJ+d/PbeCu3vhp+Yc4G9V2dOZ3KxanV/RXz27vJYRudgjfFrX7MMe6/QJ3BU8vqCfNXkyx3emR13l5uH4jN6Yyyfofn5ycPSD3IBHlZ/8Q9UrzSJkvr1VxRE8y5j7C69qKPYzQ3JEDP5Uber36xTfpgJcTDS5I/U9Z0R4Z4/6W/hxQX7Fc0xf8wDPO//Lp+qi4/LQHeAXYOhDuH2EATl9T+D46oqeP7fFlLlZn9wt4cFf6MPIh2Xvv4HPLPMk9iGkDhdePDPFGN3sSRcH/7mOfl2+FfOzZcx86ZM9smdyBvm9WnC68PCderFunhX18ftr4T+4dLqFhS7W4G3Avuo5ZL/hk36KIsdGcPlsZ39O5wvu/5ZR3y6pl4WXzzS+1wf1PffXZdezE+UfTe/LzEJy/wZm/kNOlWVf4lRJ/bj5ZP55UeyxTJNMb4/BVy64s635nC/J2ehXcQt/DOEZY6ercnONBXh7QPeZ1c5n1dXv1lTcf592swA/fHCA+pA8+ucM3xXnf9QTvEPnLniB7xT+/EPmzYnUEcJv4Lf9u85q9UCf1fUPO863bki/4Jk403aIP8sNPLpY6mD8CIQHRZr+4gQdfoucrQB/ktUP/lOP6A+6OXr7E755j+h/gpbgULGGn32qNfup6Bga6G41fn5+Hs+cL4HbG0io3/vU88JzC2WG4HqX/apQ07/sMF8f6uKFPmtpBM+FT88VPtT6rtfiA4r/waPgLXon4b0DeKrgfM38KizxpY15f0YuD9CCdx/gv+IcYl/W9QnIS5X328fnyyzQRwh/vvhN8mbX7GWRM3Chn/muTO0/03+R+iA19Jl3+BhkenVlj0LB16Oc/rjzb9mC+9EoXqtNzPsRM7eiv4AvluBhDx2/4LTU90v0V0uXt+OR19qG9zeZZ6Yhc84lvHNi0QfwOdpqzmep91/lPEeXOqGv0MIPW/5sz/hVSx30AF4Knr7w+RuZ+BFc1Crp2XIeDDR5LcJnR8lE78Jg5Hwrf4KpF7/Z/TWYTwWn92EwbCULvRvhvzpXO3keK7i8r4NZlsjzRfRrV5q6X6e+xR+wRA+wCGYm7ZlDTD+20PvHYBGmuTr6QWmSrTok+AYMtfBHU6cZfHfbTlNVPbMn8G2PWXAQ3mqPe3BR4e9atdIY/dSvEV5L7pWCh+b4sDyaOsIvYKvOneCi0x91uoKzB33qo399NacG+1pGnabyZ0rfdfUUTCz+Nm3mlho9fsPllWbMU652PqHOj+BnXt67MDev8Y0mp9X0Xshpti43b4dua0G+3w1+J/++qJ4ln8Tim0p/sZLHs3ffFtwk54U+J3pQ59MyR2cwcT7Vpdx/9BPwryoS8mQa5M3L4yx88eIxH4vQgQmvDcH3D3SgJ/qs8nOtqeA+frOV4OXqCxz8Nfi1yvU53+6W4Plywx7/mr7Fixft8e1uOL+sK3rVijzCZxv1yZV2+YDCb2tLXb9lTvWkpP6/Ov+aX/A5xe/5z0MPEcBbf+lbnNu9F3Jr/0byuPkr/27o7RA9xE3PZ/4+7k309Ncv2903Oyv9rfPRTvz9qPdjp3P/XEYT9olfhA6St7as5fO03QSTFnkq7/i5veGjkWnhFesdudUpey9RRl71Gp3VgjnFZyX377YDHo3wBwzJK5KfSzL2ASLue7nvnu6+o8Jfwgx/1t59D6rI+X5Xrw/k7NXyOHlfqI/3QWzcvj5zjzV++Oj6rfHhsWN0SPdcwhP7W2/o9QWn5vd9oThX5FK5PXjBuTY6oT/0SI/gpPx/AA/rjf756Yf4DOJvEneoY+n7Ol2rh79+Qm7foxL+iU+rNQqd1bdZOx+YN3wFgoq6uaBvWijOixD/rTF9gI1d7ehD7NTa6cG+TIGvFb+3Qf92zR7YW8we2Sd627O676fJ32XKvv8r5wj6JrfvVUdn5/vncU4c6F9M3F6Fm/sl9BOG7AP0avoZrm/9bOT/5Vzr0LfuOF1Bm3Oir/AFyOUPv7lwnZo878Rjr2HC3urMbga8f2v4vuDnAj2q8FdjNwU8uGJv6r2KSyXnpvwdDvjuyvdv+HPFJp7yOUim973XHn6tmwl8tdDyfeGpf/QJwhzf6iN4W6JjfmcvYNcBhz10flL3n9XmgfP8z5Tfcr4nud32goEXb025QGf1rTYtqc/l+UodTNrCe8tVoMOkq3bfzJcG+LUOPfSqS/IIv/G5Himp7w9FMKzod32Ctwu1WwWTUXIzgs/fJrnZw08wKpMpua07mzyoKmB/wLOHOjAhviwP+A/XttoGB50G5rAMdiZNbGWDDXnYwmvLnPyBKNjE6V6flsyv5OOaBbsy1fY4p1/wp04lfdWS/YB6lD6xd3XJwNs3+OnZnPvBLU6v+vTIvOtmT4afT3X1EMxN8o7/QxgzLw/IibL459+mkW8Wlnr0iu7IOh/7N3wALH54Vkl9u/xhTpWQz+pwRMqYH8f7HukTbLTUwTX79fMz+wdPclzDa4fo53/b+Fnf/F9zz4vFx9AWHXy2hAcm+GKd8dl7Bg/v+v+WLh7goSO9PMBDG87XwulBe+DiJ/P3Zhv/1wI8vSrm+TG6gS64J7/vB71Djj9qg/2XwuW6yO9x+2a1Lfrkbq/Zh7XkGC4b6MG6mrzWmj2DMftpgePVLfoDkX/M2Juy9KNjcga9sPeG798ZXZjbx8LXS14/ue3L0N/mvRHnTpn33u2s8EvT+7azFbpho2cn/3faW6rZK7qJgS2ER2bCT6s2vj5SX2XMZ5WR++ajinfUWd0an4wfdD1v5BmlFj8/cvvIATwzz6+Zj2ex4MZmA6/5ZL/ID9GrG/CrTf9V+Fbo/AAEn/X6gbn1wK4K/K4HzgcL3ea6Cw614Y89+oGrA3VuBr8Mp4IPmxHzr3dVrPymB147P6wx+0SCrw189QNXh58cbtjNB3PvHrgSOD38L/Wq4N/4X37eDzr6JfObbsa83c175o4Pq3vfwPWLze6fH2vJfpjgc+23jfx+eVwURgezWdC/+EK/1XW61AS9QgTuye9N7R3XCs4HeT4fn+12Bf7uwRn5PRvmYN9GeGOHvdj1BR3vGF+qSOM3E8NLnslzbWr0ZjV7Bg3yY3z8sOmDttn7PzGXOjg+TN6h4L9CZyrXHZHnSn5txbyvQ586cH4xTo/aJb/vU6+/eP0rS/3g8gLX4OlMk1vVimf0uRN0AGtFf+dIfnUq30f/Kjg6pf+aZnLewT9b6PyH9AMqvZF6pkJfNeTzcdT3/nvBvKsvz0/Oal/hi77Hj/BK/f+eyfmyy9gLmMKLP+r4hfp+wN6U8N1hjr/1mhyVodnt0bFaJXg4KPEPbNMvqPVuKviJXnCIH+AQv3/dvtdlw1Hyg+/f94g+lxcM6+RHHSz61pY9ZPiw/upDgF+g8NLXYDFNlREeuq2SpqnO4OVEVY0gD5NKk9eqk6sRvFyN0rGq1sEmx1+wHRyFXzLvOgjftMdfcgVW7L0Kfz3r8y44eOmzy23Bd+W8DS7T9GrPL3x9U/gLVumPOb0Gp4y8gRm+gjv8Cbc2DZn/vRs5R6X+/Wuh6zyDk3tLngt7rPMOfYET+CT8cI+vVSNkr+AdfVLG3P3J7ZU6n+qWmht0UO/oTH/IB1zs6dsqlx+FHx9+BOSaLFw+4LPKvbsf6uINXemEPutLRu68Qq9V6qL0mxbfbeX2bvFfFfzco7+W+n8Er5P63ZArK3zZ18Xc7S0Y9Fbe//4C43/7ugP28m+u33FwPqnwUanrl6aI7j4GeSKvk/7GDH3BE/4Af9U9p+vaJkcqYd82UFwvvJ75Vsb+g8tJWCl53mYe9fAN+FW9R53/BX2XZ5v6B91bkIe9rHvGfq/oFyTkUh+83pB8RTnHTszDGll0Y49oWKFTubJfPbBljk5uBv/8UuwB7OgDzO5zf/DH+VbNyCHuse++nnE/LegXCj7k4GiEv8dmjj79wLz8PcTHmoKducYAvrhQ+D+z97QW7uhRb57Bmwj8equYS63Zl786P6oaXLpR974pwY0A3mdSckyt3mT0FVNtruh93sHDDnxp9cy/hcddyNc5un5mJXiwGTCfnjv/QnKw3T5tPEQfJbgdkN8n/Hl616VSJyv4YuT2rULhv3K+SN07M45f0w9t3H0PhUeH8vxqNSCX7499qahGPzWn3/HB4/DtBk+Fl79op3MFN0vOl5j3Uympr1dBEJXkz7zCF4XfLtgzfSMfUfhp4nSjTrdVwE+7ri8ak+O65n3V5FHL6/DV8oHXOySH0OU2FA1wLrKbT/RUU/Z0H0P6pYr+Z4JuiTxr9gQ69GmFf7fIdeUcDNFROf/qyGwa9H2e8IXoOt9Vl3s9Yp4pfHVKHzeOpQ6Xz013JOfXxvlFjJl/yrk7ZQ9NzuUlfYAee1ebGj3rzW7n8NAL+/7v8rxKPj8fIbqBfpC15FyXz2WSs7+q5c+frOlTCW724LeDGr/AklzVsRW+OQmTvhY8njq+aYOFSeZ2d6bvOQd/ZyrZ2LKNfvXdHCL2X9Z6dyXf+sy8aW3YH/CY7z/aKg/WWur2QyeY12mijnGwH8F3V4GpkldyA4867evjMViX7LM2g1mePGh53CFLM1t5Qa7SMT4qx5rv74JNK12bSqOzWht8A2PysL7pxzaZh/3EacOef4Mf9Kund/D1yZ7X4OnB4Ws7Pdqj8OG2lGPHJMgt/CJjv0mzB+X6lPMK3jRCZ/SrexfFvlV53wttTPFbSchT2eKL52XsWzXBlQj/wPvcak2es2ae1Gixz1X7N9V7wPfpF/9o/AHxIVw9oPefoVttMoeC33noUlN48Tt+UlfykQp4QrTFJ6A9Ivdqgp98Qt6A8MnMktOV4+f3i7/2lH0p+b0T5vVSr9fo9C15MAv2+KOlzb85L27k1noVfn8VewjCnwP6CZlaKfbEanywG/Tp5HVd6RMLPp9G7FO90O8t0Oeil8D/q1kLz52d6cte1CJi/je1mwidhafnPfKqLmY28Dd191XPdtQHCXu3x6y35nw6V72JyTO/WTHnN3z+cnQnwicuZreg///G5zoTvNHbH+5juT9fmf9+0a/sSj1n1iXz49yYJ3B3gn6Reb5ef3Of5dSD7NXgtyI36BBc7ggvoY/oG/jjE/Xnl1736OcNyF8V3vdgzAs8bvTvfg7s2uk9p+xfSn0e0icNPXxLv6m339nbenO6+xR80ppcgRF60hfmSanjzTH+ASHznyU40mFebR7Yb1263K0afoh/Irz4Hf16j8HKg5HrJl8qRN9UoA/o0hdOS/B0QH2t+Sp4wj4VfPzL3vF5BT6FTie64PUb9ux7+F+DszXvp6Hv8GXuc3LhjVde39QUOXwzVpsufiuv1vSCOKdf2XA6KPan7nrdkPPgSxl0rOQMLHh9PjoFeV+Gai1f3f5Fgz5zoeX86pJfTb2ekZeywF9MzsGC+j9x/lOteA0PDchZXP2RNxWjMxXeu1abD87RPXgp/HSIb8o756a8bl2SA1Dx+RiDjzH+YpsF/VZ5vmuQjWLj8ls8zuMR564H/5U6Zak2Hv0lz2z2zEt/jdTx5A6arctRC81Wfo+H7/Ub/lSJLbfU+bHZXYJ+nLyThz3zEq3L12BZkWv1Qf0+UPI5/jLoBObB2EumqgzIBdR6n+EPWLCv+l2Tv2LZbxU8bQWLTLCgEh7YTgz1f5GRszInP6vGb3CXCT+sTFB67K1GwXGazm31IhgjeHs4k8vSYy9g2Uqa9rgOdnmq0cPuDDz1O6hq/FgC/LBm6FxPJh2o05z51Y89DYPKk/r//En9/0Redq3kY3b+oO96U4K/teCxPvnkD5zMqR3sBa8tvrFTOUfKGXvQdx1r3FtZqfuv6OHzgpynpp0d4G8t6t+Lkrp65uZcn/ia/Lkc7LHwyN7ZLKb4izbZr5I6eGXYWxpFQ0suALnvRRdeOFfF3n9gTwm/E4Netc+e7AB/EpuRS3AjF6oFzlhDXpWbj9W68NjzL3RRozP4Yl9UcFrw+xleujerHN1Tx+WehORuJ8y9DDqBC/v9+MFU7MVe0GNPyIN9NtFB503n96LZu/Wii1ru6etulOD7ZUTe9UX4ZTRmL0xw953X++PywB7IT/hj3n8mZ1Dw9pKTZ/WAz8hIFbF/LHufZr71N6rXV5PSz3VvpWehf6zQSwiPDQVX5xdw9Ql/O+GfVu3f6E89q11OXRSbbYUO+4o++538YKnftMuDH5LfPievqOfFv07/3ea+bJNH5Gu5r6Tu3mrBDeFPE/w35H4egSNdw7zKZy9miB9nh7x5ue/lPi21Wbq+HvlMUmfP0eP41MPkVRmpEwVHuviDrPvwJLnPPfDyQD8wdr6lbi6zdHkgwqPxG/ThSWs3T5nTb4zQmeLPhP8yOvYSX9M2eL3CN1+RL7BuUS8vrGG/S3BN6lHhjW1yp+R6F2bVdHhlqX+9qEkelNSzSpkEnj1k70v47FYLDxfc6ZJXCu4rY6mbI+bm5NG6PqwFP51O965fZT8XPmrk/+kfq8hzPi/kHILj6Hc5x2rmUz7XI/X9O3rSjutboPeS6xLc6nBuBVyPGVN/j/Cb8vGzxi8GHZh5433URnikvE9zfMI67FnJ6/zEZ1XOv57zWX3i+f7IWU1zcP6NOdYJXwB5vjnvdxrGZ/Slgsfv6E3lfVg6fwgtz8dccyQ8fnNgr+DHrk/4XG/Z709C9gYeeP4LOit5nhVxPJ/sqeJjzV4pfgDOr/oxGKr415aCk63Et9t3qfPl50rB4zzZ6d17MFaJ0wGOM/D1m3nro94F4Klnqp9gTB94PwwWddLRuxn6gJPeF/RdQ72vyMfe4RcotP2qTqtgm+FnNSRnda2qB/IDD6p6Ah8n6vhKHuDcVH/sEfTtISZP9UEd9sGixV7AFJ+A1BzfqPtn+vhHX3Wrqjb//lbHUVBq8lr6+Fwd9WkMT92qs+OplcE/oI1/wIh51bM6P4KvV3JcBcc3uu4GVZgezTlGN9BR9H+91Df7C+9jzRxdeKjU75Y91pi8qUuMP8AjdXbq9vxr/EMj9KM5ea5PIY8f0R90+61/JXsDc/SxY/z05PuPzl/U+VsN4LUbK3X+q2FuZO7zocLpohKV7/m9Bp3UG34p6AY0eawuX1uTq+Ll6PUzV7cbeb6WPA7/61f2YPMh8/wh/YIW8ynyiFrsWR3oG3+gf2h50RUd15PL90ruftT5CHyVxz/z/J/67hfo8miEn76R9/Xn9no9dP5ynnzhxzK184bz46av0XD+YJp524ddXuW+Y+92hv4/V9NXf9vupWo6Jl9V28WRPYCjknOojHt76gQ5B2o+9wPN56kIBnHcUrs4+PDu+xw6Zm71GGjnf3lCX/hLbmamyN9sMY+qlOBjTB9TcA0eY4QHJfmdn0b07zZH5h/CH5+oHz/VXVc+sRsFD9yRnxThzy+Pk/p5RL3/4ObabfqaLg9KeOaHXRnm0V3XNyzRRS2Yswt+pODmNzqBiL1U9P3sNyIQGOHjgv8d+VZN5t1u30pwM3M+hYZckYzcxIZZr+BjUp/26felRniw4IBm30vw5sI+l9SrCXM4dAFWnj+s2Z93Pq1D5krdkvMjCFKXK/sOzu2o1zuKPdsfrueXnNNHcgzkeXvko8rjem7facy+6YNad+8+f2vNXLCHDuIRnm4+wZ/I6RYy6nbyDOmXboXHyu/fZPDpT4UPgOX6LHX8lb2mgBwcU8FbR//q9h/X33B7/O9O/+B0/a4fe0CnL+fLjDnfhxLcw1+MPknqeOqS+dWnka9S3xs3T+JcpQ/UFlwV/Iuc/84z75/hfUzb8n5vd/SN+lb4aUyu36bkczVz+tZRbMnFkvNZ+OszPtlSL62Yk7b0psBntae3N/hw22wPQVYnY719xh/Fmp3bTx3Y/S85VZo8lS+3D+CjkyrIWZnW+LT20VON7M75CY7Qo47YZz0YdAJXdIVLkxjyARaj5NFI3b7VaaCPn/hS+fDMXTud6mMn2FTJ3vHWOnmh/pb/n4Lb+2ka6WrKfqJ8X+Hn+qL3z8HK8PMPwbYluHfMg00tn8Fjlzpe2dMX+wFLfUqDMksrfWwGvzm+K6l87cv/t8lvrfS5HRz5/9OO/uofcy/B9RN+gzU6hErBkwO183j9sdMtttH71+g3E/JVruibFk3q2YZwa//6Lz/wWqLbb8JPX/BVbeJbLHV4wzJvWlEH5+x1NdrMcaY8zwq9v+CeZwVHnwy+fV3q6R35WE/kuawS5k61WbbufoKuj0n+aw3eboTP4Ru4dPugFX3SHf3aDBx+QA9FDozL917BNxMr13tsRxH6A7nuZy08+JkcLnK1c3JZnU/szC4t/b4t+YVNjV/3hOcfkkP1V6NDO/C1gKc2NPqpG/3mb+fvUpEbHuLD9Uce7VXjW9xGp/pIDis5VWZa+xuvF5JLdRLeamYJOYBrM2v4h2kUquUZHeXMlpZ5oiZ38qNOvvBV0S3mVGv41gG94kfIfMrtd0xUeUL3UinBE6nva3KKYvvP922KXgBdJvX12eEE9Xvg9usN9aHSzKWE7+hijr6pRb5ch3pTnk/q0a1d4y8oP7fpMN/ZoNvvtZnvfIHPIXP6AF3QyuW0PGpysNBLCs7GWWTNJmM+pdnLErr5iQ90D/+/dZO+4cDtAcCTN+/sE22Fr8EPP6nPhQ+nmpxrt2//B16l4E2H/gXfh0eu3J7/wPHQDH/tJ86Xd705gJc78kXl8R/wNakDhA+m+CO840PTMVGLPqvg5YJ5uuB97XIUnB7JMof7tvBq9AuCq77z917R3/3CT0FwsGuZ89ToMHzwMYb/K7cX2gfvE+dnY+C55K8K/sr7njD/kvNP8Dixmx90VhfOC+Gx3/iyBG5OOAH3Omr9Sf29gK92K/ojGXi+M8J3I+Z6Uq+H8rxazoNUSR2x/uMc6hnho/L9Jdchr+8XHxX6Omp9oc7/gYcKvjqd1Sd6uu1F6pEkwH83y/l+j3nVSW0awbtOIi18tm/QDxzZC7jAV12u+jaFj/qq/CCP9Qt8pp/KHEt464T8qnfBWbPVwSiMb2o/wJ/lxwpeftnkwwgefphkQp9AcM9XBxUUeeLpwygYZclZVaMgz5MlfqdFmAa2ugRVnEbkB0xV0sLfepolF131g1VIjlUWrKaCw+QMCH5q8LRGn1oEeZV+qaoMzAgf1Yx92GcrPPdsyMHS+AUYc7jBX3N8AY4KvwCPvYAvc6//PXX+cbxVn7/RYz2oUw4e39AHnKbp2Z4e2H9tmtOnw3m1nwajKrmZ8pN66qQWDXD0RS+c7/PczVcs+U996vAFuac33bvq+Ql/vSa+pB4+VkWTvaUFvqOXNvX5mrp6opeV/4zfBHkv1PXLJnsJB77+TcnLOoKjB4uPv0GvVTF/GrFn1bbRER1XE1+l4kpe3Bh951MWfeGDJDhZ4Pt3jcl1HXMdxiw96rgjuR0vI/b5r+Ceh0+K9XieF3JdcnK/XkLhz4L7l5Hw57xJfzm1+Sv94Ct9jYtH3d8kV1GzR+FZfAxa9F035IQ/sde1/PDrCt1v5T9Rb8nz7JlPzR/A04X61r5p9TLyabeW+j/2twrd7pe/rXot9tOFZwgvaAp/SIzZzIN+lgRaPu89fKnkvvqcgpvkLQv+bL/hL6mRzzt7NG4Pn3peeJ7wF4Nu8e4P+MT99q7l8y/1+xw9T+x0UZ/oTUf4CgqfPOE7Ijj4jK61i9+ffL9TCX8VPhmW7BM1qCPn5j4PmpL33HP3/7PLWXJzkBq9/wo/wg98BB899AADcjn68OWE84D5P/1d4Xlxzd7Ww91/gP7sSJ5Hnr+XoW9agx9D8gvIM3Dz8DZ422SvdqHpBzheOaMfLLwzQHdf498kz/eBfp1cQPS7wluX8C/B4SU8Lx5FL3rzQj9B+Ggfv4K9001l6Hxdv3bMnq9c38mgb2KfA/8r+Ki5si9wRW/h40vF9br6fg5fnbh9WPTBqxb30Rt9mI4nz0/fpY0O9pfrFz5bMjer+Tt0wTH2+HN8/iyvd6DlHOvhU4jOwxN8p85w/uKH4J38xs2Wv98MHPbR161fOEeFjz/DMw/kAQjfv/J+f1S8/ufgU8u5uPkDx3ecCy5/R35e8HLJ5yphTrk+ovu3ZpvQXz6QQyF1zaPeun1Xp7sa5OinlHwek2/467CO39SO84zclWfq/4ktb/j4RfRXJ14Sq8NHMMiknq86wcyLPbUzwdQmE7X/Qa+q9f4dHVWJP2teJTu1b+PLunG+gF5yNdUYvnrUxxpfv0JVBh3+K34C8wycfmT/tWF3f8GmTJrszRZK/n1IqMcH6AZKk+ZW+Ore5QnK9zX5rL/BKk5TU7XorybmOOL5l+gATjpV5GQJbh7Qr5KPTR7Wj0euYE6uwI8+VcFvmB70Wbu9AvhuPUqfzWnK97tW8Hmt2L+tgi+D32OODrXGvxl/VOY95FKTb+J5wufIxfPw+d+5/CmbP4NzPr4Al1bvET/Rmpxr6u82PHGCj9O3kXr3hv+x1Pdv+L0UG/zh59Trwhsj5vBSv/+ZYopO9QE/1idNXuuS/uxRF+/+6xS8zumbrtBnPbSinSkazL1+0HM/tZkvbcHnmpxZqfcN+tWboZ4/8zxXfFyE597gzV6FzmDpn9ljF158bUWKvbBGiD/sD3qruc7f8JV+1fhU15FS+RWfw4J916tiD+FJrjcK9VLuw5C+x47358POWv5K9zr6u4EP6wR+esrxq2r7x1FvbuY3fGYq5hqf9PelXhq08QveBEMvfrK7LEjZe5HP9Ucer/HLyPDbkPpNPvfCvxT7q0P0MjG5m+tX7tejIbcoo/9qmfdu7Lai//aNj7XwlQtzrCiW+0vqvoR5tfAZIdhz5jvCK3vMo3x058xT2tGT3jh/kiO5xoJTK/z3Bf/Gzp8Of5GN73ikXUX8vpC6NNTxjLyU2PHDD3hzbNcD/O4s8/YYP/5tjv5+SJ5VQO6J8OWAebqJ3f4Be+rhlH3c7j0nVvhWVLPv1eL5Mit8sKvwveuAsyvHQ12e88T5wio5FwR/UvoU7M1beLbwUHQKgj8x/eAe/Qp0vBaf5xeeb8Xr7tH/QL9a47+t4LsD9pTkeUP8B1+n8FH248mZMvQLlux19qbgt6sXMq5f+O2S66E9rAW/IhMrs3V9jJJ5o/DhET5YLl91XdJH/XPzQnL8hFcmTie3Zx7nni9qCe4LP30nB4K/h4kFvz2+HjlXM17vNoJXWvanuh55O0PqkxU55nIdZ/wjO+QByu+Tc/kbHhob4afbHji+1tsYX8E59VGcxQ36IiPySMkDlPMef4pPlXwyp9Ihc/phoDX+gZ98LfXhRM71hxKc/bDJFl2A1PkzVZb4+h3IZV9UUo/tInIBKvSsRZV2zL4gp3X2L7etq8saPnq07JvqNDa7G/qANjrTtU7OptoFZZ201WEYzMNkZQ/HYGPA01lgpuS37oQ3omN9gD82ua6tIY/1PdjYdKOrHDxd0m/dj5I2e62V2w9YBrswXevzjH7DWJ039E1/nJ9VLY8/75x/oD69kufSRA5ztuxj+cFplDbUac+/d/DedZl+cF3zkByGOT6UFfunf+x7kpOne57KG/DBCX7XF6/3Q172LRc8weeJnL/lEv3m0OlOp/RfF/hg7/HdeynvOQB/+GgJf2x6vbbNV/DhCp/NRhbtdfHktzN8AnvwZcu+lGd7L+RRPXrRyuEYPtOrC/1Uqd9f8enTZumTJ/WCD+FN+DI+MK0238efmH0nC96uuf5GDr81/PyGvapmTH6A63dk+LLI6xB+6oOrZ/Rdt4o+xgU/mleu5xiTkzDyzwY/qx9+j/NbaJLXtU38J/an5kf/POq+qtmDn496fTV7Z2/tA//WQ9yb4d96xUdhMfAvBh03+RT0/SPqL+dTNRjFTbU94sf+pjfOT+hspQ52+Cl8Qe5bz7J3o9DNBPDE0pKv0cbXveQ+q5grxcyJ124un6OnwYfK5c+Tgyr8Tr6/Ikc+pU4VfiX39QhdbJhTP1bwvoj9A8Grk9N1Mi82b8zfpd7su3mY1I/ksmh4pI/PMrzP9SHX8OuuZq6SoQdLwItPfAuTEX6GU/Y59+Ck8LkZvK3ncEO7nGa1dv1ZH39Z/EWYR2X4GG4md72WfF+14Ynu3z/Mr+IqemRPLYzve7VBG31mxe+dWV6PhZ8bpxfAX1TOiTm6sg66CvrUI+bzP+wFnJmPyfuRM7eXn4/R3d99aJyfakV+VMb8Tf4uUn+P2Lfo4ksr+JW22BN9oK/ybYsFPiUTro99X9dnacdNY/bomwbw7pT5muBkB99o4YUhexDkrNZ8HfBzDf4OCXxU8FPwrqbPLudnG32x4PQ7ugA5Z//grfSF6F/I81b4o8rnZ0ROquDsHzwzYj9V+OpnHOfM+RNweDOA19/4+8v5u+H1yOftlXlVn7pgsw4meXzT5VquW3io1AFTp6c2wbtJhswFvkzSxb9yGCbvzJ0+yAHcvoCrxh5e6W9N9f6Lfx/wFZjCMw8/7LFq+gGLOu2a3QG/gELtZ0FeJkddRcFKJWcrPzdGx1p9BMs42dvqHf2q8NFecGijD/j95yP4F+xi9v8ztz9gTnFQTgU38beq0rE5TsgZ8Gz1xR5A15zOwTpOY/QDhxF+LBn8dq+Erx485lzHu171vGKu1VbnCbz1os5VUJdpw5xW6AaO6qwcnqp6hd/ghTytKk4XSq5v00q2ZlPL+Rn9kCt4VuTZz6mzY/yfzi73vgCnCks9HpKf+uT/xOQPhOCt8MIpPigNfPUv7d6LXTr//Al7SG8msujrGxV7Th558Af6pjfyYFYn+qdj4T34AmlVaNYK+/iP/JETXPyhY12ZogluX9wegfMldDp+qZO4nuiml1v0Wjn90Jc2Pojfvtcih6vlroe+wU14sBUe+sq8qIjxffkij6upmV+NOQ9uzje7Zq91xHlS4DvYnOJbEKHfOuil5v/Hhr0F4RVq8egfybmZd8lbHehp289bvZ2ef/qHKftUhu//2fmLfwC/8wf2LJ+puz489q8Ve3A7VdpgxPc38T+e8ME+6is6/L7FN97trZboZ7r4um2cn7XzG8nICd124IGVZr5RM+cowOuJvfPOEY/3mf/c8bTg98cjfItm4NCM+j5V+Aj+gadrI3xI7us5OgDhMx2zruBnI+phNUWv9AVfTNBl3vVDN+YdBl1WksM//6ijNf2GkLxPfAmdn/4LOoYJe6TC+76tnAeu7yr1vtSfxqwq8FLwccu8KLTy+tmXxe8gZo91XYNbub0/zwo8F7yfqY3zUd0Z4cGp05ON6Gt+w3e7U/qobR43Zm6X4Mci+JugX1u7vbUpedmvbXim25+fsk/gl7zeV+Z5c2VeeR8Gzu/Ek/NH6v67v4nzN/365+9vOM8S9k7lfb6/LyXXZawJ6W9u8GHpj+jHUOfEHv/fDe86/Njl+33fdV+Cn136nVvFnmtPbTNwekN/R/797OZXLewV3zgXcvqZMfgmOJ4p4fvCP5lLs1fSdf2HJXtTCz4X8nML5lUuLxDfqoznvfK+GVVeyLF+AJf1iD0sL+hr+KdhPhXhXzWsktCWI+b3OT4xwi9jvWvgM1Uwdx21k0yRC5AlJ1uugtkomZt9Bx3hp9rH7F9Z9qOWbcFf4bejVvKDb8BYpX3q/9Uo1Wp/ISfg7PwBW0lLC/5OW//4p0qn6ngJ1u3kjb6s8MOVrUxQjITvVhNyWBa6+sXf6on+6kGnX+gLyjAd4Suw99LYHk/otQr8qvN2mpvj1eVfqdOY/dSbOZ6DY5i29Dli//XXno7Bb33fw6p1+qKEv56q9Ii/4NnpX7PgJ6dv4AdnLz2YygY7lcr79Eg/rLSrBBw84RNwc/tEQ3RDz8yv/jL8Svr+aYof64v/6/aprvQfU7evj5/J8ua/1NHUrD6Yp2/Zw6J/ydeb0/0/ogcI2BttkOO56jL/11rq/IcsOtriBo/t22KHf3VhiiH+KTu13LD/elZFi/nUp5Xn+8vxrb6gR9BqtWN/4J3+5wuPL7b4BIy0PE/T9VPn6F59tWyhk/0i/+uGvmB5pu+q1DIFp/foWYVPy3my9n88Xv+Zx8nvH7j9VXJWrrXg8yoRXOjVbv9X9Vbg6THvvet54u9sb6vnT/is3vR8h9+KnD89/0euizm7nN+RKp/ROz3iW/Heou9fso/ofC0/S6nbhGdE9LnAz7bwzs2BPmqMfrGLDwY6K+4r4Vep86l6JbfoG39NweNPJfgo9+8AXis8bWm2n9xfJ/qZqdMpOn+kTG+/Xd4893lSggNuPjPg+X3Xn8x5XIwPsvC4MfdpL0cXuoHf3OdlzL+3X+DDBP+OWOOL36KuHpjtlDm4e7zcvxPmRT38nTbOX2SFX1Wm8d++gvdLfKICLTgi15ngKyN1vuDDN3xKXndh1hv2H7QyLa5Pzgu3NzC3ZoxfTFt4OTp7Qx8jraTOR2+E/8z2k/laiV+B8P4CHZfwstDx7BAc/+PxJ+YwUc058MTj9vi1ynlwZi8/Zh4mfDvEb0qut0MfFD6p6SO34IM/vP+C19+uL214PxucK1uDns3Am2t0c1O9fYfnSv0d8v6fwPmYvYb1N993PtQd8JGcl1D4Jjx0Sl7ZFJ78Z8wz1/ej5f3KKnRR+OTKObxZoKM6WvoC9G/k/emiK5Fzp1/BS1vsSx3s9o3fN0CfJe/7C76UOouv9KPu+awH50eFjkDqql9VHoOPVvKhdxvmpzf2r6by+cWPejAVXrazzP+3RnjtOE5+jNTjM/z/9lL/t5MPK/hZVEmJ7l/455vd5fQNmmb/Q67QSQvPnCnhn7tLMG+Rg22DifBYe3gLVq1kbwRf5Xk9Uz2Tu1oaqeeXlXx/nwfrUdphL8vEgrvVZ7DN4K1T/KxzLddRePJ8+wf6rksjuHvM0xl61YNNI3Oq0E25PADBz746vtAXkHo/ZM/AMu86xekG36syT1+M4Gw9la+nBt9vWXxbPHSvFf3ZizlZdFqeOfnMw/r4w35X7NEN/UeFX2vkX6ZRl3m6N8UX8JF5+Dt+Jn/wuZWGZ0614KCH3/5yTl6R8NEOdfWWnD/mPOwlvbSiyAjPE77axzfqjTytwuW2jPBFcXmc5J2WzIXe2KsSPD2Qu7Imx6DVihoGvT4+WoKnT6OoIj+AXGxbnJiL5WoluFv3ntgTu2Tkt3rgc22XV+r+R71cg4ffKm9zPmx00fCfybMr3Hmxs/d8gQU+AnLd3/rep+1r+hhZFJvlFP4d4jN4JW9m08JXoYkf4bbslWo68jdlb6hmiV+ZXq7mmfDT3oE8xlPYM1p482sceXbr46Pu9qu/psIzyiX66T59uEFL7i+p9wU3fpj7CB54Lm+oZg/mlf3+Gr7Zcz5HR/qV32r7QD3dhIfFhn2cDPwtFH5XFfrvPnOnNXpJwdcPVVbwsTF6WCkMVkr4n/x7hj+zPG6F/1FnxJzjl7lG6HQHOnpzuknnk+z0sAt9rztTg25Lw8/2zK/H9BXkuqZWcBs9Fr5QwkOn+AII3khd3kaPvnDngQUn18zXcvCuk8UWfii4IufDlHyRPnn2aS78nTp+yrxlDL5ot6dL3rPwxhRbF8EJ4ekJ/rRyDrm5f8Ic3yT3Odn2yB7A1PVJNDj5yfky0OU8UHGS0m9FX6TXB8c/eX8FNxduD7aE563h4Qm8WHB8ZKVOEN63Ic8lRL+w2aFT2NEvyeL4iH9JjL/CxuUiFs43RUePln39nPfhg76HvG/N4CNj/vTLPKkkD7BHv0f+X/49wzdFeHEP/7JklPSV/D3l/f3S8v5q+stb168o6evIdZz+o+lcFlJntiD8QA5ERWUPOxFCghFaRAgzCNBAgHBv8elPffE/I7abS5JOulatWy3iPdU81eKd5+hiV1t+r1HpVVd1VU88B0/ETfX3DvsqHlwwbzVCN3B1lfuQTPzqB/v+UsUTBuSx1uhSdXzxSj5fv1OEo5peNzPhRhLSXzVuJkk1v6pIUupZhw357Zs98wKvRviie3Gx23/kl/bMr542yXtZ6p5apuzTH7Cn339EvdTuHI7qna7bOOYHnpnLus6ZY/VEPdaLEw+dDJLS7ub0DSS2XMJTQ1tOhdudPrx25joTWx7hv0srProagI8GfC28jrOrC2f3GfOwp17v7w3zVyw89WiPcXhudrrm2AQ3f4xw81hnXusyvNjOoznl4bn+3qJfYJ++N61wmvorf/ykLmsLzi6yzsiVr+ES/YXNJ7wl8PMxOs4P9Bftq3z9DbzJ/azq92zQJ3pI5f+i7zRgnkoPP7zFPNc6817EBxs1dE3kp1dzsl/AsV/iocLHB+YD1J1wLN+gp63ns48O8tTOX4mbyu/ugV83My/RFZyCj8LnRz8f4rc76lKFcxc3f4CnDn0VD22/ofvyG+P3t4LLCZ2A8V9/WL6CJ+f0nXrmcuWvwZU+h1ml8zKzszteczvbEoeQXfmhvnXN9ciezH2lg8Ac15y58fVqfncWzew4wM9vgqvzRjQ24zH5qaPX6wkdgckdOqu/fhbgVw7Jt/aEk/Rtf57iF0/94Yk+liO844Duv3BC7xfg1Q/8tKv9Qf22+NQIXSH0AfGHW9TrC3+IA1R+eI345Rv4tyRe+Q4PQ/9toPf1/+Jnd0b86525KviR1fdv/8XresQVduzLD/zf9QyedbV/n19Qf6n96vyqQB/WU48gnNrzmlBPuqRfH790Bm/KON80j0vqHFvEPXV+8YA8fARvalb+b034RZ6liJfk7aNKz/CN85068b7Akhevw79v8OU285HEG9vUr69v4PTQrj6rul3irR1LXqsGz52zPsKtEf1gOt6JuGyK3oBwCj5I3Fk4UuXJEvo6xbsDE3viqXEOrxzCKyfMi9W6reHZ4vF/ffgx/nUGrx1Vc6Fq8ZG5XrIrOfP2ZHdyPqfr/WU9hatD+hGow2COnj73z4sPdhrYkyb5SOdkD8Tj5Y98gedVH79w/kJc4L0hvJS/rusa2794QEF/Qbeab3bhvuy8e8Jv+fWrPnUcK+qgZI+WXFea8X0TfuTET1/AyZ3luWvCo9+FRVyX/B3591bPnc30nKyIp8YPvhjSB/CBPv+kkURVf5X4qS8y/PcucVfnmeOXhAuf7ExRD2e1+J646fDE53vUUc3Jj08rvz+GR9TtZkR/1oPn7zypm00WZjZ5tNt6uLLUrz5TF1D3pSUuKhx8RCegMDvL3Kub235RT/DLPA35+zdbHsCxJrqC81Nnx/zrvETf/xbOrfB1/y8sPfqsc/oMuvZwos/qy+034GaMP7/LOoU9TIkP5O5wz+e37viGrvUjcVbx0Ufqrc4Z9QHRn27rYR7uG9QDCH8b8OAtfVpLq/cP6BkItxfNToD/0KMeebGlz8iim3Ij/z1NyaOPqBfwBTqmA/CyZ+TPi39uwdHnUzt3eUw96dotUnRUYuYC6nf23g3o4/rnZ0/MpTvbeRu8u/n5U/AK3yUeYNo3+OsD+gEz5nK2a27WwI+f28XkP92VlPlUdybfk+fvmb/6qZHXeej3IpefqrnSzMEmDuHl319P9Ec9o/vSxy7UmtRNTcDNApyUvfgyxB1Me+RmMbqH/aouttKZqoPzqa/ydPT/1/V8t5tmYv/iptktWNcjY8Zv1FWd/WSCXtUF/79oRg/oKx5q0aNb7P/2hXChN4h/XOHDD5N0qNv/qgu/Ni384S04ZwfUAUyqOCT1rMKTJfxMftoavhejR7Q+0l918+JjHyV+X1U/Iz9xT1zVV/5hA9y8Bxdy+m3E257ge8LTjhF/EW5+w2fln7+Cc8KXqMonl8w7nvO58j/83fglffz41w/s49wuHXG8j6ruylN3tQJf9lU8tAS3t8SVPuk7F25uK/0CS757Rn67mhvbquaClGFQJm/UL71X8csV1+forw0rHnwOuwP0EHvElZfwTOHOgfraDvr+4pEp82fWY+ITF/TxxNO+qdtlPZ3wVNc/r+bmoZ8g/BPfvZGHEm9d0jes83smX/XRpM7+lbz4iDlQnSJ+MJy3iY/cD+HY2Kyr+ted0T6hv4L50FH6V7/WFU5Tv9TJkjfwf5STX58Tz6nWsR0T71iCizn8JSySCF4o3Fw72S1933K/xE9P9k8f8Q593bSKx77SJyL70MAf+UGnISFftnpCF6UgrpAQH9J1CT9/q77+nP6BG339P6xDip0Wzn8xH1v8XXZJdq9kvR/RRR/Lj7Ky+/1YeMhcqzzZE+f5Yh4LfYDMVd3O0fcrnXir9cmX2XTRRV0RDx01kqMTr81MMif+mtOnKtzN47/+0rFNvmmPmNaTT7fNwpG+5zboUXU+3G6IjtXVbp/CrBR/3Qehcx3rK/0/9K0tdVczdLHzRnLw4q1lvdPx21u4NPr+fhTO6+D7O/VPlrmB4rE9u38PV6l47t6Ec5/8uu0+3Hpws+p/7Xjh6s6in7KCp+4McwXgtfsH6lPH6FnpOCPmYh9qnZs/3uCt4qUz4eu7scc78PPR7l/og31GB3tf65yJwwp/C/JnqwzefBdOYp7/D/AqcZMlc6Dv0e1/zOjzrAUvVrxyWiPPPjLTX+Kjv054hS4AeqS3HN3pBri6R4+qzty/eQIunvGvr769NIsI/ZQ987H0uxvmW+h4A59/ERcVji6C17JtvfDXU7+/+IFvZnb6Q39r6PI5/Vgd6v0fTuKX+rxem8zrIk5R6QjU+NwnePtF32ojZt59ga5g7ObHSg+WvrBfeKn+fqXOIWeuIHrZMfW1H266pi5qgk7KTyrevN4Sb+iaSSc4plHDZNdg4Vq/ZjJAnzYjX7bOo7WZHKhn3RGPbVRzn7/wa+f4lfYkf7m4hR+NpE9fgHDx2a+13wrxRvln2s9L4lofBl62Zt/LL/xl32hffdOXNTCrB+pFz9Rpox9Infynp/7bwreEG8z5SIyRf/dJfhvdgUqfOMQPvVH/GBF/XFd6HVcrftUSb676jCpd5SX8ag4vEz4+UpcpfB/Zv/70JfkM4e8b+et2FX/4IK43Yt6H/v9Mv2qniv/OwYUveOUfz/sHDtWceCX5avL+rZz45Byckh/ehyetrPAmqvjWG/GBmhV+6Lx36JTGJe+P+P9H5+7w/8WPVxU/9utVpYNP3EE4NKvWvRZ/U3eUoMusdY0c/WCVHv43cWx9vyBvI167A0c/C/rYXsDhrZWdeWdu9LIGDk/cquqn6hEfMZW+8xF/Ykp9LLwdPNN9+0WPr+/FY1cp8cufih/W6Tdt478/oSst/K9T79bOWPcBfkxBHr5n4Z1V/nGEPar0ItZ9zucFfzyu+k6X4PGR+o4oju+5r52cuaiO/udh9Xf5l/+Ms6RLP0L3hM7KA/d762QfhLcP9FfJjnhffOFX3Bn6qmrMq0zQUe/RvzWuJ33q+L5y8lVr6qpWbvsCz9yi7/d1gnd2qPs/euGeeOgQXjgu0P/7Fo52euieLOkXEJ8dNsC3b/L4GfWsi0Fyoo571khKs30n/poZ8cy8mXzb7QidAPHXLfn7L7P7R1+UsdtAOJXcG/HSZYreSjMsBp13+lTXg84YnVVXI54wIA81tvtBeKiLz+6fw1nacX77Sp7qaND7izvfZv+BXmtu9330/67+0OHvtT/kYVnVva7RBdD/L8J92XlAl/XCnMFTh/qrvWOOa12fJ/5aRwf7C/56jw7BoZY80l+bpUlkNpPgHt31vzrVkZtXdZ6fdu7grabS/0fvd/5Gn2iLOlPx1cLONsG/QbvO6zN66/Mx9a51s3jj/Uk156TebuOX3+XtFzu/0m/64RZt6vUfia/+1to1K/4KDrs/XL73swN5qwV6gH/zVgPwvKrjevLotWTUa83cYgC+f9A39ejbHrx8oj8WncKUeoWc/qhRpWNV1VmNyPdPiB/XTsQxpuBu3+aWeqtPl5fUzSZ++hI8Z3ruiac2o7rPWkFZb7144eq8Ge3NOAv2GXVi26BMqaft0v/vfF7png7NH1+58jwPqjkAKTproVnXwdUfsx5RZ/0BnvXkn7uiqic8wk+Tap/O8d+G8Dzh0zNxNuGM8CBk323sutJjvnrt7w/8PvTimsJP4bHw+sK8efGsAp39lH5P4aP48xEcaFdz5z/R3czN+hU+d8BvF068UOfFHGX2bwLOiSc24T/LFPw9ovspfNyi02mrvE0TXOzA3z4b4q/Lqk7/YNYv4NuZeEUK3ys+OD/57y/wrwv+uv6e0G/arvpcP/GTt17f6zJ3RPhH/Tv1E8LVCXFJ4dcPeXLhxRM6JcKhM7y1l8WLCpca5Nkt8ZEafUcd6uWFO6yb0zqJd3vihB0bj5kbEmWJIU6QVHYhwq++gSPNE3UBD+CuI38k3l2zxRgcP/jiSH/nhb6nz5J1+Ob+Hf2fTtQzduGdeqiiDY+NvM7vS+tuZe+SAX5HE55877W+H7nsoPCMOJDVunZq+OcN8HPiZdfEL5+s+Lzs6D94bkp8dP1IXes/s85ZX9nlPvHXKfy0VSZt7KFw/OaFpxYdyqIMv+Q3+HVC3fqjL0biydT185yQT70SB+254kRcdOeLGXmpoUOHui4eu6ujjyKe+Yhf3/GbF+qihlb+fF5Dj2UVTsqkb+T3TxrCvw11Ln95/1Eunrub4s+P0Qv8ThOPLvS0ID8VEDe9WfHJYT25wkOncfLihbPCz2dwcnlCd/XIXJWe28/QWZmZshvmLmn4nUVf858V75xVegLbcNukfysK1znzBO/A45ndr5kvGHjxV+HpO/77pi5cPYjH1oWP+zZ1Us4fE/pWV+bQoJ5qYMnz286DPS7I+xfu2AyvXrz0tGF+a8PAU2Nwdx/ui87eH+rhsZrr2qReduFKFy7Js23m9Hk8G+GU8HDsZt/ky2M3eWEeSQgendDVE+78ZsxH+ULHZU+f0gPzXhbj4F9MnX1GvuqfrXQFmGth4Ynio+3gtYZf/cLv5maRgp+xFX6KBzPfjfjAxc23Qf1EfdKAuqyZmT6g9//r5wHHe/fk5+Po1U+/mCc7pM/0OWWOyxu8V98r0DGMXL7nvL7Qf2mc0PebU2cgvPXEE1boCwiHu+jCCPf7frGtrtvOFhx/iz5dkkYlOl+nU9Rk3p+z0cxl42DfjNY2ewquLvp2kzbx5yc/fuC4OXVK8YA5Gaewa/S8CQ977MeN9ndMH6D+39L3vxbe0W/Vp47mhfnL2o83t76yn3KPX54lKX7mhwV3K534A/05bQvf+cEfnvpVC33rU8U/4+TNCVc/yPOK74nH/jp4Xx28axKHW1b+a0N8El7ToE+8hGdeqGvsoWclniV+Kj/5EXzb409/NOKel7/YqmtfUteFDoF44keFfxF1APsqXpgmATynRX8W8w5K8id79vMSHpRUfQff1O0/VPk55osIN8TXh+BeK0/aTrjQMeJX7qWql3CFgYfekx/qoftC33tKnGNP3PXOrnv6HfjZgjhxSV7wjXUVrjK/ifih7FMNXSdd54r+0h5x3+IzjBqyc6tH8mP/nPirrnNB/ZL4qseudUzyjk70IMVOVf2eIXX5n+iZMieKvs9iGIbMI10N6D/uo98knluQ9xP/frarHTx2j33peeIXZ+IUV/T79Plfjp9QTyycF246+qhk7y5mRX3+X5/IO/pURXU+MXVS/Xq8tsWe9uDUrysdlhvr36t00W/6PDz2Bb+loB+163kO6+j4PPlNiE7qjHqur1LXLT7Zz8nfx8yryNDt/4yTmdV1TQr0UQ/km1bo94uPivctyfsLD3/QBZz73Q96KkfmTzn6pooG/QB76gOmWZJY+e8T8Ua3rYXfdfJOszDzncBqP8wbiffirfNmsva7Ifke4dUOPMrJb81i4eFuQbzizlNPlXa2vkzQtep64ei81lkxZ3NZ78TMEVynndDJn1/UOh/0bc2qeS0f4e6k89rdhSuDrsCReYC9Ss+l1hm5/RQ/fuXET3c1+GZKvdTOHufg5dQc3+GnT8wZvMadujnG/P1IX+vZdmaeeCzxhMMDdbEnd5xUf9v9J/NhQ7s13K8Hz7wK387cbF/FHXkVv5Nf3gcn2/jH9AGYeaPqI0Wfv16PjRcPvYvjmD7V+6z9RL/S9SQ/fvFNn8CSOtR6ih7gP/L9b+gIvGTtI3moukM/tUd+686I71ZzAcRfGzXySH30/TbEVV/q7Ws1b6WOPtUz/Vuf6BfWTXtL3X6dfoZFTD1rgn6r/q70DXxduCecvaIziN5VVWfVggcbMx1zXhvyZ0/oAjK3kHne60/0/Yd2/Bt4F6V2PA1mcdSx48r/H5jxlf60zIy/mKvwxDyAnxpz6s7s9yf6AIVrdfpJ+jb5MusL+PqP+Jv214E5l8LXO/I+4h8lczYS+cXobApn635d8dQDfEv77Jm4WEodgHDvC93S9T/w8Qg/GlrmZq7BHe/WDfjfjvp+S75X+6edw5O++P0a+Y8O+w/duZj6mjb7e0g+XTiZUafVyfU7RUR9pSf+KZ5Wzdd6bwq31lV+o27l736iG6LjddCNlx8cD5IWuKvfO1Kn06n0Qm/wxTp+fhozF+mRuocF8cjoJD9ptSaPt0HX86MUf1ue4H+e+lvhyZG6Cf3+kbyQzmNL3XxMva3wRPj4iA5z7KinqBOPLtEzlR1pEAd+r/RFflhP8f4T+iHv4Lzuw5U5VFqHG/r3TeaQFC3h29/cZ/HUF/oyLPNwXZ15ziV1mrJjF+xSr4gfyUuJd5ZVXnEgfBReicduPHHzAl3SKfq6J/Sr9Lln+Gvikw+7KYizR9g7+eHinVW81VHPaRvM3W3/7cP1L3blnjkS3Rj/POd5qWNX9BzUvPyer4F4+zpjPYXv7+DiO3b1sxAfFr/u1qnHKsNhmlj8kl6atJz46UcdvvlIfPSLvJKez57ZfJO379JvmpnkQD5q0Ewu9P9nWTLyRS+cWuafjsHTi99O6F9d86r3/1GfL566pc5o4uN7dKscfVGbK+8vrfz/bCC+Cp7W0POrh7OKt3bDaS3JzfaR+tcH8lWTPPnx8vNnDfpYB/DYJ1/eU4/aJ546OzGPcBnuOJ/tk3AyOcNn11lnY3bPzAv8oO9VODk1h9NfPmzfgZ8m6FltS+ZfT4nferN/DPe+k/vDFn3BlT8E4SlnLtYXOgEH5gZuBu8hr+ei49G9uhjwcxqefOeJeVh723m1xw5x2CNzXY8lc7M6xHU79B3k5Z+/EcToQT2hRzW38ya4Jz+8AN++yK/Xmm1vFlfiA5/g4l2MrtOMOOiDn5+qObBufgY/V+iXPFdz/g7gnHB4QV/qCr2o+iBuEyeo0381a4CzD+SNfNo+mL8804/PPXUFzhIPKMmDoYONDsEOnttxs2bwk6MPUOlYD9EXfGmCj2+VrqubNv76C/JjcJ+2Z372TjwjYr4LcwOYqyXeOmKuVZ36hPyJ/PfIjmPqH779ZBSUjVbdjd+CZTPK/XgWbBz4WvJ+3zCnGn0C4fZdin5Jm3jfD36i+N4ddT3vTfEF7bssT1qWfWHEn4p7+OGZOhjhRY38FfzWbehbJb5Vgxc9uuJCXZRw6kK+69cUL9Rxa78NKj+cOEO7of0iXBIv+UKHSPtyib5bkiZNK16offZiVpWemfByXfmxzCPokidZ7+hX+PXiffq9vdn0iN+J53TJhz3QXyl8ujPigS3LeSbUh+XkrT8tee0FuPVLPO8jh2ffkwf9JU78IdwkL0+80xHXFU5QbyZcyok/pifq0lfoJb/79Qg83pq/+vZqTmCnkRh4WJe8lfhvmsUv/8WX6+T/uvRFrJ5lX+gL7uJH6/rG5IPk56OfkAR+Bd7AD0PO5x090U4TfHkDv2tu/SyeJ3wvDsQxxAtD8PrZrDzrLz9jBJ++wE+b9b+6zx51r5smds172Z8ueTjs40l2U/gm3JpgX3SdN4sdAVeFf1+F/Aldn47zAM53iG/rVTx55osH4q/i3072Lvk2f/z7hH50t5406RO1DrvWAGcT7tdnM4n8Zkt9dMuvt+Eojl+rflP53Q6cBu+Lf9T7d+C74s07s+3BTxOzy4mXDs02wf/vo5fSJw9VPDN36szzNj4lz257IM76bjfV/JEX6kSzAXpOn9T739zmTP2peGge5kWni98v///Lij8ufHKARwqPp+ipzmrU9Qtny2Thhd85c6vlh4tfzt3ug7jAqytH5Lle0DuZleSjcvQAbn77D3//0+8X4GJqdzXqqVborR5POo/yI1wU8Nlf+mHb5g9HrTlswj1zBI45/HHrD7Nw2+js0LHexegAnsKzER/dv1D/+u3RDRh0LuSjxGu9F38u087aHf7Ba0+e+gDzHtEPcLL4/Za46sQfV+GP7Tx6He/cRB+7A75aV/6EeY34iKEOp+8WPXip8+KH8MpKn6rxpwv1lLcfibs+uqhB/1SDeSvigY/oHc2m5J0O8NeGF7+cbcm7e/fHL5/c4gucnbp5Sn/oxc8+4I8Jvyt//cyc7d80Yt4ndbVr4q7UmdKPKtxzfE64WFJ/9Wj0+7xfUCd75ripnU3Qq67RV/tUthd+lhG/zf3sHNwV7czMPyq9auaw1Ori5bIb4rc7w5zYQq+LVM9Z9G3HRVA0mGN7DNZxZE22CYpTlNnpMNiYKGMO+MpGv+gh7Armflf6JB/Ug5KHtcKX1CUt+lZ7TfICrbBP/2Fxhj98Uff5ie66nv8U/qr9bGvJO/M1e1V/TDdM6+BFQHz2kXpB20hmxOvEE7r4t18n9tmVutgrdTaWOcTLh3Bwiu8duoPUaev3hD8np+O3B+zPV/zaI/2I2kA1cP6b/JJwWriemHU1F/aX+cfikz0joOkb+nTe4W2FEQ59gDvLA+d5Q3/bNpOA/tDvBv2O3aov0q8C+FHHwcsrfaQv8Cshz2XJP4lvtQdxwwt3esRp9btpkzqHC3HPN7uu4hl6/0h+R/u8V9W5E58Ur/NW5xsNON8s7Bf6nuxFir6X/Hj503XyWv0U/Y9/6N59Ukc0HPA7T+T7PL8PntqN/GfmhwjXO1bHLehTSrrUZX3pusHrhL6jNfWgyTd2zp7QzSWOQ1zGhu95Ehr5JXGl+3QOP514pNavM6Cfri57x/PwBI7fmdUY//wFPdO+8JU63KTkvsfhMI6XZhOhd9KDj8p/eOF6dPwFejkfRTK1Oj52xGxmlV4/vEz3OTDrhLx55otv8vpvdqPzLJMaeqh6rgpbHImXXl0xCEeyJ1Z4PMv0XAo3xStT6qYmzUT+VQ19P9kTi17Kwu6+wMG2KXvUq/5W/Ut16vmn1JM+ms19OPLCy3LJfJIYPel1mtz7XQtdVfHHSTjGny6b1EN9+J1wzzNftYXuVOjK93Dlkxv1AOtBp+f37+SRFk7Hm6InuC/lrwvv92/hOu4E6P3vTh3h9gk/fcA8l7KqD3iu8JC+rH0snD6G9GUV4Oc2/psneMg7U3BbvPTHHxLqCEpzaFE3dfbHGji5csLRS0796pG8f0H/qo7z4oWzwskn+1cn8FvNFbCdutXnjwPiA+fQe+a9MiebOQQD+g26dn/U8ZLMbT7kZyVa6xv58gcznzNnb8ecVvG+qWFOh213+f976qvyV+IFZ79YVXks4wboBOzczIfGEG9MmcM5BXefM/HIxZR6+Rcvnvuvib+e0yda0J/1m0Uv9O8Lt0vm9YmXtv3U0jewc4tO8FDN9bswh+ue+Vi1FP66o25gj37hUzXXcAFvjtG5vjTaPTetkf/qgcPPzfZz1W9bI+91CR48+ocF82LqdvKFzop4xDzYuqj0WT84Ofz9Eh3Ansvegk0c3fxkGmxt5Mz4TF/akddarX0mXxtk8Xul/0/eYPUtPgDfoI46Luw2hE8OxBWJU4Xwym5BfCwkzyD/sVfxMPBMfpkBR9pl0qdvcHwS7mk/dE7Jmrz1wJEPGVCf3bFFVe9d4F8O0R0oPsOvJvGzFF70YsnrWHCrGw590mPOay9OUvjwV1Uv3hePou5rgZ574oQf+r4hDiieeA/e92JwvdLhDM3qAX2je3jve0O4tmrQPzMkr9xz4MMUPnyrdA/hQ8Ib4eIjPPsb/i0e+4mOsuxJf4BOfYfjhmaj8x1o/+o8LbrfG/SXsCsP4XeN+OcNnNq74g48eyCOp+Mt+fyXpY8zo//SGq2T7JBwbYvO7RQ/4CvF7uyxU7Fbf7OOIX5yvyaeKjyXPWoRzx7Y+MlsvuDhNXh0F7389Sc89MFofftN+au6f5/k/+Q3C6eaxJmH6JEWr/R5Blbn1XdJbIpRtZ7Ugwq3R6yLeGFE3CCtURfyxXU+oFOCfid4/enln8seDmT/nHBQvHTJ/c5kF6nH/xgkGy/c+yyo17f48SX9I/KDYvZtXk+m6KgObTKu+kSpI5Xd+K4xFzUJsxNzf1bk36fklao+qe0J3rtD32TZkN+/c8QzrdfnFlmidTygS321zDWR/+N2c/zyhtsV+NkJdacZ/U27LX77Fh5Z6Z/oeR9nwnHh6SYlvslcFb7XCud5p+PLmN89ue2SOv0O9f8LR15qio71u9FxhH8j4gFFKrzafYfrU6dv0Ks2nbY/DMHvB3e4q/Sp7N7h/0+Yn7J11E1d0U8ZoEf1N/evA96tTenJS83t4YU5qwV6qvq+/PtDpbfi4KsGHYAc3BxRlyW8fWJOgP6/tId6eBl0rvZ4jw7WxdE3kL93/OEaXprve3caUE9w9MeM752Y/yp702a+waCK/4RhcKKef47O/j/mpDxRvz+fgJffjn4mI146K8Og3r5YV+X/N564aUP+/PwQvJTtvlkE9FeNrMuZs3KjD+vh1C7togz+Ze2xyf+h0ypcXMAzq/mptUzfcw/0TX2i80dfFfVQr2n7iXkuz432AT2puxp9sqPghfnEswK9loS4w32Nfqpf9A6Ey0fiqpb4xW/aXtpFxtzCAXNbfsp2xBzBc9nuuul30MjE/7Jq/nWPOTWbJnpVW/hqbrIGOlVvfpKCq6mZTqjr3TInsEFCcVH+6bGt28T/HtlntiROdi/+wpzKd3SBH9wmJ762pR510iAu8IufNIDP9tCrXBXkTSPihOKPHeqLtc8sddUJ/Ex++LsX7xFfgF96+bPCwZD6SCt8c9qvaUP8ahWhn5XAjy15Cfmv45i+zTo4viK/003BgW/yGWfyEx+WuKB4Xg4OGnQ1B9RLDor4zH4Wv3uDJ4qvXb38Glvx0VfivWe/eZA9Ic+2rfQOietWczXXVf1jyufRm6X/q+fFL+VXttE/Bj+Imwh/5KePTbGgfuCh0gERToO736f4rqpzqONHz4hXXuDZn/StrSte+Y9+p2Fd5yNe/5nzub74qnBH6zrx5Gty6r8a1GMIx8T3frE7d/CuLjya/o2MeCNznOkvWpIn1+99wv8+0LvXOk5YrxF6DjrPT623Fc5/GfE92dGvBnmeOnl+8eiPcFQnrrKUX0J8dR6OHfbH4X/3/MbD55fwbPndCfZCeNjCD9d5T/Ebddy84plZsvP0MxHXXL/gn/fJ62c19E6b4GdM/ZPOp+bXB3DzYuWPjDLmmQypm/pwu5T6etmDNnOgbnb3GE5MIt59YZ5I3WyZB5U82O0DfVA/6KIWg07fC2dnpvNphWsFffvCh3kD/3ZKvar88zP1+j9u20W//0Z+SPzXue0oXOT08VdzrAa+7JPXT7zeH5vOW5U38kmD+EBBndQ+YR7LxJcL4gI67lT+fyf3+xo42Knmr/pO6oTb4rlXo8+XObqrdepZ++j9iR/m7jACp1fg5qnJPNYf8K2Af+4NOn8h/ahn9KqPnrmrD+Tvj+gHlOirHofETV/dsSce+v5GPos4K/EAX/VfZeK974k/fsN/a/64o87qEZ2rv3kDI9nszon81yHl/Xf0Cb4qfYNmsqJeOUGfZ+GYA78jnim8fDSLnH7TnROOVn2q8y24Vrr5FNzU5+RXu/bSz96YM11zs0/iCTMz7zO/fUjfq/iqJ///r9Ye0I/1gl7LIiQvlYKfP1U/1Ja4rnfzFXGDCH2q3wL915zPR8RpX5vtldHrg45Pfh8d1Wqe1YC+/gu4av2iBl6P0Qt49O0Oc73FS4c+j+HfCz/9QE/Wokcc1KLAT76DoqSO6i3Y2dbFZ7/BykUHC18thaeTdXA20aMb/1KXu7PoGKIjIv+76stc3ZGHGlv5s/JHn/BrbcXjLDoVb/6v7+WJuivtryn92RnxgG0A/5pWdVkn4gU74pTyyz6ox+7DZ7oD8OhDvBY+FJCvKsgri+e0qGsawJOF318n7XPibeJ79Df2Tuz/F+rGX8iHiacKl/9+n7qaD/RexEvkT7bI1w/Ir9MfzvmKT49i4ge3MGkmRVVndIJfncJBQ7ih6/hg7pFwdGiE71sLLw/wX8WTml448VUXPm7Qnyfeeo//28AeiJdn1N3rePo94XKOTn1DfqXe/5vzeW/WHl4sPM7AjxHnk1FnVNALknzwOiziX7vZU3+ZEgft1pKEutE++e9dNc/O6NjYjZw47XeDfB39S/j3c/LiTxb9xoL1f5Ndo94qpg/pHt0T/X/sN4O/dRNeaF0s8W2tc9tuKl2nEXHaAXaowN/HP2+i//RshJeDpniV7Jz8BeM2G+KbX367Cb8G+n/x1e8m9fQTXh12Qtc5NdtdNZ/Hbh/Jz2dOeDn6b+7eyCYz+zdPqkbf0neZHG3xiP7eI/OjMq4T/dM06ZtdnfMs6ROt6p02T/hLwrMOz6Pz2xm8V/7IvexPpwXezl0yMXvqQRP5WRHxwSb1VrO004U/zuOOrntN/2hKX+kkF57vDfhoyPdPStmz7RO/J/+8hZ71M/FTZk4SB90MOsfKjzecx47+UuHsO3hc+n0o/Cafv0JHMHX7p3DHOpafxDlHRu/vmtRD9cNlBk+9wG+Xfi9/XP6/P4zJ54tfJuDqkr/3Kf2qJ+IHDv3UskHeqWTeyoU+q2OTuddj4rC/9tiF15b+2AwvZeeZ/NS5JnxmTkCD/4/Ca61zYS7Ltd75R/3qJYe3mvB86mT+cAsvacfTZ3CsdfbusCeOK74foJM4dboP4i2vZvEU3KOLuhjjj1/N4sbcqL2Z7sC1X+b83ZrtrV2sg6eUeqoo+HdqX5lvXWc+5hx/vd2zc0v9qqMf6ubbb8RP0btCx7pu45bT65NlPtUBXf8rcwAacTsx8xN19r/0/z+TFxIPvdajGvqDtyz6teKZ+v2unfWJ4z444ru2fSDv75vg8Zn46gP5tVvKHNkz/bCFz5voBwinP+G5P+hrujg6uXERbLPoZrNTsM5aDyYrgpWPhn70EpwLdKtegiPztvIuOtni4XfBCzrui0M1R5S+1Y4BH57gZTXirN1SfE18bzDAr1yTp3ip+NYp3toiAofP1HX3q7jmN3PhXqlL6jaJF+zgO/r/l/BdvMjhBzKnnfoa8S76Wj8H8Ql/W/xzZMV/vsjjwy9z+stfw5S6Ru1f4WubOktrdb7rK/mkO+YSDRqJuPcFvvtFP6lw9tkJxyz3X/6w/PWDIy4AHyeOmOGn7skHPYJ7nTL5pN5gUMa/5Pu7zD8s0NPGjx+S5zpTd9szxEcj8thzcKtb6c2dyBPdbPEPPzklrvDt5C/pfD6KpE+8s5/+9QeJn3+hH/IF767ir9iXLvmhV/i+/IA5eTfxdAM+fxOHFV98t8JR+OWAvNkbODXw8stlh07408L3xJDvKuKGJY8Gbupv4WTXFFNwJ8TOjbzsBPGaKr5d1etWdRgf4LauX+fVsFt0WISzug8j2QW3OeFvh/YvbvpWzS89oUfyyf0SXut+Z8mAepHPIvb0g2YF63gIv7Lk2a5rzC8dESfN4mQBzufMm9b9Haayl2VWrZvfXYk/9EyVj0cfVfamlB3alfQ9PTBPepQm/4x459gkPbsphYfwzgtzoutePHtcE3/e5uGqlug6luic5HbbQBd6BK464TDzqPMyGdvtZzjJ8N9H9Dc10EsZD8hDdajPevH7mLmpP2YX8/0W86g2ttMEb+XXD73wdt2g3mlD/dOH3RXoUy1MGWN/ZA9D4gp6NfDShHmC8vN3Xv7+xqNP/cnc69Luh9SlGuaqlEXnm779zYn8/gm//VDpqdCfupd/75O9OdTop1o66k1dZ+KIxxrmXV3Ca0o96pw+LPHSkPx+QZ3VMeu8oteq15o7BcQVjpX+daPzi/9/KqhrbROfuFRxCE9f64B4bGGEv+cSfoyOYGdCP8K8Lp6wMkEjb78416Xe6tUvvoMXS13VGpxK0QF8bpJvf8Xv3xhX1fVPrHDyn2Vuaghuts28Qz3AC/FU8cSDmw/gnTV0Ahq+/W3nZ+Kte/jnrdZ+8+K5z3XyYxk805l5QPzhi36Epxi9lBZzBbbosPy69pebfVG/8GRnz8wNfHfkr4z46ezGXNexnVW6rEc3D5gPu0bX+tmjS7Cgf/bbjc7BIY4Sl62DbRwdXPZCv+rYjifBvhZ17WRK3f/aiq/eBugKLuiP+Ofnedgu28/MmYrQ2WT+myOvm5G/XZGXfy+EF+BsU7xQ+CRcbBIv1D54c/ijVs+5eF+/iHfoA8lP99Qf9vALxYt6VX7pyvcv5MNtLHwWv0mZm0TdVT2+uqL6/MEtq/ir8OiZvE+tmsNRi6em6IOvrUr/RfzTbtCxx4+u4gIv5PnlX8+Ya0y+zRNXRHdePEx++i/xCOHrE3mnYbXvp8xzfqDeKHXoBHyTj1/Rx5jA41bv8Mqr1efSBvmaPTj9y/E+yFcVt6ofDLz9pC5t/QCOzqrr0XW6P5zMiSPbuj5XfNF31DCro65HvHj9Sv6my3V/oVuidewVzLc7go9z8jqW+smiCf8/uqLqi3oFlzvkj2S39Pfeil9Sf8YcZ/Hokrjueyl/fZkRJ77Hrn2cyD+uqJv6B56kOb/zAj4GTv8vPtsjDv7hievUwelP6mG7KfVXafg+4PsRfNlU9sCT71+hpx/8x1+t2VDHQZzlKRxR37sNsS8j9+cPtOH38gdyq/szbMT/yMPjFxj57eK9M7/dE88doiOdwX+3H+GgimfG1Jfu0dUXb+85vX4OmF86DAsLj3yjr/+K3z3w8p/2X/Sp/tIHIR68s+KX85OeF+Hpwidr+gwWA3D7wvdq6KmMmrqezQj9vT443j8lW1vOiDucmDNAfstSZ8r8k10nXKTknUy4LZJ76vyZ54cO1XLQGVOvtWbO9W6P/opwOSMe2zW7+0qHEN6bp/RdXan3b9MHdWSeqnBxk9H/36EftU+fazUP4FDVp+4qXKyJp5YN/p5Sx7+pdKk/w13eWdhDD9wW3n7gvz/Ywxk7cIbfngfoBbbho2d/7IG7F+YHXtL3wDEXC91r+OxAnFvnIf5bQ+9VvPe30rsa/OHzwiXelVWc5N0XB+pRN959Uy9/T9zz0ceBEw8Vjr1Qn1T17S921P9/WuKq1byAWeAb1J1WOoQb5lo1mtRXFaFJ6dN/o47gDh3UB+Gcnxfk+z/oN7gNohfmWz3UiR9c6bNKrXhuLWtPyN8/F+0zfj7zupnH6gftF3in3l+hn/LDHNfZit9NqVdA39XNesHlFDWM8Pa3oE7gG10V5mqHptH68ZM5uv8jl83pr2oyn3aZMv97i37VkX6tXYru95I61xk6Bg3qcRfN4CVmbueFPvgbfm5cB1dO4E3mxFPSEv55IQ5YJ07XPelVPG8q3KO+RvgwIc+UoUMk3iY+FdjVL/HZFy+e1C3k59Hf1Igf6dv8pJ579QSevDJ3o1uP6/Cmfh1+dgi/LXVRS/ZriH//Kf8U/fePAr/6l+8diT905P+jW9ilP1b406MPSHwzHqDH8Q7ePmMX5Ne+Ea/9Que+mNOfuTP0d5J3Ef6Ib4VGuCf+faXuSnz8mb5aHa9wxYY6zEZVX3Tiekfwzh56U2kKjoh3ZdRbzohvGPJOOt8OdZ2f8puxU+KNIf1a5PMs85wb8WeFuzn26JO5tnt0wbSOHYeOU8q6HSs9EfJWQ+oZNkPy+Qn6TR/UtYkPvlf1oMtwdBKe0u9Gfaz8DeF7hm5eLyWOcsPfyL2OL/v1z+s+9KnvWM9ZnxPxz271+Wq+7t5tyPcz73kreygcW3eZC6Hjt8OUOCzxmpK5JtdwVBf/3WbwX/3/G3h59psGcXfZ21fqmz7xQ4bEy/W3eGhEvFb898NtVsxDKfymj9//Rp5H+Gbp8xQ+eredEi/oUu8pe7swwuE8Tq7gpXD4Hj6o98dGfvs8FS/cvhKfLujPX1ZzUj7AR+HyKJw1k6XZMlel06buatxMFsRrv4TzbtMNJzX6V5+pk3okTjKv+k5T4hJrfn/thK+7g/xzvV/m4bogL/UZrjLyXE3hbic0ZRIuGx1rdj/k357d9o64QoYu6gz+qt+duuQVvex1LFwsX4h33vtTHx65r+pKU/0ufrelDjXB3z+Cs5uyM7PlE35+2++f0AcsqQ/YpXxvHhYn5rKMiT8s3b4EX6eeeG0sPrp//ovbHrfUtZbEJYSbe/qwDqfOjzt+E6e98+i05p2aPXpw/ZU6AZ3Pjz116de6EredNTot+PUM/cZVjP7exf3197+7v3lUFzu9h6/G6KJcLH2qZ/I9j9RTyS9uO3So0ujOCPcuTeZF76nPf3HTpJrvZ4Sf1yZz/Vr0vb4SDxAPfKT+/5m6p9klqOVxE33qKi4qnLw31EHd4KM7nz/QPzDge6/kz+aPzD14Rk/gmkaPzBv8LcUrp0vqax/cbEgdVe5mbfoKusQdhP9f1vWDcRx1XRaQ7/9y43GwPkVD6v6XZfRoxkVQMj9m+hzcCubG7Oh3YG4Wc/QOxt2h+9x1ywJ+4vDfhEtDdKnfK53LHnX9G3RWxVsNcc73nLwM84LjEv0p8aM3dEY/6bsXvmp/r4n7vVf5815Vb048T3ixd+gT5/GM+Z42pZ//njy9od+onYpHLW/wv5L5K50cXrylT/6CTqd44BN6BG8D6rMC9AJu6El91NA5pt4U/c2IPtYCf5k+A+IFkaV+04KnT+A9x4dHUdeE/YipX+Vvj07zA33tD/jdsgNn4iIf1OkUnrqAI7zc0rdZtIhLzOgXskUy98Ldbp247Im6KOHrGzy9Tp5Hn7/g9743/uqTLHX02Cn6LXXe38Jb1ks89Id4djdjfbvwyytxlp5hffbk24TrpewSPHMAf65Th98x8ZI64nd4Nf36GXmtKi8X+iKkvuCBvoEec6DJ+xXEXWbETdbUE2To0ghv+hk8pI5/n2IHdF0jTz6QegFd33cuPCweid+k5M3EL3N0TCaV7v6EfFHXoAdd6Ul1qAN5tZuqjiAwGwuerom/jGLy+RvxvqT06Omhp49Ouk2c2/yEmUsOvmyBQ2P0+Cdx58OUIfGNJbxWeFrxzI1Pxk6vGX2n1DVlyYK6j8EpOZP3mtSTByd8+a4nwsE0LGroTnvyXjqvF/B1Cf4Nc/HG3ZL4cI4uoK5njJ7K2iQn4hHLOrr9J37vSDw4L8UjyhpzAsVvX8JFTD/VFJ3Vrtv3w8Wp88Z81olJfpjjOo2TX18W8Mu22Tfhm77qe8rRS93DQ+XvL4i/TqjLkl//5sUbhavWlj7cUa+6z8lnpY552Y3OtysHzLNa232LuqyIuAH61+i5io9O7WEEHz4b8dmt/H70/w61zqDit+gBHu6Jz8rf/yAPdo+Oq/Dz1xzH8NN74rlH4hbHO+q0dvQllCet5zYJB7F46eIO/76H7vUv/rLwTnyw4yYO/b2LzyP0rj/RYdG/63bSCQ4eHDoHl0H0aqY1+pH2bjIm7rln3p94beFzF9QGwtepZQ7BM/qoddv+YU7LjXzTfEZf7AW9/X+ZeOFsAL8s0PN/ZF7hfMPvnKzw0lf5/ybx28zy/ok5ACl9CZlfmOA3jxp2dg7OOTrdTeKtiZ9O0Smc26zJnGtjR7ugMOipDoMyjSLmtcr/X5r8I/ip0x+wC45xu2epry3aLT8PsS/euJB+xSE6yyH8THiVxPTZV3MwJt7tg3oaN5nP9XqK3z2DcmrEoR+oY/sxbhTcMW9pLh7v2hl25CUmjn0hznyPzkKjmht9CN9qzP9qBc/oqi7SMHDtq1+sg7tGHFBv0Uhjgy5/kLZfmavwkmFH/slP0PvyI+5j/f/yBX4d+UXGHJ5n6+j/iBP6mFqGedAL5pYOjKvmun5V8z8NuoQPzHWZWFdS39/y7oo+4Rt61oFnTmg1Jyoxq11wV2P+Uos5LQfmWzPPxS4ner99kSPEHNY5876qOdrMU0UfxK3B78w4y5ztD+q5Qh8XzMF+rzNHtJrn/M08E9mlGn1hXebOuGfygFe7CqjDumc+Srea4/RBX8OEeMpbhq7Bjrr+s5d96+rzXFdMPxt6CZVO/oL4xJJ6gW4R78jT98SHiat00cUVztCvQL1uN4Y/31d9s/ghwvk1/spXg77bEfW8TeIJ3Vx+ufyD75T6iZx+gTf8Alujvvcmfz+x5Be7FS+9B89vft0I+0Xyj/6mURXnqPG6quZLlOhCtagvmVvh36cXz5Mf/9kUvm8C9Pk3zM2Tv78j/zQtyG/1yB+ZPx0pdPw9ef9Ps6vmTv0z8kuntSRmbuo6TrbMNxn5RLx0Q5xzaYXvg5g6qhU4efa7XriuwT97xAk2bmfCb+wH81RtclfNo7LJxQvPxEsXtrzx9wNzsIS3Dv46G3Q6xINXFhyLOd8nU35Ql+Adea8CXZaUPNsn8fJZ2Vm7/TlcmM6C7eNz+d2nN+b33ZEn2pN/329CV+HlFl3WT44rXjpnTpZwM6twtd6p5hRuT/LL9f6i3vnyZUkerWXRC8iYH6Dz9+SfQv5eGr3qd4Z+/xXuU+H/Hh2CzsHt19S9LqnPOtTB+Zz46hU9AuH8K7qElwFzB4pwW3R+rfC8aFC3dpOfHt1Z7fPTIDq4vA2eDKgXFU7+c5O74OipI+2Asyn5+6da+4v6e2+jHz9tBwf0sYSf11O0MtMN+PZkp2/oQJf0UdVt9Er+fV/NYdmjq7qwM+bcg5896kJzJ1wRX/bEUYUTC+YV1gb8blUvdaNv9a7JXL9NUK8JP/MRcYN51c+atT/B51sNvYAjuiqxF677ho672AWPZevA3FTx0okb9YNtGbXceBq4XOefLZmTkPuxCY5Z5Jyu59akD3YJXqfMr7kUUc1zPk3xaNckXrup5nd59L1D6r2uVudxTdvfZvovOJyYzzhnzs3Z5VvW85u48FNG/UIE3rfgxadmdE9d2CP2a/rK/ILYzz/Qg/mu4hBpu+2mJrj4dsgchys6htM+n+9Tn1tvtpeO/jeuU9+7xMztirE/79Tt+iounqMflhEHvzV0nLyH3RyZfKLf5fgN6oGPfp6hp3NkvsOL5z5fqfdoUR/3U9V3PDGnfEjc+neg+6/1/+sfWQa/TfRtRvzezU6e8B/e7LTHur2Qbzwx72H6RL2y1tMG1zrzGvfBa6XLuyZPKTvzGL7JzthZA3txMPMueoNdt6gzRyU0i3Vo8vadd23iSq/ezeiXe7eLOXNhAr9Y0Jd9cq7HPMofJzsooJiB3036/9wndmVgXURi6Is+X9nHGN2sNxNbix6MR9f/g/ebzLlu5nGAPqEpZA8W9/zel3F6rf/pUQXoQC4a6ChYdByiOvMXaujP7pkjG5+YM/tCv/CK/FdUzQEo6SseVfOuq/j1P/4W/06pK7mg5yUc/0FHAN1V4rDZgHq+hyq+S7xgVE8sfVb9lDhLSVxghP7fZ0E92Ws4dsL9TYv4emnEd/M0SeDL4p8rq9dVyXyUE/x/Y7cD+PEeXB5Sj1Aa6rc+8d/79SSx2yOvI3j6YMDc6qqO65E4ln7vajZ78m0Z81Rn9Mvqe4s8GfjNY+iIB+v4I5Mcqcuap8kz9RPjEn46oY5iSd/YoN4x6GKJZ87QnfrjqSPy8TtzOoYXx/yUZ+ZS5dQZ9zNd3/aeesWZ292HrppDUFJfXTf7abgoxXt1XcJpwzxB4XqOTovLOs1q3stJOMvcq6JjTbmmzzW3uyH1Be9236O+t+70e+WJvi/heEEdxCdxiZy46Za61oOt4gHEb8+GuGzCvIKt3T/S/zZyi1Xw46IG+1j+esdMbnqN6uR5fqs5fSHxUOFAHOy0T/HLhQtdJz54rkVHO70E5xSd5w3zs/ZeuHobCF8nA/SntY9fmBt49uOn4Cp/Gx55oG9qsaRO9ZM61n8n+ljvwOl7dFxeXXuCLqve75hKDzA6uvyd+QVrIz74OIAHOuqzQpeviD88uLzy29/MtAT/LXgtPCidzt+dqJ/aBWvTenDiq9N66+oyH8yKyLrxF30BOzNuBUcbnc0kYB221Gtd6lHJ/JVao/1lxd+Fcx3iwTXxWTNegV8R+oX1RnRjrsspjc52OkIv5tePf6u4icvvWY+5n+7pw32gH0J4e0Xn9VqLCjf9Cg414c5kGOya+r5w0teioZ8+guMp8whLi8648CmLdnbyKVzUOk2KoCiYF/tO3s0xZ/eX98cL9LbHbtICBy3x6lNM/e0kONejKffxUtXjvgV78Fz28HCKNpVOI3O75Idcaroe2dNSv+tl/46nKHe6r2cfDcz0gP18ot73mAk/x0lwiLXuM6frpX+ixvzegZs8oGfW9eiAOfTAHqlbW1V+i+G60mBfRi9+mgXbmo4jv+KK3s/sW/YgujnZsUpnd9oITp740j/u87PX83bVddNXvC/bgZ8G+Et16ujOhewiOman9pF6kav8IXTbH7zu07QT+BPxnTP/r+f5hP7vgHj8zbQTM9ugj8Z8SuxLUc09R39iVqKfeaCvr37Scz+r8rBnt3iXXxW9urwrO0NcrMN+mVOPQj+3nRWBL9o5ddivzC/S+cj/aNlFpQf0ahb/gmfDnLd60EAvYzFnjqGVX4I+7TtzwRL5J8zVbjOfYOnoL95Z2YG0znzZB3j6J3WSzQY6jJU+whX9MPHtDn1ucUr86Qd9szpzAz6YW/in8zUlzhSjw7aq+mDzv3oHdCyO1OX9q/KbZbzCD/hoJhNLfNqidxOGiRPukq+ro0O2pO/hx4qXf9jk268c8ZjIEM8pE0Mc+yujTuVMHPzJrR/oP0yZjy2/40Z94AJcI6+foud3gnc+V3r+9J8eavDFLXX3U0cfU4JfFHp3Rn/8TH7hnbhN0Q+/idOvv8OWZ55sG/xd08ecGPLBEX12Y/QgdT4fDh2HE3UqA/Rn38gvfqXkK2w4RAdI9qc3ID7ep179ueojN+h5NOjjfWfe6044Sr9CWXsXD34Oz2ny6mSPZd9TdFAfm+0Wc5p29XZAfuhB+OH13Mpvf6zmXfmo7mYfxFlHdnIS36Om8B68SUyufVy2TcVrT+0vM10wD2pptE9LHxVez/WpFk3MdEZ//cFMr8GxQf/qHv2+b6fn6tG26/TD3qo804w5VgfmD9YK5k9d8fcH4KRwdsH8lJsVH86reQVfbt4A3x7p29Jrj7ko3pF3ov8g8mZo0fmf++EgGJvW0WbXwDVbL5a6qlMUu7EPVs1oZSfPQZFGhZ28BtuCOauf6KzeDPz9JN49GQcXg05gGWzzaG2ZL+OZE57KvrSb8MB9Go3RdxHezeC5exvNfP4UXJxwbNwkLq31GAnvhIvjkvzYPzsW7pXtFvZm42SX8i++t6RudpOD6236vXZW+KPPb+zkytzCpdH5rmPmGOjvuuxB1v2bC5kd4K1dNz6AI/rcJrhk0ciLXp1M1LMTnX8qHM4TXj89/bpO9lF2ovDgbBhsmYs+OQRFPfolrrOSvSSvV4q3G/Fn8f0jcQzhcQ4uXk7RJ/PLtS5zM1mC38L1i64rWvtJT88HfWu/wSnHftWD80DnNd7I7kUrPx4K57Tek3/BcRDt7VjXUY8S6jHOTdkd4fNBr5zftvr8a7DJtJ6TPCgz7MQwKGPZTeH2tYE+bg4uP3jh+4U8gOy5nusmczL3p+hI3Yru6xW9NvkzKzNuoFf2z09C7t8j+Kv1rXPfDryfV/qTHe6bnmvxiHGwqcMfTuhHTulHQX/C6fvMWXPyG/Q8f9JPsqv6UHKuR3ZvD55P0bPcNJg7L/tRb7eZ57OTv+Gm1fyfi5m8YJ/13DnwXn5bg/u2JA5XS6lPfEKH/clpvSr9Ofk58g8i/Lh/aXtu5kfmYkZG/uZzA//oiN9n6Iu5T/W8zqu69LlDp8jhJ96Iy6XoZ17kz1A3XoMPyY7IL8uNi/D/MnTq/2V6zucxvEf+zZy8cmbzx9CQfxBu1Dz+y5T6oNIt9syxc2Zh9bnYoDf3GHM8R5zq27oBcagP4jFT4iHHlH7Ss9/fwnXZ6btDFp4a72/o/m8Ncwp/0RG+OeI8MbpEGbqOBfmEN/kRfrUN7huyJ64b3JXtF+aOh432SngiR7O994tf+kH7VuvwnMVvVn5mPWNuaZu449LMLP2jR/SkHmvonrzSd/9OvZJ41EvVj18XD3Ti/c1Onz6HXSkeTT4LXBWf/TDte+aNiD/9Y86V/PxvK3srHnA24zn3XzyxZB+snJ4f7Z+tnyaVXpSbZMHp1G7Da3Y+8l72+yD+47WfhJd9P/U8ZzX09LUPt8yF2teEC9k9vGnv5X9f6uj+VXj+6ObP3Pe+mz1X624WHeq5tB4XcHtkZmviBIdqHtaJ+a4L4sBz+rPkDwof+vjPfTuv9K9nVv7qUzWX9UXrQt/UWHyodXPZJlimrUeb/QQzTzzgN1jnrUd46qoedczYcj29qm7VoAs4JC/26YVfe/ie8I3rt1kJn7/z2QV+9GDHL+DQhThCOdA6iBdrH2RmMiKuIr70zv8nVrxUvG1oJx/BEl44ntCXsLbZnv36afX5XRx9s6+Eo4kR/yoa4l/iy6sGcYoEvP+wwiHt60/6ate58EG8W9+bmewh2IDj7P9mNIVnL2rRF3k68V1dX498Xc+Pc6535LI659e2el1b4SC6COKZdnyhbrhjhUtFLRp76tEycPuV+HTb6Hd1X0fw5ZWLFn58Av+9ywbgZ+n1OfH+vZtExDl6ZjIHrwY8D66qC+4G65J5tj+sk7VZDX3GiR/fgiJHN+yX67u6kQMHl0Z24uDILz4Fax8FZhJTx3Hz2ZbnTL/zxHo54jqyW9/YSdmxoZc/oPPI/HTNuo/53uYUfZmxo77uyY3b4Jvs0oXz/3Ti38LnoZssgkVlB3LmQ27Ibx7lfxgdT3z7YrMb+8RWfLsmOzLWc52KZ2T/eG4+OJ7wfGQmX+yfE8eT/7Dkfut8luiinRrY7x72LvKTJ+b+bLh+nffST1bE99/sdIk9KdEJPpbY4wdwd4S9EX7PKj+miQ7RM/blQNzMV/b/Tv4XuD5lXVb0xfw0yBv8BFer65BdvtKfTrxsEJ0dxy2Iy4yw2wcjvvBUyN+TXdRxD17+k87vxj640BcpfNf7HfSIhfV3blKnb2bOvKarj37oZ5SfsjToO9eiO9b9JBxlP/8wh1T8Q3jzQHzrsWhf3XpMX8TN707U62We+dx5fEC3rFfpQ+3J+97Mn67uzrkfXufV3F3Trhs3DP4Z8uF35KsD1gv+Y+V3y7+59+I3ws2Y/Hil0yfc0326d/hvDfTv/hH/+0GnXvelAR+8WfnLM/Lx4nlaD9lfXedJ9rc99PMf8gB9s5+FS4v+4GO4rOYQDai/73vxgN8Ce35knkjpxR/KlHxUyn0Sb/jivl6cnttzznNVD0r8U33unMkv1H7T+3ml3x9HgZ068KOLfybesuS8DzZaGD1nuj9DM+2yj77NeEY8oEQf+8x8bdcGT1N0tZ5j9K7esXMz7Jv8KfmXS+pXL8xvlX0ZUu8vu7224qmyx87KT3vKmKtypE+1Qx+XeG/Nyl/Na9ELeDhPozeb2SDPW3dmtKauKiUuUDRaL1yfcG5iRv/AR0v8QnzxnXyc/Oul//PDF8Q3CvnZPPfaT3s7/Q2KAXMEW8wVLN24ei5P4NWxaD3YySxYeuFcpnXMWk/kw9Yn6mPzwFX//8z69dDTWmX6f/HXdcWfP/n9hDla81M08Nk4WJ7ARUd8uAt+nWwU8T0Xa31HS/DQOOGA8CoyOl5Ra92b7C5YNITD+ls49MF17wati53sgzk4Lzxf29arF1+e1WQ3slTX33oxWQbeZC5r6Hpad078cemiqRMOaj0iTx8F8Z6sij+82fGSOMvF63jC67YZP8LXV0b4KV45tKOfYGdadTd5C1wjiu3oQfuq9c/qOhYD4WGWB9tG69mOP4JZGi2cftcZXd9Iz1ET/E85/4Eb/oK7TTf+Zt5Y3w3lX8gO+tGCuTnC3x38e2q0Ljr+yMju6TraBrtQj1IvO7ryuh7hX+6Eh9kEvNO6b//6lccRuD30Oh/tA/F7zzrpeV8EzkXvbiz756KWF67pc2M/HgQ73S+PXU31Kjuy8bof6PgYPe+yU7LHEXZH93PldN834Lv2mz6n8zXYi7YVjjvhqpM91Pd8hf9FdHR/9nJuta56HsV75Xc1oi8ve3YstB7i6a4GT3nA7smv2PB8/BDXKmXnDM+Xkd2mLjtrv7mM+IvWV/xB/meMn+Vlh5mDKfypXk9e9128+0QcSOsiHlS38nv2deHORLxBuGQnAf7Kr80/dN/g/y09V/JD8gnfT+HR2u8ndIrEx4TnWeCN/FPxlAPxxvGa+vHXav5dvT0wi//ntyN41IeZ1Igv3rn8B95/qfTrPfE84mnMxftHH2fbMu+jRv08c0GIx2zZ9xH5gEtddmriqevZ4D8J3x6o79G6PDEv70weRc/jT8m8un2VL8D/1nO0Ij/za5lL3dd1459uia+9Yi9OOXNGxdNj8r8+DH37pdLNd8y7/2U+QID92eDn6jqFhwfWa1Niv17wkzzrLxxP7biaH/2OX6fn7wgPOVT48Qh/mdvxM3ii+2GJ/31braP8npT7q+tZ47cyv8TKXuo+/Ho91+IPL/BM8b+ald/7Y9rPZr76q6fS37VUfFD+uPzFf/gxF/F3njvZm72b36Nb6Ki7ejL4aza41ZmD+ADe3HF/7tLo3Q4z+PjUj76CSa317EeHYGrF34Zl4IQXfvSofdf6QXdVvMuabES875vnWDjWh/+IN628nm/xxJaZ9HmOJ0Y4soqjK/tP+8myL4UzXXSwi5Pup76/qbVevNazYF9m56CIo6aVvznNhANZB7wQv3lmP7XBTe1b2blFsLTgTBd++kad7aomXND5a39/21Fffr/swPidfdezw1Ew9eDFhvVt+9F9MHOtV5v1hE+tfy5rBk7Hd8IP4YDw7508XR9dmTJu/TPCu3mjJb7ngoVww+q8lg1i+5dgXeh3wNtG68kKtyal1md0CWYD8McEi3rr2Qgfdbwaz+UipU9N51fKnmS/xK21ju1gOZA9GVrZIz5/Fq626uDyrN66YIf0/ZPPPoO57IWXXVs7nTfrm2P3xOsL4bHsgXC7h57DQnjih/+I3yQ+i4nbBEbP07Qmv2K01d+sz2uwKluPfpxxXjMzavK8tbz4vD5XguuF0/0ZhdihDnY+N1HHyT6J/4m/m2Bea505D1cHt3fwPkP9y7yJnWpwfwInPurod5YfIV6bEo+eyU/Arq0GUYB/ITuidRBuu1Yd+7NiXwhvdf5vTvi5IA4ufr+ryY4Id5bEzWSnKz01/IMcPrvX+YL/S60neYI7+Laenxn3bYvd03N4ZR3P4KLspX7v3ev3iwo3InB3gd3clbLn2q+FxV504BMrJ3u2E8+2wm3xIH3vhc99GPFfPTe6P49B2RCf0LqIb6/Bo/MJe/ALTsZ2UvH9Av9A/krll+h5PLBeO/Iv8n9lT57gE1qXtSMOVOq65SccbbvldH7nKk4xC57q7HuLPpJ4ch8+vPfwYeY/iS8Jp3b4z7/2Lz8tXnhnJw1wqOGmd5yPA0/FL2dOuHg10c2OQ+zJPc+D8PaHuFLpifv0wL8H8sXanw3mUsk+/HrxaNnjnDyT/BRH/vpYw/9YgyclvP+nIE5zqPzsKh4qv92JR8keja2eJ63TI7xE9kF8y8CP5e/9cHzdrwXrssSuye4dsHvicwODztNJOKHfWWEXdL5b9+dHHhrc/0fu+zd+j+zyymg/CI837Det+4T1ld83xm854y/MHrFHW7cw9DVZOw/om/pkrvWpJJ+8Iw5k/bzSk9562aunSsf1i3j/BN2X35L+1zvqFOZmIbtY0/6eJsEyZu5fHEyFtXZ4CxbNVs2NSj234m2jEfzl1Y0+2X8xz6v8P+HLhn3zjZ+qfSu+OOV6hBsd9smHF58TH3w1et60P7TvztW+wc7InxY/23DdMX0H2h8heFvxI+FO6Vs/fhQFc9/a0y+7aoIzP+CfgU9xfD+aBs62bm40BCfuuB8zq32ZHYMZ6w5/teDEi5577EUtmLjWE3xUeFC4LAxmwjFwYuzh59NgYrTvh3fEQX7MKBdOix9mwvG67MroCg47M6rzejWjlfCktTOZeKF4tBMuuVTnPxzreltXOxSPi8VzZac2A+FqNoTvvrEec4edaPP/v35YY70C1s8VLT1nLeGt8ErfG+esj8WP6FL/tij/cG5R6Lji63mjVdphPZieWr+W/8/FF0fzoBTvtaM4mHE/hSMF8dzRLZgOxM+1fnmd+/XBfT074Y7W+deOz3/rpfVweatuhL/LpnBRz8O24vX6PcP1fGIHZI92wdxEiRuumQ/ZNOM0mMZc1w/3tUv9yLbZajjhpdZJ3/PBeqD7PNI+zeDdQ+zXhxef1vPQ9ONesDQ6X/l5Wo93eDq46cfCYfFHP/rm+WoSD3FFNAfHlwa794hfdfbjNngf4Zeva+gC7XUeem7xk4z+lv3Xczp3WgfhhfjxnM8NrPCKuAp+RkG+kfjTKZq47Mr7wvG3YOvll43/8fc7+UfxtbSKM1v5M+Mf/AbxhCN4MyTeIh4/rvyiZnTEHxIe58T3xOPnXn7aiviQ/CzhtuM52Ff4vgU3EjN9w9/rYb/34PC4BY4/2nEfvdAX4kc6/6MXHl3xd8d/eQvi+qdBdG9nYXBrCj+Ey5caONIDd5+98GTn9f0/v+DTVPwcuzGBlw3JUwgXu/jnR/yO6T90P9dG9mhD/lV4ts7kl+s52VVx/pjj/RIX0vWtiFuVhvjdljjHiHiAcLXA7p5q7YT4tvxMZ6aPVb4Wfip7JL/wDD84WZ0XfofXOsm/+XDi/ed6ZJ14mnBzQ/+87Omqih+KX5AvkX38Zv7TruDzFr5bYKdW3Gf8ECt+JP9E15mYySPr2XTTKfdxT97nWOV/3uHX3+i33tXQNzlSL/tr5Q9cGugJvqIvMICPvzSEv3/9WutqnjZ6/8Lfq28b7Nlz2f7BTmtf7K2ef+3/B/+9CyZ1+X/f4q1xa+BGJ+3n1sroeRYfe/DC0VzPqRk1giwXj81u6AVGbvLJPtW+ageTU6tmhIPiuwnPi/znf178VjhQgz+Kxwl36uD3HL9WeHmBl85z4ZtwUDwr9MIF4WJgRk/BuMTPreH3JTznK/Cxwjn4aU3nFfWMeJl4ofa51tPqfe1T4eEAnBG+PMFTZ6Xsg57veal9JjzNm60HcWD2q+xAyb6v2+FMuKf9D95krScnnJ0b4aPOY4Z/rn0/bcB7V8Fk0HqprrMuPBy+BONB1LE6rvjctx+Jx4m3wW/nWWvnhNP5AH6o4xatpR/UtK+Ej+NS6yF8gd/K3nit64zrwF7UxY/Fq6e29Wjk1y+8cHmYi68Ld3WesiNXeOtY9sGI1+q5fMO+5HV9Xus3qQmPR3vweGCGDf5ucRzhoXjJE+d1wp9fGPjvSXwev+SL/ro3MxoLD4Sz4q1a162RXZ078HFQ8VUrezOB3+q+yi8Jrb4P32afLix2Qc+Jnl87FC9voCdheH2Ct+t5s354jx0a+FEXPJT/UhI/0fm9Evdpc5yC9dK6F41Ww8ruOuJMWZ/4cwp+5/JfrK5vlsm/0DqUupe8LrG3eo5WxDWEn+sGvKYFnsquv4rnCIeFS/o9+Scn6kq+wDn5S5bf1XXfwUtl98Y2k18/4O9XeMEIOyq8q/i89rf4do84Q1DFRSp94hl2w8CfXCy+OG6i/7biPslv+jDjb/yJk5EdW+l33P94Ore2xLklCP8gL0RFxctEOamoUSEkdyGHBQQIiGPUX//V28u9r+aZceSQZHVXV1dXZ4/g5xg+TfXPEj5fcWFG30Y47MUp3mym6PGG9Isz7pvwWAtvrTq3IZ6pPlD9+x3uqQOFq3Y9eMUF8aRA97En/uGL3Bu+B/MT43mitCUvvLaLL/q5BXWk6tBP9tQ3un6B8sjB8s438UlxO+HzP8Dbqy4IXXpGfN1F8O9d5R99buFKxa1b6tPMZR+qQ+nfVvypuv+U3z8H3yvfHtziGVy+bfX9hX9VX5bg3jn1gYPHVzzc03+Bxw903em/TnVfVe/pPm34/nqdH3z1Fe8f4QE/pjxHOidj4m5N3hi36Qoe4D5a9KljqlZxWvXCkX9XXXKFbuffkfhasGf1if5/l30srs+cakRfsetGGTqvX113l4fwp3dRPoAXN17iX394g97rOB2N0WOdJMpDwkkH6mLV08Khqpc/wlL4r40/w0Vf91vn+u2o8yd8FkfDcTBXHTwetFG8Cyvwy/zR16+KI8KDOzdHpzVo2/gfeO0DvrJoh4ETfhMuuXezBXXsLbygzqnOsc5HI5wiXLrW71lc7IIPz02HAH+geJ20+lz6M3TzJ8URzvE8nPcGV+A04b1P6v6qN/jg95eRPq/OWHkc/AR6rhfN4Bk8U+Sqp5XflTduiH+Kn1dO8SYPBgdwYFrz7xfoyhS/fsK8Izyo11c8/HGKs7kDv6se74Nvn4XLFHf1+YSPd5Ge19fOYNvqvLiAfFPz+U/Ay1UyOI1i+D3FFV1vxYEnN78kfh5avb7ylnCtvlc0qCNdBz0Xuh6X4Merdrbl+5xQ3+eR4o0+3yog/5xZnAcXLnJdZ8V3fb4t/GxFnp9nYVwrDyquqH6+a+MV+bBo9XOdn2fyyno8OI9i5f/+4DoS3lzW5MMAvNy4eErcVFzU/VUejeah4sRgz+uq/rgKhJ+rhDjeUZ5RvaPrm4Abk1WYdhUvkjt4BMXPmOfllHi5npIPQ/LDZas6TedP+XNPvj0hH2Tw28TdqeoEnSvF8+soA5fz78KR7KfUfdPnD8C/uk4D/Cp2iZ5X4XvFnb5TnF/Btys+bGt9PuHHtfEmI+HNQY96aUWfTnWAnrebNg25vhfgwHJK/v4iL+i+hfA0yqMnvH/W6vvuqJeEH4TfXau8s9LzC6+hOD4CBwt3zamX9fcyUv2y73B/Qur8O3g+4eVH7uPKfDY/OAdnFneF3+n7Vew31u9tOC+KV4qDX+w32gTgjwfjpdF57Lr0886JYxY/mvGwxmdO+O8Z/m1LPiEOmp6k5f1nzPWo/q3grZt8OED3WMMzq87e9od78ILyg3B+TH7SdV2Gy5y8+Q9/pddWuHfNHFCShTud40DxdpkMK/QkqnNL6/f2+P0SHH3XZgfi3Rq8JZz/Tb5o6pHqppj3Kfg8wp+mN1Ueqnl/4aYA/K54m4H/dR3+GQ6eDNfgKL3+FP7gQD7V56jB8Xq+he8D3ld1jov0XDcd+q1Wt+SB4qjy3VmrOqPswLc8o4esqF8PXfB1Cf9wTp+uy3xAMUVX9cs8lulDixf47pvW+1RdsM+g2x3FAb7VDXsL++F5MLxEd3vsjQbsBXTEBfh7cJCem6w3yHjeYuramH7HYB8ofiRTeL0QPHXlZvb/j9RjeU6dWtNPuQNXuUb4SddNcW9CnFK8HDNXUHX1XMXv4KPzNr6nDr+E96smOg/CPXo+L4NY8fpInX0HPrkh3lb5YAEuyxv+fqH6n7p2Aa79CRQHFIf28KGq47fEF8XHbaD3TRr4AOHJCXir4bzcEQ/1foqb+3AxGQaB3kdxRrjunrj7bfGtrzytvKm44aL5lDiouLu1POKER6dHxZP4mvjR4zmiXg5mv+B8ve4J3/cuUpwWvtXvDcjjt/SL1pPB0SmuKF4o3j/x/5e8nj73N3yH4s0umD+EcV/nGz51MohcrHPfVVzUfdD/Ozj9uQmEc+NhOD8q/+q61cng1ykOLdygcFw3xX3y4nIifDiPiLN635b8l+DrqPvpqIsX9eC31XWajQcr8pvitfnqlMfhQ6s8KTz8Een99f+EU6fEzW+nuKrruW/hO4gnil8FcStuySM9/qzHuo7JgvvQY3+k8umY65+N4RU61C2n7dx0e22kz6XrdGa8B7qO9JXzr7jzDk7tgpfysfKIvl9ldUsAj90lHypfK4424NAp11W4Tjh3TX1xg95jSd2QJODNV54j4dNTnscyIt6V4c7BZ7wJHw9+A/p+0VB5ecn9fKW/Rv+A+pFdZq3vV3Z5zkrTo9zpHPC5Ij7HNedXuFX1/Rr89tCmY+ooPfcT4uAteb1qeD/DtwHP1a6BP/6gT+CoHxTfu/B/4FT4enQsxEvVESPyi+KZ9RXX6D/0nO/Ay2mHz527ZOz/f/YO7otaxe+t8Bp5R3XyE3wzvBy8eE389bzx2PBpH53hJdcrC3Td6qPfB6L4E+KrvO3ovmbW90zAicKvA3j+ZYf5yxQ++pF6+3PK3yPqjRp+QvjceNNdAN4+AYdv0UMpjzr0izvbj/dMvHwFh2/MD/+JvXllpHyg+mUBH6/7Khyt+DihjxsSL0P6Nbq+W+Kzvsc9fa8tddhihF/JO/X0gfuvPKC8MwG/1x2u2zX9IP96udeJCMdGUT6mL3kW5Hf4WW2DcoJ+OnflnD7/xBXXYdswn/kPHmDAPivV/1lQDvC5uojYY4jf4MIxjzQnD6wj+Pmx6seB6uhdmLqB6qmnMOkMmoB5gONgQ10gfFGCx4rjoAF35PSD6GfVg0+uR0K8VJxJjzqH6Sd4sBvMK16vasFDkc654lE1JQ7sOLcXvI5+/kN8Kzs658Jb+v0OdaFef41uyPOnLT4FCXW4rxM78Awn9LVznS+rP3uDf+ARxet9GxsvuY/iEn64R397mQinKm6rDm2DeUJ808+/dO4HS3g15YnLQOdd37cGz+h1inZ2GSbGW4753Nft7Bt8+f3Hp9bt7CaMx/CEIX2qPp83Fu51yjf6ftfwtItEr6P7r3j2Bc4swTXzMXVBwLmLlYfAf/lE8V35uLI4dQTPhi6ek69C8pHiUBUpDif9wambXXM9bsFlWQLeBc+D9+7DtA/eXBOXhcvf+XmXuDILyB+6vgmfqyau1/DiireKf3M+/5sj3wjXGY8eKf8r/+m6nhKXN73BOoqf4VeO4Hbh6C/O56JDfPsOE+PdD+B3xZ9a94U4WhuPG+n7bOBLheuX3YEjb5c1/MY716k23icin5rv5Ct6jcWYfttO9Sjx9wjfcQ6+UF7X5zkn3sxb8mSiukjPpfLfDfpj/bxH/CrwWVN9tQvgcUr6nwF9KsVl67+W1P96HvOAuB/Sl71ED6d/v+d+6dy+Oj1fdaQ8lY2Jf6NI90nnfUZeWtr9S7g/MbyB4u8cPmF5pP7/B45/hJ9wPXiWObjhqiUeHcEfa+rbETpgdC30WTfGF+Vctyd4deHhLXq59YTPc6PnUThA/674kNEHU5zy+om+7+e5Bn7YgT/7kd5H9a7FF2d14Q14eAG/u0FnTh3XKP4npj+/QzfmjuSbCny5dPMP4n8GvtNzkJEvGuqvbMHnXcJvbJJhA67eR+SVDryyPm9InLslDtfRcIkuwpkeMydujuB1dX4r8oPi3hv9PXjpNjvnfb6pv9CL0P9dTYcpfJHw9R08i+r+MTqkTQ/8/MjnHQf0Ee17N+gYB465nyM4+ICuZ4oeYHWkv+7QuxzBA5+Gaw/0u16Zf9m3w3d40e9oVARFgw6gZB7+jL1V5Tv7XxeO+QQ3+nRlhH/Kq/Xj+qMHcO15l3mFC/QPp8w3nUfDN+rzXYQe8hYceQV/qnjyyfO94Nwpvqq+zIL4lPhztPOew3dNiEu1xSf61aqDVH936SMLN214TpydB6t7v/k+SU7faQw+WlKHFmPw58D3g3Td4WPRISmen9H/1rn/x991/jqcT+VV4bMRcVzvn/N5q3b2yec649yoLu8SN1QXO86dcMvO8MeYz1OBR5sghj+Gh/ulzv9o4zPe78fNvux1o9mUOH9OvFZ+HoMDCtX/7ewdfuCSutmpPgzin3BWg69zvu837ys8fUZ9l+U6h+BSe/8OcUV1+Qs4tIG3XdGHUz2Xcv2EP1PD7SOug36+gHfoRrMf6garH/I+/Esfnvohiv8Rh29Mv5DT/1G9IXzWKn/EU3DtRjic+mJHnN5F8TmfZ9vOC+JnF55FuHcJH6A4veM6lYHvI+m6fbbCGzl9DOIeepC443Vnus+Kc4/0rXSdfuBZFW+v4CnoK6GjyIS34ZHTQPEouQ9nCXq8N6sLyKM6x2Py5wz9m66/8vMqmNPvhEd55T4JD5+Qr1r0Unr9Hv2w3IHvgrCI4H2edb2p002XMOK8VegB4f0DcDC4XPgIHgt9re5DHZA3Z/AMv9Y/AB/pvlROn0PPZUWeTUPTSxB/ykBxaQ5ehB8owbdv8AtFn8+/Ji5fBYrv7ggvf03f6RE+fG+fh36prl/SBc9ZHFj3uZ7fxN0HngPh4D68vfLUj/Fg6D6EW0p4aOWjg+WFHfFauK/kzwAdonB5xucVHn4D/ysOhcRv4b83+jt63VvioL7XE/qTDXgM/Ej8RW9MfNH1WFrfc0r8HbXKiz7O9vj9R6fvCx8JL7qir6rzo7j9Bs5UPFtEnucoyQsbw5kpdaAj3xivyb478l1GPAE39+FFx5HirIN/8HhYdX/f8wbCXxX6Y8X3HXpSrztPyHNNLdylOC5clYED9jk8acL9LZ3ue5Ojq7nh/Uv0hcqfpxH8dw+dyjf4PIKPQX9Cnt9a//GDfPaKjkzf33jdXU/XGb1ZM7xgnunySD8qwl9wyjyC4m3k8ld0xBPmkC7wIXQherU982A/NXqBT+YTY3y3lde/o8yxT/XMxQHn+sfFdj5qF2fhfDLIwHvTMbqiF/rktfWZj8JBimuq+3LwXt6Ftws5txfw4Rl9e50zxeWrKE6JS9fUs3Wr51d4Me0Mtm7W0Pd5goedH6lH7/R7w/tAcbZo4PGCMG34/+zPJh7kxMkjz6/+XBufMB2cUG+rrv9sZ6e83z/iQN4KNypeKY7VkeJmEanO0zlRHHX0b4RjW8PROfj2Cj1Zh3q0coOE86145eCPhMO+4E8VX67BHfo8e3i9wupcx/v+C8CZLdet5f8d3PQYJmN4invyggv4XIbLHsI5fmC6XlnNue2F84S6WTgkAe9ehrMWPuSH+vpovGIy+Gr1PZMJ8W8APtR5uwjTLjyq8oEb5K3hxeEAHKOfH6nbdB0qfHKUZ3R/JsSrLvyl4tVFS/60/uEt8bcIlB8L9pPNHvj3HXg9g1+DH3HwlG/ElRScPc9Vzyq+5jX5QvVJC8+9VF1CPTz441++yDPn4Hc9XzfEY+Ku8ebws/Sd+vApev6nxP038tQH+Ut1xzf7fBW3925+Ax8R8D75FL3CJXH2m++lfH1gLkN49Z74At8Obq4szt9ZXwDdrvBhF35lxVwLdZJTntfrFMFwzfVYwwPEienc6Ke6Fv3IAJy6Bvfr3zvE6WXD51vocxM3HXVdF/6h5vsRP2uu6zP1RWT6COoNve+G51D4rJiCHyPiWUj8WiZeb7AxPGu85j39bdfyfQbgO+HdGXqXguuv34vp8wtv3ZKfqrHul+KG4uSQfqJ+3kdXvG0VT9KK95/Dex/0PKH/cOiT0R1M0XF+wl9M0Nkr3kemj06E65IE/ZLi6hQepIAvVxwK0TvtWniJCj36gT7ijnir+px5EZ4/fJjpIzcOHcsJ+a4ETx5q4twn/c+K531v+aClPxiBm2rVt1F6Snwe0mdSPGzo0x266HHOwOVv5vsEDwKf7NANWj9Qf/4wjxBEwrkOHxbdH12fV+qBrfIavHZNH0q/v23Q963g46b00xx1APoHdO7pCF2u4rMLP9m3ojr/p6s6P4/x/yij4oT92VVbPtheFvRWnR5+WT/hb6Cf5xVz7zW+Vb/9ke6Pzvt0NHLpWn/SN3gA3yytrg2Ev2arMIvAmw/U820724RZoD+p89tBRH0ovHEGj6fzkrR6boVL7p3iMDrXKBY+P1Lnl+DZj1bnY5kPNvhj61z1wKl67jcu/qQ/pfP8xP0cB3oO9L4r+Kx8Cm68ou7OwAeKZ3t0VUWPejcL4wh+9ZH41qFerLju8Tf48GD9HeqseURcuCUOzXPqx3viQGB9HPqEwoEp9e48pc/yxufK0UnOmzCd0B9ZhHOLyy04Xn//DbO+6jF44Boe9Y7PcUNfe3EcHOifK658uFkLj7HndaqJ7+Pr/J1Hip+KS8IPb9S9NfoFxdFP6k7Fw2MQT9GfOfJN1YBT0T9RNwbEqU/qN92vEPyq/HAgjiVH/v8VeeYT/FcpvwTCi6a/mk+5/j/EMb2Ps3h/VD3P70fwIM+Gx8FnCXonnXO9zxl9a8WZb+J+if+u6oRlBE+zJ1/ocxbUEb8O/jkYfAT0p8b03X6I72f00fXvN/Tjdf9OI9+fVH79R9z8hh8pu8oTwtEr1Zfg4HV3sGSOL6c+0fcqwOeqdxZH8MmH4WrickZfLbH6qRfpPhbsW9Nzqvoyoo6u4C3SZ+rvE/KHI3/p+ikevaNv1XP3S/wTPpyS/ytwnn6+Ac+nj/DrI+KMnh/V+zH37cDzw/ln7i8nDqGnMD3cBf2Ja/ueOXnkgjwSe70t8yML+N0EHaDi3YS4vul7HfOS+TLVb9uAvNjl9RRfYn3/YQ7ftjWcZ33eHLyMftvOgfUNjuhknpjbEX5UXP2kH5Yx57dL0OWEpouJdM6XAfXxEH7az7Uk6MfviUefxDfVq0N+39HXS/eKl9yvHXFzZnVDwlxJl3j2anV6f/hE313XbUZfeWP1bkC8jZizE+69I64s4a/gnRvi3b3FNXS5ipNDcH7V5/Ve6B+9M9+y5Huqrtfnm9LHW6L/Rl9B30bn5VArvqQ/fM8kII720aOl5IsS/brqgRG6XvibILG56kXAvGIX3vsB/chbBI5HV4jurR3+OuWBjxr/jD57qh6Zr7qoR/ug7OELuGfP1QU+R8UIndcN89C/9WjUFh/hD/MBhfm1/GuLKPxVve5UH24T8HtAXTUCFwkHXkezc/DjKf3wueGDDbxi7mZX4SxinnUQpn30RBfgUsXTPedL8feTeLcJ4oZ42qUf44yHu6Q+3kazM+JU28YV/Yhr6gjVw+fw/oo/B3SSJX0XnSfVRWfURwvwn/5dz9EVfagsgfdXnd0nnvwDb11x/kvwler7Cn2X8GTq0NmMOBchcXSRU8eaXr5HX0Nx48Dzlgv/Rop3ifWx+vAVG/COrsdDKxyTcy5n1/RbIvhLxa9Lzs0i4t+PvP8FuqxFS58pFs5nLmpIX8f45zKnPz4Mp9TXws0p9bbwB/wy9esMfA2P0ic+XYBff9AFC2/l5KtFovhB/4m+inD5yvRGJXFhR32mPPjJ91Ue6bbCwcprQ/gIZzqIB67XNzqw5XSwoe4tyI/omRx4/Yr8cQ/+UHzeOn1feBl41dz6fGk4p9+Vjskn/8B9eQc9Vwde4ZfXUb0f0H9z5stziW5EcRC8Rh9R8TDg9bbE8Q5xWZ/vjt936AeEx5Sff+hfV/S9dd0zcAx1zYT64Aset8OcQzEZVOhMrc+lOKC4VcHTLI/gvzX4w+p2B79DX66LTiPi8zjeX793Tb6uj/Cbur+cP+XlHXhCcVi4ZsCctuLyGzoTXd/a8OyEen0F3nyjHth0qS9OOOchc1XC+Q+cB53vO/KGI0+kO/ijkM+xgy9NXzjXwv0r+MaBmzMHQ9zPPd+q51PP7WsEz9YhLnTpB3yBCyr62MpXqvMD8oobe31fgX5f+GED34sebMw5y+B/J8z91Q492ZI4PTG9MnWgvrdDF6f33cJLJEvV+fCib+Sbgl3gqz464R1x3EWKW7sx8eyUeDWDj9iSf7IAvVVG31Fx6dbx887QcR71vsKFU+LzO9drZf2lFfE7hg/YBPTD+ui6pvDR9cT7Ojnqkqxvr4vuzPTripf2+ZW3m46ea3z1G+7DHvw1A6cXLfX/Gv3zDddFcfwFXqrR/TA+O6GP1qAveOZ5M11xegC/VsxhNhP6ad/Mzx3xy/6dDusgtz1Vt0GRhtcRvtZX9KU6bVGbjxRzWBdT/AKu2GuVB6XD18oxJ5kmqtdz0wVeB4qLqq9+IsW7JBfOimvwwcjNbqk3d5yDokPcBM8JT8ydnlfq0og6c+Vm6HdU/4ETqWfjF4t3kXAX+BVeKRtT34bwtDue//mRurIxXBF5fvUU3FqZTkfnLYFXeCB+fTjTkcKnLThnXepo/b+fNk6pw46tPseaelfxSfWeztPG+LnI8749znvO96RvMR0+om/Sv7fgSL3vB/E4N7x2xvn9pt8kXF4H6Foj4hb9j0HB/1PcPyWOKl59eb6TuYAaXHAgH8CDOos31Ov0OXgf06l+cB2F5xLqTeYBiGc6Ty+B6oDUXvcFXcPB5oYn4Ppv+lCN1QGNcCZzUwmvuyLPLKnz8mY4d4qbVUf5QfkxH/vPn1AHzLvkjX/83OP+AL6iQ94s0LOD5+FlbN4XfZUDh91FXvfaI47T7+f6q+5eG99seqE+eeCMur+y63NjeudA9fwSfVy8RZ9/Bd5adphPoH+lz5fQ72SOKyBu3sAzFqY3Smz+LFAerhSHXTzi+6z4d/QgkeKBXv8i0n3LrE7ecN++rN7KFaeU39HNBvMPeM9fi78NupAXnkvLx0v8D+bmc3FBXa/66ILfq9FDozM7Ur9PhUeV19BZBap35zlx8/5vHubEpQV4bwwPUKBnVd2k+uubelNxekgfHL0t8Ud/PqFfqOnbUsePiQcn9IcnxFvVIT3qDIfeVLha8XYMntN5yej7Ce/cwvfQd0AfoHr9Hb56PSGvwBfrfKDbGFPfN/S/x+jBlV9i9Cx16/lYxZVXnqN1B/71Gbz91nod04x/r+lHMPedDFfUAYZjFR+El2fwZTaPmH2Qx/7Rj1LdfEtdr3zzavM8tc4hOqjA5/ON9VmumUeZUt/pc4xMlxGh87oFF98FmY+vDv8Tm/9omSMbM/dUMacKP9BXneP9Jh7gU3YN+fsAX5yjg9/afOAPuDhHd67vM2EuU9fd8XwKjz5G2Sm8+x4epVE+CbIH8tsb/EXd8T4T4Oko2+A71LRZD/+c+6gYo7OK2/IHXcBzUIThbzJ6wj/vXzK6Z071bDpa4G/d6+Or88g+7BheoZgMr7mewjF1NCvAfwn608T6ON+c/5y+yJy6TnGw5O+zMThkic5ROKNL/6ciPs9uiCM5uMJwm573lPqMOtnmX66pi2/ow2cd+h198NwJulfF55NWuKE4co7n4IKBxZfxoMP1UlxYc/6Ee34tPjD3g742J072hQfoH/WIsw39YHSg8IW+z9WBTz2jD4cOAPymOu0DfjQlvuh9K3Smnpc44/MqT1wwD1HAIyruuYlwHHxuDf9R8nmueF3FwQYcgT4MfJaZfmAMnr0wvQR1vc6dzvcH/KvOt51Txal1NK3Bk5fw0Lo+yicd5hM+4UeU1xTfvsEfLXEs4/PCY0yJmz3Tx5LHcvrN5AtHPLkn7p+hS0O3C99l82DMmU4GK/ro+tP6epmuD3yz7ucluFjXq4E3VNxryW96HV33Gdf7H7gn71Afr/j7D/GkhMcVvi/Qz3q90zl4f2n875581CNOeb3yG/F3y+so3ur7Hrl+N+Ag4ckLXqe0fvsn+b3Dv6/GioOzN677D3XBijkj+M0uuHoCXrvh+6EXBacuwb9JD7z1Bi+u+DGmblqgS9Dn1TkyvdwWvjsl/3l8K3wcoSdbd8mDW/RtJ/jDKJ4ueD8Hb0ecan3/o8QnAR7R0X++pZ6fGX5kblDxhr4TdaWjDw8vwlyZcETZqK7TdVFcf3LJKXh4yrySrvMpuGQbEf++4b8vyZPLPt/jAG6cmL4Lnx/4F5tTuyKODNEnFYnwavqOjukWHZXqtXv6z81R9y3L6L+l9H22Dj5mQ3wKmQtnbpr7sES3IrxY4YPAfA33weO7OXyD6voxeUT1dmlza9Ggx/yzXvc1gL+NVDcKB65sHmDA9Z+g39L3fyJu6O9r+C7VAxYnt8Y7PP3pCqb4JvTR/6p+n8Pj7Lvk6yv6czP6n+sj929B3ovAMXvlLaf3U7xOmbte93RdeP9Wz4HqBv3eAn513aHuvQG3fxN3Pjr0Hamf9TmpT3LhuIX18+7xk1uZv+lVuOuNwrZ8D69yfKDz8HeCX9oDe1UHAX6l7Shir8p3h3+fogNYB0WJr9WSOYHGdNmPzF0k8CvouOEJE3g64YqMuEr8OoJTD9ThOect43mPbQ7pmz6R6v8vdKt6vlW3jsFrG/KE6vwb0zVOwWmp6Z4c/aLeoKTOVFxseU4Uh86JdzvmBqhDhX+Zh1d82YJbdlOd/3Ro/SryYonOAn1RxHXegk+v7f9zXeN/6EzP0B9U9EsU3/X6a/SPeh5/qPP0Oh3616rrP8FT4FTqZ9f6OYcKXYjur37e8vwUxpvvrY/O+2Y1r/9CP++i9XF8T/xUnNhxrlb0UehHT4Qr9bwWNkf6C/+nuBqDIy/otynO3jjlW8W5K/poaQ8+9Jc6uWU+HT9G9EpLq2N1vSY61/ExnPfpU/XQQU3hRyv8CRT/l8zNE5da/BsP9AP3zDEoH3app9wUXuYUnNPYfGcLjzMin3XQNalOHtCPy+Ct4B2m/LkKU/oVxGH6c8zTTfR34SXdvyO8bYaOUP+u79+LuO4JPPYQ/HptPEQyKImbC+Ot+/C2py361kjnKJ6BF9eB6hPDe/qeyu/nTvm5Qu/rceY5PBnz0zyHyh8DcJm+d4/8L7z3g9+P4vY/8ht9LniVJbyw4kDB++i6C2/G4GTFzQ64XHnwDB2G6oye4Zwu8a2A/1FcfIXH6hhfG9DvOff9bMUh1bumuxUOvyS+MhfSZk9WdxvOa6m/v4grYx9X6QON+Xw36N5LR1yt6Mu8wqvUie5Liq6Ffk+GXnVg+RBdlHBJOfVzA2v4e+ZqO/AIB3DHFP3GfqK4o/NbjMk7EXE+sT6Z6QEO4Oq5xSfDxx/gwzd0m6XV+QNw6BM+RQ58rNfdjpmj31HHP5CHlW866Pz1Oh82/xsxl2t9rBR9zop5q4Q8P3zi8+7t9RrqBuHSKX5Ga+qujc2tnTL/94J+q8b/Bl+RiDj4jB+Ofi9mTnNBfN+ZHwU6TOr7HnnjuU2/mNdb0v9oevAk6NeZw76Alxja/E9CvTAAH0+YLzA/CeUT3Zcc/7zVxOuQa/wFVS/uqMezO/RVMb6fuv4Hl6f4N15Q11/2R7HLFe97+FTH7Acc4mPxFY1uzY9sonhbrMOTeuTA98JdR/JcPab+v0A3X4MvUnQ5wouqe7dutqR+PWvjO3Q+B/omii9j+vH5FB09PB547J4+9p3NIdWcz1Obk4cfm02ph3bg3j0+F6sp+qwh852Pf3OpY/oJ6wZecka92Atma48bFW90XlvqQeYLqM9zeEHFx4T52sT6JEuuZ84cqq5/Sn8BfUAfnDen/3TH85ZFXiconFqT99IpeHBHfOjQpy/69Jvn4IWvCH45p47eEo+uiIdL5gTQyzfCdei/I/hXRzw8Eh/yDn2+U/JK62Y95vcDp/iSjFX/gH/p6zMnQZ96dgIPet7Ga86x6YJL6wuOeZ1P6vgSX4P4BL3FDfxwxTyo3jdFtwo/Egzmf7xwB39FfZ4P0/H1Offv5L0T+vruSN3/zO9/M9+r1/1gLkV1wy84QvixtP6T8QQ9eI0W/xf9/BNerDB/ri3n7pH8kfz1/RZd72ejPKj6Q+e/Hb7Qf1oZz701noZ4pOt7io6oND3YQzjX+aMeR88boQtD1xRvuO+fgfD30vSJK56Xk9bPl8zA6Sv4Aj1HwnED+hgL64Ojz4Lfq20OlTwI78DclvDYM7xEbXj+xM+PKc5XR5+fc8U741E66EXHYZOAiy7Br7fGf9LP1OddM2eIbrChrwyfT959ov595N8VV8b4HeQ94n3O9eoRf5W3LsBLhfF9FbrYPfMDG+uLh/CBd9Sl6Ia4ntsuPjcTjxvId8yt63V2E3j4Kfnm1/jjwPv3OHwI8BWZ6rrDIzv8RBLziUDnXgTe13I7hYft8HmnnPcd/A5+aS1+Sj+8XoBfx4r+WWI4cNZ6neyLs/wFLr0nDr6AY531mwznmU59j54l7Zqvgs3BOXDqJ/GuYr5OdXgJn73lOUmNZ32L6Id0if9XfO+byPuEzPg8K+arsh24MkG/rThp8x36PKMoeyN+V9SbmzE42+Ynr8hPyj85+Wrbp55/BrdnnHP7XPTVOuD6B3jxK/Lg0vzXbJ/UNz4LHwG+rBG6sgtXfNP3f2qFU7+j0Rs+X+f44uYNvpC/LsPXEr+rO/xaX/AX/ukPjRdbodMSXl7Am9CfQh+kOJdTlyjeTJPBKpg56sQdeTsJiFvGe14GcUw+d07xj7l18Kvw6tHiEvFvtuffL+lLCad2LR426PBvwOsd9NgZ9Xxc89w5dEk58wX6uTPc9AhPoNftGy/QzuboZx7oL+Bjwlx5ZT55AfVHH7w1P6ILvUL/9AFvprp/E3E+e+CjPbjsivtU4F8BDhHeaeNb8PaR31s41T3C0eQJ4o3yjPUVlS8C4x974MQH+tBWVyyYL0vID8xXvsIjmN407Xs9fpUMGviCpGX+NoX/CulHCd9c4kdSWB3QI95eEAdL/KTQg07oK/WIgzfWJ64HC+K7rvsF+Wtl/OIEfH1Gf0NxxPgNxc89Ovuy9vMMqq8LeMXM+u9HeNZ/XC89XyN8lRat4gL9rYh5OH3PhvfjPsAnPKKbivFPUH3Ypy71PKbh7FN0n8UfDqvgqZkXYm5X8UB5S8/nE/31R3CkcGrMfEGV+zpb8fme6yg82mGebB4wnzvnfv7Qd6feZg5Zefyc+Zui5v5dc75C9Kql6Ucy8vMNOFTP17XpC8gj9DnRPdLnOsJLmN/CF34Vqre66OuV947osJYB/pDmwzEEB+86+CPccR5Hpp+3uv9AfrgmDpb0VxPTB5/gR7KPiI8j+IfI5hAS5mLPzY8F/q+YgJNG6E9i5+fvA5eueP4G/Fx/f+Q8r8bgvTFx7pY+bE0/MLmx/pDzePK+Tc2n4wK8VTFHrM+v6zux/sxE51XxoDwOF+A24aRLfM5Vv7yhQ2jgm7MQ/iIHJ6647/CcudcDG3+h/LTrwj8xJ+N5CvjZyOvIrlz2Al6dMpes/NWDF9FzUZLXtzV+JZ/wRAXnQTg5gg8QHn4Atx+Y1yVfMZer67Aeg0efibcv6Am2PfD2Hbj1/k/Xdst13OG3wXNkPEILH3aD706FTm0+4XMn5Js1PhlpSZ6MjD/At0l/d+RddGw5vPMvcfqJfLoh/+FXMMXX9YG8EIGL/5FnFhf4oD9HxTD8HuOH+8h86tQVR/y550FZhOcJfitTfOSv8Z386Y9eWv35lVMPH+DH71vvm1GBK+NkoPz/QJzZ0SdSHljR918k9Hsr6uw5OvaY+bpZh/M4tX5DT/FM9XSdc75rnruV+e6N4SNP8D/6jZgH+ptP1DkK4dkrfOv0vqmjL3XCOb5FN63n/NH4Ovzr5iF9yl+bC3Be56nzccm5V1w+Y+4vNV72Dr3kObr50niqBTqnb+Yb173BCXoh8B84T+fNwXOq/vyHj5Di9wp/JsWlAnypvPLP2XwPeLkPnuuYr0ifft4Z9+vWdADoLdHPJ9ShC+Y+Y67nooGPOOW5GzNfr+t1YnOqzEtZf5/4UHLdu+AsN0YHsYT3PTceOKFufw2THH3kyHxn4KtVn098/0x1mq6X3vcLHeba8L75ErTgVsXbC85p3qAjmoRpi14sZP7whvtYGe8RgcO/mXta9/Hzeuf8RqYb7jFHdOA5fcKvRDjgifvawGPjnzJGP/hu5wTe0HQ7Ol8r5tiY64+UL/mu9FN0XnLmANAvUc8Kn9mcp+5jSfxUnlYcX0aeV78iz2Qd3vfDfAngFZYWh36pgwJ4WtdD9/ZL/j6Hh4V/Y47fmW9OEy7wT9Ln0fm6hc/Vfba5Gj2/N+RTfGjQM2yY+0hvqTsfIs/DWT9oF/B513y+IfctZ15T9cSmpi59JP/dg4s2pvOJeB7PrI9ofP81/e+IfLKhH5iY/q6Prn+JLyC8ZsJzbf5gT+CLDd+POhtdJf3S2uuOmHdGF+vnM6/oo51RNxf4FOr1dX5f8AFfGd54J1/N0V0Ij5lPvK57Rt3THMG/t/z/dWvzS/jgDImbr/TFN4HXL+KzAi9VMReAHusIv3qJviFmL9Gyw/OXUv/f0hcT7gzos2163g/O5udUT+v6ZtzXFXwUPG3L85nBa9+4zPzNnv50U0+mO8aHV9dv2eP1znlOInS9yjMV+jrl03eul+VTcC3+cPDvOb4TFzanbHMcfe8DsIFHol/GHAd9LfzPsgLeKSI/4ksaZLbHJEGXtcSXNf0JPybsw1jh33hAB/Bvyv5s/P6Hm2DRhl+14mde0K96iMoMf+s5uPZqPFq12Y31haMss7kc+jwpdRL8YgNP+cG5O7SxxS3VyfisgIv+MU965synCTz1GMZjeFHTKZnOp0DHhs464v+9UNce8aNWXT42HeiY+egQXusUXIbflfmrWN/mGzxg/drS4v4ZuCrgeRdO7MCzqZ48Q39TJN5PbmF87gXncAf/mDFfDH+ZgxdPOL+/zPWVwZ9vrOG6a/rep+g68xYe45TzeksdmqMDQsfTEvdMF39h/TXzgenAXz1E4PMO8fmFuPPQGu8KD4kOi9fbotMSPm+YL92go0wNb3a9v0tqeooT84kyP4IOuOaevzvTH91b39z4R/wA0T8wRzE3Hes152xh+iL8AXm9B3RuQ+Kvfn9lvjMTvje+Cjqf9J/Ql+g6rTvE3Zznq48uBr7a/G/QnaCHncCPlvSNPtHf6nltwAVr0z1O+fy/8EAux1cq4T5fMe+PXzX9oLX1Zxb0VW85r4oTk9bXlRN8Bba6D/ge6f3eqX8WzBPhD0B/J6ZPQ9xfq75j3u6S8/gCLi1tr/oaHHYCP4/vhJ/HIp5Tx8GL+nkr6s7K8t7CP4/69xo/ROt7+Tpa+XmAvyJzRuTXuqEPPkavtOS5qTtct1fO3x1xscT3Cd1SH770iv7JgLqnNL3omvd74t83hl9T+mExdZ3q5ID4tkSvqHp5cyQOHsBPz63qz7VD11pwve5arzNKTJd25PmJ4XGumM8vzS9wRn08NjyJfik1Pj31+MjXf6rnIvDKivmyxPyOTsGtwmVbnmtnfpld8EpJXtpan/MI7zoynGg+7V/wqxPTy7O3Qc9tQz4Ef5p+KuQ+nuLXq9ddgk8Nr6bf1AkNvBG8BToHvd7c9DljnoNPrpsz/rlDv6/H95lxHw/44ivOr9xwzfyG8uYDeWjDfLr+Hd/6wP+8hH9WvgyYH9N9GbOHaMU8Y/IRfjCvMTcf54dA170ewzPiq0U/Cx02PPvK+yBkdv8afMRqfODTBTrUyBVz9ut8ubJkb2YWsCePPXCKr2f4ehdP4NeUvSpXvdEa/+/z/vCC/O3Y78q+lJw+7F0Yt4OsVbxIrB9yS90kfMl8x2APP1B2BiV+KBn8IfP1Y+bac/Srv8QD5jS5/3k9eLI6E14N/RXzE/ShwA2xzQOdmk4efiq+IO/e4ptSoZdRvNyi81Ddxrk0fIffCDxuDq7MiCddcFR2pB56MX6N9xMO/jFdaot+fcd5NT5NuOAhML57cIhml/CHN63pZYjPt5zjc86xC9BXOvi/X/gifc9zm1NsiTcT8v4QvA0/iw7Bz8EF1B+/xN2Vo95P0Y198b6l+WPtvP8gPiJT8uzA/FiYL8dHFH6shEdWPMnor8/Hvt7Sc1h1mBNbcj2PNm+boCe7hsf8RGePDhz+c+mIX0lo2JBzRZxHv2o6oxfqvmf6b6oj/jEXtTQd2iW6sht0yIvc+wRk5q+1N71kZHmLuL7h847Q0+o5WHJeFOevmVMQPjziV8P8P/XaCl0u+SvCH8A/9/SPFzafauc6ML/sDtcdXTvXw/QMN+COpc2ZzukznphPCnyw6oi8y1znFzzdC/PCdUL+KcJtAw9wYrw4v1/Qt/a+sDfUNRurg0vO+QM6ZcXRKXNcjfGWC/DrOedQOG9IXlMdfg+e0/V8RQel5+gSPZWew1fvO4Uu8AL96DP18wr/OeWlmn02zBvQl2efBHOGPMfgRd0T4g48guJ0YP1z8Bu8Xn/4ho/ZlvxLnI3gSQfUHeYnYzg8pb4CNx/5XA7eSzgkABet8G/Uc7ru06dXfsTHR/e/SXT9Mos/sc0H5Phxtfy/HXr3Hb4awmVlj3kn870aEQdKq/tfqLtD4n/t2MNwj27xFL6jaLnOxge9wq/v9RybLwq+CemW+5JQTyuPvBO38KeP8BFI2I/x9ecfdqT+HvKcoX/Er7bu8TnfwI3P6EvX4JYs4nzcwxuobn2AZ9qwPyUdkX9f0Umu4Y/1uhV7MHSOiGPoQ1bGA/S8bh0f3TH+pBecj5zrs8GHDH1EMvyib71jblB5cNvXn8UUXWoWFHvzpXbFDl3qkf3U5+ztKl/4+SwqG3ytEvwBfgL2Sb9xvy+Jd599cMAb9WrC3J7O8S/XLY2oc8fhtGbebwjO+qXeLGvm5Q/h3HxK780nEH3pHF2u8FjSAWfNqZ9PyE+ug47wGz6hB05SnjzAn6o++UDPuWrQm2bU0b/oB0rOaTzycyL4EEXeZyjHJytB50mccFyPEXpy4fsWXrfu8fx73h2fiQJ/duY3be56Y7p5cCV45m9u6Mvq9jHfYwafqHoh5O8/zNEIh/eiGB0KPNM9fbl7dA6F+UMl8Pf3nJuV9Vs6xGmbbyrNH+qF8+qIX46+U/IPXHrB75eGE1t4E8OdBX241PT+NoevuuGM61TYXPnY8gfxZ2F9ml9w5il6dO+faHqJE+qGjOd/3gcv3TOXoedtHwjv6P3P0f/klqempoOhn8ycJfdrWQ/fuP74ZMPH0u8F9y1tHrkkLvfhWRcNOHOLLmCIr8yyS53xZjwNfKpw0z2fszAe8JbnYmw6NPw4jJcF/5r+/gzetGJ/Cv4e7Hlg3p45NHwFye/JM33xHnnSOd8PXRo/F/L9T+Dz9PpL8x/Iua/DP37mlXP4aD4NY9V56FDpc7AHh7624keO/4rw8gbenvhkvoc5+OCEOfmcfZeKbyW6S4/bQvQYwkMP8Aql9cdazs8VuiLVV9/O69zHPK/ChWf481EH0N/LO3oO2XeTwHcZz3tJP7q0fWj0j6hfr8x3iv+3Ac+lzvIAfXXFiym8fG061Afzo0XvtkngBZjfZT/b+9+ehhd7buAzTLc6p89Bn9x0XK/4YH2Yfroh3xXk6cr6ExXx7QR+RffxBV58R92TnoFLE/yA1zaHUNHnmrNfRvWB9TuFu/v4oQp3ZsyJCu8t4H2Ff+/4/jV+Y+z9gEfS997a3PEtuHjAc6zn6DPIzIemBnetTY96Tn2RRl63MP7bGzSkjnDwAbrfet1n9KA67wnziA4fMOKv8VXn5LVH00t0/X1T3qzI73q9HbinoS8gHC687mx/03j4Zf5e42EbLGy/6ntQdphPPWUv9XlvFAWLh/C3P/yJ8k74MRleBuytzNmnsgo70dDyDv5A+LUyHxfo+Xydet1p2fr5cZ2DEt1Q2gh/zWyufIXeHl4zmH34+QDhoSQiPmX0Rd/NH68eVMylxj39u+ow8wMF/xz1HMT/yKd9/n1h804HeLOW+rua4mvcxW+wxQ8DfQ18AvOnnA/d9x56oBJftvj8bx6rpc964PVchB8o/Dt1wT391if6hIp/t+QD1cWngfdfOmE+srY+05z3+WavRznl+1yDp2Pqb/apsJ9gmaNvyMzvHr+DGP6LOjUC36bwRwE4bG2+2B3m/W+o+4T/lD8q4mtNXnXssQJv95jveURn/8B1Iq5SP+r7NPxceH1ouCRhb3gBXj7i9+P9md/RZSlv/eN636GfqPCFsr1TzNOHxh84r4P/B98lvHVj85QNfYl7cEYGv7O18226evP1q5jHZE85eq/5yHwCyDfmPwLP0np+bZ2g/9oSr3/RryzsHMTEsZD6gPkm44mnxBvHebon3+Q2v3Fqe1h4TrbstVH8qPj/fE/0WvhQd7meO3DrkPOxMV/Ic5uXteekBt+emg7AzuF00LAXUXjunfvtjtTlU3w2fsiTK/TRCfN+4Ng99afxsWvyBL7WE10v/Citr39ieZ48pfvxBT9XE6+EG9foHfAfYZ8780lH8NcJ+frMpab7HIPvl+wRQ7/T8X4iel4rdNMb/EyzwnRV5qedcN3Ie+DNBc9dQp7B3x2desk8AnqjRviH38NPn/1o8BJpn/he8z1r66/9cP3n9vnZT4mOjjkv5Vl9jpj5RL1/H58lR/0NLu/iCzUDHx+Yr1r32B/5xv8/2v+H/+J7dtA9DG3PDXoP4c0X8LTinuM53sG3J8afDfFH26CjwJdrAv5N8QUwXwF9/kf6JcoP7+SR9RTeYsx1z/jemwm4Bl8k5g5S9gi8OPNXZj8K8wL0BxvT7+MPseF50+vrc7zwvpXVU5fgsBN0YfkRf9aR5ymUd5ztcXgmPrxzvdfULXObz30g36h+eeP1vsbDK/Snl260CdhvHY26rvwXnk9Gj+xP6Uajmr2AZwk61Uv2zc6jPGBfs837Fbb3cuR1JtTL5kexBK9+0g/KmW/0c/19cFvZpT79Qgew4bnPzDc+hZd8wa9UOLWEL6detfoXvRZ6K3Rz+n3qf/Nh5blHT9VFv7kAn12TN+l/Gr61Oe8cPLkl/+Yd339CXwzO0nV8hm+qTFewpK43/yf0jcbr5uiC1h5/Kr7YvA753ur4lnrjDt2T6s4DeKFAz8KcJvyA3xfVoBcsJvCwO3D8Hp4H3gKeVa+vuqEB1+j+fnGeB9af+es76XP9Mmfp2Ndivh+8T2L4reVzO/LF0c678U3wlDq/FXP28B34UOPn1QznPM/riZ+LWLKXgDoRnpl9C8zBKQ6anxF8LHoj5n174O2W17uhHi3Aq3oddADwFHlO/+QOXPOMTndDHQ0OsH0wl/Q7+tSV+Z8v1gp/cOHZDf0+6nV0QfB9R/oQmfX50bnm9C9tzgG91TnnI0CXsEbXDC+ALmfeBd8OeI4L68sv+fyvNhc0Zi5xbv1f05/lf/tcxugz9py/ETqZkr4C1zeHb7wFZ/bwIdX3MR+OAp8mdL6R71/lPa/3V/x4cHE33OfgNXSSfh5VeOed/F5MwT3mwx2AvwriruoFXdcZdc0G/oq9NNYPeuI8jngONvCZ6EVtf2JMvHqnvluhl0EPZXovm0O4p9+0x8cwMx5zSx3X4EvBfCt9fqvXyeuX8Cvnf/0y86NSPpziX6fPZ89dBT4ULtiiK1H8U555pg9em4+2zWfObf9Xzb6XZ3DbhD53aT4qNfNVY+rUHX4yinsFc0HCqQfmwpmXrYdb5uE2xs9cWB1E/Fom7AO2+bEYPFjV3m9/Rb2OLmCMf8ENPMMz/bZ86vtz+r4vxl/j56c8tMIHjL0M+JGla3TIr3yule1rG+Lnsufnqtsn9El39LcVr3P09Yntg3pmP4t+vogMz/K8mA/g0Fn+o95oyachcV7XbUc/R/n0nvzGHjLbixyR1+bsOd7gM33WGcVBsQlvuuwByKn3n1z5im711RWLsJewz/o9vJqOnqJ8H/4c0V/Nwpb6M+74fQNxEU5b9KCmG4/wnXqfco6MD9hGccBzPwrgE003tcAH6mA8X+T9q4opewG+wZ0/+EgVie8DKw6c0JdbuMGSPge6fuaxK/hl+Bnri0/ClP30fq51BL7P7fe/0AudM9e47BB/v72PBz6Etm+jIv6uzJ/QePEAHPMFbuJcUR9nNi/H3Ab49Bd8dkHdorhkdUSOXzz8Jnor5qnNB5E9TOTNLdd9jC9zbr6tBd/LfFZK4rjyRGL10gw+7vFP93/N/K3O6wX684o9J8STI3jtGx1D63Xk+Al+U5d///l1Tm0OZUK/Lwtj9GT4YU/AfyPy8BvPw6YG/205v7/mhzNhjtVw/jryOr/I+m/sxY2ZQ0Un27XXQdewNN4TfEi/CT018ycLrnOPOiqz+cMVuNj7P7Evmnkeq+Nu4R1aq0sbfp7y76+Bng89zzfkN9ONkQ878DYL4vi1zcl30CHec/96+J97HT71HHgyh3+2PmDpfLyuLM79Wv0HL1cZj7bhPN2RD2rbH4NfMnVVCu64g18r0SPTnz/6+d0N8yrodRJ8+GzfybvNqQfgo3Pi6QwdtfDqNX2P1ZQ6/hfe7gU+bItvKT5Wtfftc+YLanu17onz8NLUpSV7k8AH6JB1X+mv0h/asDdR+Etx7Z56QvHk2fYNmT6/oh9TgGeIW8zhmM6L+Gf87ofpBNCnoDsgX6zwh0ltL+Yz+HnHPlnhVOWTFfNsDT5S9JOY2wJf8vx6X9g7q5c6wyV7ZlRPz9E57iZ8TttbswgU55qp9zdxOfuD5uDb2HTQXcWx+MLHP8XVLfdH33Pb8n4TXj90mc3b9uEr4QPA0Uf0vpnxEGN4788cnezT357Nzz8d2dT7ruAX3xEOVj2Ib4LtC4p8ntvCU6JXSHguNn7/j36+N32J5fVP8usGnxU/H1bhN1BPqC9+uP4R/NCW/XjsW5jALxiOmwfpHv53EixS+N5T/Ki6Of2nL/bKnjv2c7vRnWO/Sn9UuMWKPYXHKF+H553RE3sCzqLRgedUcWrjFiX44NF0/fT149z6UMTNlHwVW7/9kjiVjjmHFf7NH5yP3PxA8D3mexTgPNvDkwfMBeU8bzX7Websv1Nczczf3uLeKbr3jHlo+iUOfd+AvvoI3J8mfr5rdaRePaVOeAti41FG3Oc1/TDVv8wHB9kFvNeI88U8O3ESHwf6QJuc53vx5+vZ8/tO8ekPeD6fvK4cvyN0i/CdzKfGZ+DCK3wY2f+BL4rf8/QNznyFF1wfwV99vu8v87RL+gbxOffPzh1+I3919QU6ogVz+bHV9c/EEdP/KI9XkeKr8n2BniwxHdcJftRLdO9xzXmzPt6CfVzgevyXVKeyd4G/O9uv8kw8OGPOG/9h8xm1/tScuBCSv5gzpV5aEl+I7+bv7rg/J+iR0d+DT0v4U7+f4YT5omXt64qyi+4avKjnBF0U89+qZw2/Zp/cvxD8mTKHDZ5gz43iRc2eDz63nY8P422o53b4AKCHAq+jtwFPcn7ZWy1868yn6gJ8evlX58/MZ4Pzl97+8Zq/f3qkEXzOL31oh86C93HsUz143yL2Q+AjpXhR4ktn/AHv82N1Ku+fm85jAe58pE9Y5/C/HfJTS79Nz9cj8xcb1b/mD4oPTWz7raxfT70JT7hp6CftOJe3thclIC514RFv2b+w6sOfqF6vwaWv/P6L9YHYY5/++9OfjTjvb+hx69zrWVfEE33PFXvROA/4ofE5nK+fG31/4rfyyZNjD7j11V+5Pw4eYMecQnaKrrBHXtySd/T/iDvolFSfB/R1lj10rBf4Pj8R73W/c9NLRfCTTzyPJTyUcMYOXd0aPVz6id59Cm7e596fSnG8NB9T2/M+B+c/wgcvOjyfp+STxPy8ycvCFw2+IorDOgcZ/fcm8H7jioMVOHfZeh8Y5e81vJeL4M1eve9t9uj324HXc+r+JXF9Tl96bf3DhvNxip+DnocIvduKOXC/h6tmX4vyxpY44/cFvob/muGHy+vwJxo5V83Cq4T6PgzbzmjsygB/wDt8/z4VV9GrftajMCiz8Ff1P3y3vkeCb6vDNzG2eYWx4ZLA68t1jkv0+4X5pxlP2gOHzWvv26E4W+PbVgToSK1fusRXIsPPgjq54/3XS/Sgqp/h9bkvWUtdtbF6mfhXTDin7+gLH0x/jq8CfiCm03bo6K/QsRU239RlTvMR3lJ17NwpDm7oR8MLmZ+p4cHL6H/1FH5FXfZ3dol/t8Zv4Js9+xem6LPja9PRE+dz25v0CB4aoJNc4VOtP0vzfVyb3xJ8kOmFmOcNPK4pEvLwiLjYM17H8seYOjo0PsT2N53g2/9gOv++zltsfg8Tq8vQTwpfCV8PqYNT/OeI20e+59h8Q+mHswcQXJ7bdWMvC/7RU68znB3gY1o+Vz2FVxhS/9s+37zn91pV1LeKJ0vzV3kC557ZnoXa+3Zt4AcT2z/zi6+n6tB38sLW4kBjfDP+ZivbF/Ti9V/UyRH93mt4tRfw+prPhQ5xyvzbNfj3xXyKTJf1yPMe0AcRDkvxG6qZP8UHZ6z3Ec5gXw5zP27i+1g2f6vvDY9Gv9709PjyBfCGp+DvL/PxAGcJ11i8wZ/2iC66oI5Q/N0SZ57I35w/eNglOi+/Z/Db9ADk0RTd9t8cfZ+41qPvk6JDWZqfPD7a8IkR+X4EH72Bd1fc1LldoLfeWfya8Hv3PB+Ki6XhzD64bev3GDDvRJ8tMd1kaP5T+A6ktiflHjxQTsFlY/DaiHOxM/zdEpce+P5r9pqxn8t0SsxZElcO6CReweuqnwNwW9n9m0s13FeT/7/gR3bwKbpuzAnATxzo1+NjyD56xfcPm7e3+a1n6o5DH92/8ddftrePOUT66flwDw+wsvhn/am16aNq9LAVc/9T4v3SdFF3xP1X9rg69qrrfbfmR4JfEb4AffDwgvy9tTnXB/DTteXXKfj2hfwzIT4vI3BFznMQWL2Izoq5VXAJPAT7+JQv2a8bpSfkgzn6qiX9ncUFeWUF/7lhT3aKLlXfmz3bk9G6LVL+nATFkXnUcZD/hj/J8DJaXIdfwejdFQ/orDpRfsK+6vt2MWB+9p5z+oUemf5wlznVvu+bqG7Wc73Bfy5h/ye4tcd85nM46w2W4BJ0V/RHc/Nf+YXnNHy44FxSF03xazsjTpn/QWX+7y/Mkf/aHAvzZfTj4T1VF83gKeMUPqBHfoIXtP0Whkdy2zNo/cAuc9478Eo/EE5SPRMyH+RMb5/ST/yxOcgpfXLrb96C3xw65fkbeGwI3tsGzH1u6T+EPP/oxC2foBPG13FMnjjj/N4zl6O8HeCDXdh+hwCf62/bf2rx9+Kv34VuB/4Jvw/6Dnue18DwSA0/e2p+p+BZ/KRM53qkL7Th+yxtP4z5KHXpd53i37xqwLs/8Nsn1t+v/b7uEj8b4c+18z7Lhe33fIVn7OBHyzkw3wDzQ4/Rd/aoK/VcB/SPlswV08+yvPUFv/lDXw6+1BlvQx/V9jYF9Jfh2dk/Wprf3wi8/44PZ8U+TfSfzA2jZ+pw3t/NF596c/PXp4K/hY9ZGy6dgBNsT11pPo0d8kk/8vu0rk33jl4cPRS+J8Kv9GOc779kNocGTsHHkD1oyq970wtcw3NPzI+wSzwMue5XppNt4NOOxO8x+5Aq9P9+n1Vm+2Rr9Fwr+LxzdOor+o3sKcSnF/xt/ebYfP2I+xtwLXG086cP7jFXf2V7CMmrqkvmke8j3vM9Vux5os4JwPNX9NEuzdeKuQ90pkdw6yf1wYC6ekU9Nb9jzukSPWUVoMvqKD6RDy74/+/gknpCHojIa/fwklvmv/G9Zg+scMCmy+foUTc80Xeo8YnR+dhZnP0Gx76ho63gR+nHoQvNmLuAF7ymz/jGfJSu+5G5tS37xBT/OR/wP2ubr8OfEr71aPtMiHcr0/1+k7d+wEeK/wO7fvi1K97tp/D27O1EL8u+ee537fvxet89+Ze9VA061Xe778xXKB5E5u82xh9hw+fRc/9IPor83DX6E/Yrw5daX21OfwefnjZLuG734Ok1e7V133Q9XiO/d+aXPsKxN+zQv/9NRi9R2WMfwN4pvl5Go01ULMJOPnqP8rPws8UXUHG2Hl677Be/6hF7xvHbAwdvj+z7m4avAXP/T/gud2yP0hF95Sv+IRvmDDPz+3z580F5J9/+8JzSf2r1+5xn84vp0U/6AidcMq9edbmPAfg/5Nw69n/i88f+EOGCzOYZL3jubnlOwH+t+bYzxz7l3F/Z3uwjdckQndMvfe+my97mtfnKg2cdvhtp1+p72xOAX5viyJY5bHw0WuKZ+Tv3jDcc+73SjekMavSot+xtEj5fBX99lT9fv2viWA6OYi8J34fzEsCnMlcHzjznnL4Qr4SXCu6X6u0f28d9JF782Bw4eKPEr1X/vrM+0xO/f246TfhDnkfmihS/nfltLXheRvy9Zi6Vuuno98Plxotecb1H1BF+7mjJ8/wFrs7Rt3n/pgl9kxrfHOpOq4fv6NNdEj/y1uufSny54h155cF0lkfq6V9w/T/ietUHrz/z80Hk+ck++sCV6Q9im+NCH5qbb0XHeE9+rrg3JE4srN9q+uMQnov50pb9UHa/KvjCK5tjtD5vh/MXkb90HU6pU2vzb7F6fGT7xcbo87emwyTeb2wPQMf2k6ALdNTBCb4r9OmX9Gcy5l4dfWbzmxhaX3Jn+voZ+Ky0ucea+c8t33dh+wRsXtPmiobMr1YOvHgKju/jG7Xp+vss/Jb4z0//5hYeu/zTJ4XM1+/wBxNe3+XEzy8+3zu+9x/sI2JfNf0v+kJ2PQ2X3eIjYjqCOT4j6GM+weFjeOWt7ee6gx99A7/se+hR++T/e/I5c/bUiZsxPNma779APyYc13P2HPk+3gYfHPqfPXD+E3FsRZ/dz40l6Fue4EHW6GkU5/bwL8S5I/2dF78nFp1M1/fJ1tYHHSsPoYtY+HlXfFHBxQm6QeaktvDEffS6us7O9p8dwUlHcNAcXoO9jezHWrNngHqFOEP+auhTzbl/r5w7PWc31GH4bOObszEc0tA3cdQbNbhH99f6/4ntAw+ZW8Y/x+YPIvRcBXH1yPnYu9GLK96Jp3VbTsKv3ugNv9XvZHTn+HM8emuLGH3AQ1S+hN/HURDkh/B8MtwFer9kiv+MXd+PdroBfx3QSdlevdkPf/+if5WwjyJOqOMT4u2CPaux7UvumJ4wYo+b+fD/Em+Ftxzze0XH67t9PMIXnnnzG/rnircjzvuD835Gvx5/Dg7G53C9dU7rADx2oA7/MN+jxvuBsSeZ+6L4Zn6cix73vw9uu+Q5Nz8OXafU9hQ/+D121Ect+HPOHNIP8wOKi0P0obnt32htDpo4uq19XeXoZyu/Zh3vz8fcE3pK5lbgC1c2VzuEH7wxvYLpG2/hJd7QDzC/Yn0T5sAS03+1pi/s+31Ba/rozOF12OOxYA66a9fT/AXwY+R5WMIHBtSd+D5zXemztjP8DOEP7tB5XlJvFYbb+7ZnGh1YxdyT6vGN9c9fibdntiev4fxviUt9fl4zz6L75KyPfs31zczvy97fPvcJ84Ele3Lwjbc+lvmN1zZvZf6okcUT/JFW5El4Zvbt0c/qUO+c+nrf7/G6IR+trO5dcl0j8yMwvEcfC53nD/zHnemyAr8va0u9x/wq+ubEfAt76A8WNk+VwhsV6K8q2+MXwBc8ojNfdL1evcL/SddP970gr5Xoq1WPsdcXXd2y46+H6ss1/cK9xf+G89rnvjvrJ97bnJXN5x/x4XvgOeiT7/V9ntkLs2UfRfZOfRtTv++Y02AuCn9L/BPQ2et99z0/p2D+2Dw/fXBWQ/4/tT676UxD9L036AuW5ocyQ//0QJ7y+7bZl0Y9/gaev7G+1ATdsvmm3JkONQI/jojjGbhnQz8IXUmX+eM1+vghc/aKw3P2BOj7T21/1djve1kzH648d0Q/TRwPmCN4Mp9q6mw9DzHnz+ZAmVNCd89eKvPlsj1bwpux31sL3xKpTsxm9LuyP7/GIMr+wc8+ouPW31POkz7vi+0XMB/Og+2rBXcKjw9sjs2Bx81HYG4+qjV9swTdWZ+868znzHSwFf2FGl4me/N9KsUT1TdnzNXq8y3Au5/sS8m64TFhv99v+N0d9tziIvyM8P3L4Ad6UV7qOozeXDmDB4ii4iy8yNFfdcMP+jizb/Z7xbyf6s2auhRfaHSdSY5fXGr7qk1P2Rvk1Iv6f469dy7n3KK/gy/t0v/ttH7/xpf1MxL8yD/Qu38ZfnF+n13F3mniH7on3d9FZ7A3XNCgq7oIE/wv8WXDTwE9P3x3XIPTzs231/R+feLC1OZ9Ot6HSv8ettYv9H6Bql+eTF9/BE8zv8Hr7f7mVj/4PBvidYGfH74rdv9e//ZZe/09z2VFnc3zOAFffvO9x7bvOgDPmV+G7YlamZ+H43l8oe6qzDeE/XjMQV14flGfc3NUPlL+Fk6/Ae/m02FKXbfGr9ziHHXPBX2dBfNipe11+TC9iJtt4fW7VmdZP+DNfOvgASr6q/ga5PAJ+ILirzSwvGA697851sr2mFTksR+et5Q+N/5kzCeylwUeLr72+9iJS+anfmt7wZjzraboDa64P7anuu5Tj6K/AIfc4K/0hm+k8mCH/SnkOepH8xtir10X3rnk899Tj3LdwAfCSTN0ZOsIXGn92viP53miPlxyveNX+ipj8xNlPyl6/OPw1eZJDH+zN4K8+MR9eQEvbQ0HH9Hfdswnjz2aifW/X21vXkJ+u6JvNGnTM8MxNs+Jbsnv1erBhys+PnM9luiKUp5fr+8Rfo3QSdTwX+kn8eQBHYbq2Qf2VNc5n5P9hHyPGbj1MUpX5k+Fn8ia+Rj8Aszv4xv9wRt4l7ko81m17/HG/HoQ2P5f9FypzePSJxKObrzvAjpQfPDBlTX48KHNQuJmYnN/tpf1Ez7jDf3IZoJPdMR9maKX2rM/Uvl7Zziwix/1M3r5PXsfdW53veEXebWx58l0vKonrB7Ykq82AX3EDnjykXpza3uppuS1hDim+J5RR21ND2G+q2/4HW2YU88CvteGPlkNvqHPaP26c56HgL5kY3Xq1sdxfX59n1Gg+73hc7JnEb0lr/v3PivyLd835/tn5Nmhyw7c7wnxbkd/XXX6Lhpm7cLi+o7Pofh8
[truncated: 1,054,919 more chars]
